# Supplementary material for: Gut-specific telomerase expression counteracts systemic aging in telomerase-deficient zebrafish
Source: Nat Aging. 2023 May 4;3(5):567–84. doi: 10.1038/s43587-023-00401-5 (PMC10191862; doi:10.1038/s43587-023-00401-5)
Supplement: Supplementary file 3 — Differentially expressed genes. [file 43587_2023_401_MOESM3_ESM.xlsx]

## Sheet: DEGs_Gut_NoCre-Cre
Table 1: List of differentially expressed genes (DEG) comparing 9 month-old gut samples from tert-/- No Cre with tert-/- +Cre by RNA sequencing (adj_p_value<0.1; using DESeq2 with Bonferroni adjustment). Higher log2FoldChange indicates an enrichment of a gene in tert-/- +Cre compared to tert-/- No Cre.
gene_id	base_mean	log2FoldChange	lfcSE	stat	p_value	adj_p_value	gene_name
ENSDARG00000116308	16.4312572389318	4.06693624535676	1.15449431159914	9.44306757678813	0.00211948696301737	0.0529422061766433	CT867973.2
ENSDARG00000075619	27.3114433799486	3.37829399668684	0.894249653291835	10.2970166304914	0.00133245456176697	0.0396815304566689	cenpo
ENSDARG00000117263	15.3470672155898	3.02762753006678	0.74880490489547	16.8375421007113	4.07197440070476e-05	0.00380481840827757	CABZ01056054.1
ENSDARG00000070991	45.0463229944994	2.7030856527026	0.890830015926606	8.63067792918518	0.00330548539756353	0.0698264020585788	mlpha
ENSDARG00000074739	58.4155167178513	2.64616453418263	0.694400446979011	13.7521020418985	0.000208587269253193	0.0127904554687895	slitrk3b
ENSDARG00000093764	41.7706606856736	2.51017131231703	0.511911884857706	22.7272715301937	1.86699311851845e-06	0.000297036923180503	si:dkey-145c18.5
ENSDARG00000098800	59.7177670114305	2.43126947980645	0.546921890124709	17.7112389318115	2.57103062079911e-05	0.00263114306684965	znf1156
ENSDARG00000098529	38.7797994161591	2.37466183674545	0.638904550468597	12.1144785970559	0.000500318257353919	0.0214978599145261	ccne2
ENSDARG00000042637	440.931804459066	2.36884854405673	0.24726139568291	87.2481269724444	9.57258928398077e-21	1.690519267551e-17	tert
ENSDARG00000099495	26.7549925208822	2.36870578694166	0.789064246204599	8.51099990773943	0.00353006035952207	0.0726285171846099	si:ch73-309g22.1
ENSDARG00000052377	1518.84574041746	2.32595650480411	0.155086336526347	210.907285929371	8.70810621231355e-48	1.53785155709457e-43	psmd12
ENSDARG00000102725	16.4812581226247	2.1917712012556	0.7302389603335	8.94981879446529	0.00277497110207882	0.0629488098377812	CABZ01081909.1
ENSDARG00000061468	29.5525108689064	2.19053085776063	0.532693670649856	16.0442991573426	6.18776454742405e-05	0.00530465640327712	ncaph
ENSDARG00000097871	13.4510671179933	2.06286453193622	0.746741391358676	7.72183724292656	0.00545568486228736	0.0955314530136998	si:ch1073-145m9.1
ENSDARG00000104505	19.4087894280134	1.99941999251096	0.674538170639578	8.41820913215896	0.00371481519001284	0.0750227373881286	CABZ01046093.1
ENSDARG00000111423	54.1176835232621	1.9781440323368	0.608639008854088	10.6205807703128	0.00111835917252043	0.0355219837890482	si:ch73-27e22.1
ENSDARG00000041483	25.048087043875	1.96978959094614	0.608720505629297	10.6094663087275	0.00112510158967575	0.0356080538954725	paqr6
ENSDARG00000070485	17.6692113460455	1.90615196692403	0.650219621833847	7.88874215140392	0.00497434475527082	0.0906667594486662	cenps
ENSDARG00000079645	75.347900630243	1.88960640243977	0.550573242973411	11.5542307161984	0.000675952700282075	0.0258383651233365	sc:d217
ENSDARG00000097964	30.6035054287098	1.87564920831912	0.633784804024727	8.62628541051851	0.00331346544759133	0.0698279233943472	arhgef33
ENSDARG00000115760	34.8800096033359	1.85461121773573	0.488980515952322	13.2870978083232	0.000267238838833791	0.0147482434181398	si:dkey-30g5.1
ENSDARG00000002219	22.1053108923236	1.84213939001754	0.671239870788094	7.7899853274269	0.0052536622228049	0.0940016969146246	si:dkey-103j14.5
ENSDARG00000058464	42.680924684974	1.84036373787897	0.539400964249361	10.4496140909644	0.0012267508213312	0.0373524474219122	rasd3
ENSDARG00000007624	41.3474602264864	1.79346927960104	0.524324976196206	10.4674141834323	0.00121498664331236	0.037232279014618	gins1
ENSDARG00000071604	62.5378489118275	1.74125378932982	0.54116706843552	10.432428103257	0.00123821850701502	0.0375720598520367	si:ch211-156p11.1
ENSDARG00000007971	25.9005186027106	1.73004617696949	0.586007844751357	8.14991251405446	0.00430632385122044	0.0827789488472453	cks1b
ENSDARG00000016594	18.7152125981075	1.71560014252437	0.58473097634491	8.52107634485476	0.00351056798849221	0.0724259704167902	haus4
ENSDARG00000094965	304.609795722782	1.70481547261228	0.381040758050455	17.706453184818	2.57750708134196e-05	0.00263114306684965	nfil3-5
ENSDARG00000030656	142.028403792033	1.69923627876688	0.447884183357026	13.7017441814596	0.000214255409415914	0.0129149665874369	septin3
ENSDARG00000075476	28.1363423064863	1.69483386479184	0.588503606270882	8.49770219129352	0.00355595269343349	0.0730210750767853	nlrp15
ENSDARG00000099511	58.8184116890779	1.68342795842431	0.563407446305781	9.09279498000712	0.00256618406662907	0.0599455166887161	CABZ01034698.2
ENSDARG00000062487	563.7678517605	1.65773988429323	0.324184882184575	24.0107057087872	9.58015353230526e-07	0.000178090011979485	si:dkey-6n6.1
ENSDARG00000104522	25.5160893424326	1.64949104956717	0.552471092194169	8.43143458565778	0.00368789274703469	0.0748599838076237	BX908386.3
ENSDARG00000035327	197.311033589951	1.6434853754347	0.253122643391227	42.0629356101674	8.83825998666588e-11	4.21847760444647e-08	ckma
ENSDARG00000043135	122.516758261336	1.63546529552778	0.376005350272683	18.7965380984682	1.45430863562815e-05	0.00163586563727345	pomca
ENSDARG00000020574	63.7478646533306	1.62765140684946	0.523155906505713	9.61942324492146	0.00192530187502898	0.049563893750746	atp2a1
ENSDARG00000105033	75.313539321756	1.62596774993202	0.388406385387962	17.397947081554	3.03153225285768e-05	0.00300768874075656	BX897691.1
ENSDARG00000095126	56.2762604278075	1.61964723780102	0.471397308088283	11.6492518075438	0.000642283625366816	0.0249290743384131	si:dkey-82i20.2
ENSDARG00000042616	61.912592551347	1.61090313733494	0.502904428300665	10.0580284913546	0.00151685461227978	0.0428602439245774	sema3h
ENSDARG00000094177	39.7642098051646	1.60676908628544	0.438451586353273	13.6190638941912	0.000223900297067327	0.0130929776364536	si:ch211-208f21.2
ENSDARG00000079340	63.4643606495275	1.59093670651701	0.531971705695521	8.86914801918108	0.00290030468534664	0.0649557314979413	slc47a4
ENSDARG00000099399	559.663632216069	1.56885876690407	0.438292493433661	11.9216180254655	0.00055486266861685	0.0227352081850895	thrsp
ENSDARG00000002479	65.7294538673895	1.55484554142367	0.524645697588369	8.0062795306116	0.00466154122623648	0.0871140931802499	ercc6l
ENSDARG00000078076	69.0137448060349	1.54742018642967	0.415012838365039	13.9135095885884	0.000191417680879021	0.0120300222217919	nab2
ENSDARG00000040224	84.3322093338562	1.54335948021553	0.483694144546352	9.08032994980585	0.00258373428428264	0.0601962367551867	krcp
ENSDARG00000101279	119.629073065122	1.52952035164094	0.388398333990936	14.606607987826	0.000132449293509243	0.00920887607627254	ndr2
ENSDARG00000037640	63.9524097410809	1.51104447980295	0.446814352994761	11.1247141327461	0.000851850042060885	0.029730576566789	aurkb
ENSDARG00000004402	162.716352511214	1.50685967800504	0.318772844625523	20.7901702003335	5.1245312792331e-06	0.000718247796756005	elovl6
ENSDARG00000099873	222.124488923215	1.4974548932292	0.447855315438085	11.0158733542618	0.000903349537453068	0.0308571621497508	zgc:163083
ENSDARG00000096127	23.9520799326794	1.48833945541009	0.519643854102207	7.9122358968861	0.00491015448656419	0.0902323915012733	BX469910.2
ENSDARG00000034773	58.5034194427293	1.47586320275301	0.441649603500149	9.97217034316827	0.00158924047407109	0.0439217320377081	ncapd3
ENSDARG00000015460	36.2111964332407	1.47262961633808	0.484256753579566	9.26780866768406	0.00233216563509255	0.0566520565553432	racgap1
ENSDARG00000026454	53.536783895954	1.46442288883774	0.493525960539425	8.17033448391979	0.00425810537725646	0.0825446113746971	mis12
ENSDARG00000094958	158.558664481355	1.46401917734505	0.44634750209712	10.1250614939063	0.00146266778649474	0.0419329758271057	CR392341.3
ENSDARG00000094202	51.5347770293163	1.44701267285404	0.401873324816449	12.2412817752189	0.00046743707484807	0.0210049331852848	CT583646.2
ENSDARG00000054929	32.7140783088573	1.4374517347796	0.49276397192732	8.02132868934062	0.00462296419491386	0.086576402632215	zgc:110540
ENSDARG00000089291	38.3610319140267	1.43535886063116	0.49659906618476	8.40798782777627	0.00373575910581146	0.0753122212427287	cenpx
ENSDARG00000101037	47.9640739058079	1.43213492714561	0.461861672461401	8.94631516294297	0.00278029850925647	0.0629488098377812	asf1ba
ENSDARG00000097691	51.3107543486456	1.42902527013975	0.484481518809601	8.10553456666418	0.00441303052430033	0.0841621156146262	pclaf
ENSDARG00000071403	5171.63249021395	1.42326382924942	0.2069842994057	43.9917587760323	3.29761383333103e-11	1.81987063426956e-08	oaz1a
ENSDARG00000117458	27.5637896178976	1.4175544272007	0.517524298926411	7.59525890673603	0.00585219907414076	0.0989940954495458	CABZ01040021.1
ENSDARG00000095590	1518.25971751494	1.4004696064642	0.409916562133953	11.5810988528033	0.000666255593509988	0.0256341476718658	spp2
ENSDARG00000005085	47.2992244988551	1.36856025741273	0.475683138100011	7.74023299576481	0.00540038324065025	0.095275492537346	ggctb
ENSDARG00000075707	146.627737989005	1.35103339501725	0.261790210459887	26.8828633957937	2.16167105829161e-07	5.09001478525731e-05	nid2a
ENSDARG00000096233	109.707961526803	1.33335191522161	0.35423589642042	13.8857151752385	0.000194269406950099	0.0121659493855984	si:dkey-260c8.6
ENSDARG00000096502	104.309903361678	1.32873872485631	0.322065662701322	15.9583201977487	6.47525422227553e-05	0.0054124119877379	BX088688.1
ENSDARG00000091996	156.981781261607	1.31719663892065	0.375209589050883	12.3573791843266	0.000439246867047081	0.020253523947915	tcnbb
ENSDARG00000040565	129.183831323573	1.31128527213134	0.28072409775867	21.9382512261864	2.8156535443572e-06	0.000424995227293574	ckmb
ENSDARG00000009844	94.0541438843262	1.29940586877079	0.321874925403114	15.646981934097	7.63343053049996e-05	0.00622474725789732	dusp23a
ENSDARG00000092277	125.439143361355	1.29275663024326	0.408992170092315	8.82374810165658	0.00297335307814464	0.065391550884227	BX663611.2
ENSDARG00000102570	36.7797430906964	1.29137094364027	0.441557395102626	8.65416127968537	0.00326315249451264	0.069682313244369	CR678435.1
ENSDARG00000074708	48.4808354927185	1.28847305838041	0.443787186935943	8.58068055432991	0.003397483650777	0.070842166349967	armc3
ENSDARG00000036990	44.7945453543652	1.2760295348908	0.43955943306219	7.84939306293695	0.0050837771512989	0.0919466574368867	dctd
ENSDARG00000074425	242.745408836753	1.26970447594293	0.378182407059734	11.2879190674176	0.000780130740734486	0.0277205410087948	si:busm1-57f23.1
ENSDARG00000097571	96.54698323869	1.26121782972592	0.411580763483478	9.21797574949359	0.00239650369485403	0.0575497950759136	si:dkey-114l24.2
ENSDARG00000105212	818.663985085223	1.25358275541249	0.34546060001546	12.2973103914228	0.000453611501674618	0.0207533137812791	cfhl1
ENSDARG00000038882	89.885791637611	1.25012120382007	0.354300828914733	12.0603925789809	0.000515044447210886	0.0218570774598162	smc4
ENSDARG00000001767	67.0391467285922	1.24968646328498	0.405727069193374	8.7650870568635	0.00307051419899756	0.0668622450731157	slc29a2
ENSDARG00000103371	225.77365537636	1.24789176204408	0.34864077165406	12.6039212851545	0.000384938332926873	0.0187615024101127	si:dkey-190j3.6
ENSDARG00000071139	203.795569523102	1.24603203289033	0.361723561476851	10.7709416741713	0.00103106039064545	0.0335950673409568	zgc:64065
ENSDARG00000099083	101.990471180305	1.24540871026392	0.280160766380103	19.3002407444074	1.11692265965163e-05	0.00132458878349167	BX572078.1
ENSDARG00000099381	168.354194786098	1.24031428436952	0.276463416784046	19.979756464044	7.82663906957742e-06	0.00100158294180244	si:dkey-27n6.1
ENSDARG00000008948	111.927227899161	1.2368622769263	0.3667839171811	11.2128214250651	0.000812341188009232	0.0285775804387312	pla2g3
ENSDARG00000092550	66.0990612396786	1.22912077366008	0.348353279105255	12.2096180935603	0.000475437658982592	0.0211491915809385	si:dkey-85a20.4
ENSDARG00000102720	2931.99464916032	1.2199523317055	0.23892684811083	23.8428472977154	1.04529567851717e-06	0.000188000086913232	zgc:123284
ENSDARG00000094100	197.597331255767	1.20260612422512	0.220897383349228	28.8967689074191	7.63401513887216e-08	2.13994773575369e-05	BX323559.6
ENSDARG00000035718	1388.08949829886	1.18708870177909	0.291363377141155	15.6173419587553	7.75401797062415e-05	0.00625278344115171	cbln6
ENSDARG00000068474	748.095512356822	1.18494505220629	0.330519480106073	12.8750103554327	0.000332998883274521	0.017145073698624	si:dkey-94e7.2
ENSDARG00000086418	143.553274512126	1.18375758484657	0.336719114758515	12.0436785776187	0.000519683139053528	0.0218570774598162	si:ch211-236p5.3
ENSDARG00000070461	56.9053495274659	1.1515859282731	0.402111631203069	7.71158632132838	0.00548675153825905	0.0956525490282872	CDIN1
ENSDARG00000039501	854.222576524801	1.15033445272188	0.233382376444982	22.7605223892062	1.83496647004412e-06	0.000294595526008901	ugt2a6
ENSDARG00000099825	56.2741120449695	1.144171801625	0.389724873231343	8.72476120483068	0.00313917182386594	0.0679384490312162	zgc:174944
ENSDARG00000071601	3334.87655496522	1.14343078505405	0.28941104377899	15.0751542889636	0.000103314207325841	0.0076386117519976	pvalb9
ENSDARG00000062510	207.397876456753	1.1344786444926	0.32663061240228	12.157901106769	0.000488803526976478	0.0212216708845076	bcl11ba
ENSDARG00000096311	98.1454637580934	1.12201280904634	0.337057432356576	10.9517279448511	0.000935163648028231	0.0315242794495156	si:dkey-211g8.8
ENSDARG00000079111	95.8142401924917	1.12093549917573	0.341834183040157	10.8580178410102	0.000983689272591762	0.0326540461540799	actc1c
ENSDARG00000062152	382.897477998097	1.11912563177309	0.383794846641322	7.67925965842683	0.00558590799916979	0.0966643086798414	chaf1a
ENSDARG00000100558	71.1251371030531	1.1187006555102	0.392168747709489	7.61004039476555	0.0058044183599215	0.098563488688667	slbp
ENSDARG00000094846	73.809995807991	1.10622710537192	0.295435673631076	13.7663255227533	0.000207013848401455	0.0127827432264675	BX936461.1
ENSDARG00000045605	86.8096086368054	1.10020231693124	0.356985542099629	8.92445103107456	0.00281377921907288	0.0635088288536924	ticrr
ENSDARG00000041361	75.0982948234921	1.08843123058834	0.35880492658558	8.78697813511306	0.00303388397393228	0.0662279245731077	ttk
ENSDARG00000001993	1718.10759665509	1.08532757203034	0.308809935985996	12.3717089058244	0.000435888460753423	0.0201512832903284	myhb
ENSDARG00000079564	72.1463158186636	1.08317188419258	0.385996416223805	7.90254681383502	0.00493652438542518	0.0905285780338615	myh7
ENSDARG00000000563	101.548159699602	1.07637136297392	0.271796899575569	15.5008019019074	8.24702601374247e-05	0.0065310528880131	ttn.1
ENSDARG00000069928	50.877502598988	1.07049065331437	0.340176692076414	9.89236035315146	0.00165966349363369	0.0453709865287476	prkceb
ENSDARG00000086048	117.686206993511	1.06014190890343	0.329597100032253	9.70675770784504	0.0018359163870523	0.0478204769842826	si:ch211-229i14.2
ENSDARG00000094747	275.45119009843	1.05662476828249	0.319575607944283	11.0196062428477	0.000901532193563168	0.0308571621497508	si:ch211-197g15.6
ENSDARG00000052721	130.626344644262	1.05425573166505	0.345247807095922	8.84743957577786	0.00293500331682563	0.065115777104448	prim2
ENSDARG00000015228	171.356744453118	1.04745019262024	0.248554046607818	17.7924473059399	2.46359238218147e-05	0.00254427143095467	ero1a
ENSDARG00000028087	2017.9615328346	1.03869770726679	0.231692201216079	18.8775687503292	1.39382027098134e-05	0.00158805587003423	aldh2.2
ENSDARG00000003523	1075.06359821741	1.03345466989423	0.256237868101433	16.23699102126	5.589205284073e-05	0.00486233326683395	itln3
ENSDARG00000095739	151.14836745051	1.03337494572977	0.284216683670297	12.6493249480397	0.000375701311442892	0.0184302365557819	si:dkey-73p2.1
ENSDARG00000028012	625.841955907287	1.03042941359382	0.325788853787464	10.0155067943221	0.00155227696236897	0.0433068106720948	tpmt.2
ENSDARG00000077928	89.361431519857	1.02038751239035	0.340727159676254	8.43671481113616	0.00367719954128505	0.0748149123261452	ccdc173
ENSDARG00000074466	455.013999332907	1.01612701070711	0.206209322632455	23.8028246360245	1.0672572844582e-06	0.000188000086913232	gdpd3a
ENSDARG00000053254	313.273890542184	1.0150315113931	0.265095334813577	14.7689873596701	0.000121517661175517	0.00868826678688109	mylpfa
ENSDARG00000044514	91.3909428999006	0.994894741041471	0.301764691216878	10.7253112528896	0.00105679891060492	0.0341242591249848	st6gal1
ENSDARG00000016789	84.7073142647443	0.989822133323791	0.300304962699727	10.7216848558284	0.00105887210123596	0.0341242591249848	zgc:152891
ENSDARG00000101890	453.730925171586	0.975552914799164	0.196727252577257	24.3576315758524	8.00091467851505e-07	0.000156995725802862	pigr
ENSDARG00000099262	287.402085978439	0.954202763350973	0.307888187780881	9.74867314782054	0.00179452195440542	0.047371087765022	si:dkey-16p6.1
ENSDARG00000105136	110.965990218846	0.946432459621637	0.267944040274361	12.1598303380765	0.000488298186935872	0.0212216708845076	ccdc50
ENSDARG00000069439	220.925919760976	0.945414554911981	0.242793632186289	15.2682957569444	9.32689036402717e-05	0.0070996932684793	ptgdsa
ENSDARG00000095609	1020.51652927813	0.935237886421614	0.267759708057005	12.2776774310449	0.000458408514275837	0.0208110394912887	ftr60
ENSDARG00000076659	135.771111517316	0.927424747324289	0.304901280400612	8.99244642892322	0.00271097827083323	0.0620153837602523	cdca7b
ENSDARG00000104730	326.010805956263	0.927288657737476	0.269075738177797	11.9711959490503	0.000540292531299645	0.0223703294946765	si:dkey-33b17.3
ENSDARG00000035942	388.801224302051	0.927253881481552	0.304006995309495	9.41436813736149	0.00215291737537355	0.0533247136733477	hrh3
ENSDARG00000012632	7756.27566219478	0.922726690201038	0.249025986729707	13.6205719581591	0.000223720518338448	0.0130929776364536	zgc:92749
ENSDARG00000098223	314.561877630318	0.918551356843029	0.324317870764596	7.8860473967363	0.00498176189633451	0.0906667594486662	AL773558.1
ENSDARG00000089245	289.360516269468	0.909714130251869	0.257906426546399	12.2128331630856	0.000474619030391935	0.0211491915809385	dusp23b
ENSDARG00000017441	322.001393577354	0.907444597463548	0.193037705724096	22.1654817546013	2.5013072946889e-06	0.000390912272780584	mylz3
ENSDARG00000095556	50853.7202680546	0.902768791317195	0.225586324393783	15.3060150157691	9.14249346087119e-05	0.00698945603978291	CR318588.4
ENSDARG00000112691	552.179755615866	0.895734860023005	0.253499577282839	11.7746870955781	0.000600416044577078	0.0240767321452265	st7
ENSDARG00000039960	176.359553636803	0.894825952739378	0.226150588770417	15.4475961068914	8.48247667593226e-05	0.00659914264744333	st7
ENSDARG00000018382	77.4068960083382	0.890219106372613	0.302931125194163	8.59720540454535	0.00336679243869634	0.0706986378922441	prkcha
ENSDARG00000105249	436.519332490353	0.889849925105881	0.256990950966101	12.0642406102107	0.000513982422544252	0.0218570774598162	si:dkey-65b13.9
ENSDARG00000095362	994.620152768436	0.888891594149464	0.181268077601596	23.8245329498294	1.05528848510559e-06	0.000188000086913232	si:ch211-77g15.32
ENSDARG00000089934	119.238757557731	0.888141855651419	0.275434921268461	10.4894841767055	0.00120055884321739	0.0370204292240831	si:ch211-64i20.3
ENSDARG00000102873	198.080237761106	0.887316243140797	0.226081956373524	15.2078858171355	9.63004394874824e-05	0.00726780239892709	CT956002.2
ENSDARG00000077910	697.177995492343	0.884128311336035	0.285502973236553	9.74040559819051	0.00180261117655547	0.0474427919194779	si:zfos-1897c11.1
ENSDARG00000091131	2129.38826818475	0.864847672419437	0.189858142982502	19.8462532555672	8.39270711477393e-06	0.00105117168543906	cry3b
ENSDARG00000117609	2822.18302774621	0.864807595410571	0.279016314802983	9.247645055517	0.00235798459096196	0.0570438464060112	CABZ01079281.1
ENSDARG00000098754	113.303330161282	0.861430006799749	0.285537816211564	9.00290265115917	0.00269551148213157	0.0619827249667233	si:ch211-156p11.1
ENSDARG00000099420	980.834789180569	0.857131789896757	0.269704544130821	10.2659837713339	0.00135505461896838	0.0401434671764161	nme2b.2
ENSDARG00000093864	425.446687518442	0.850286700934596	0.266793084711383	10.0833867021192	0.00149612095652728	0.0424954240874782	wee1
ENSDARG00000103957	447.228609131649	0.849443760050746	0.238436056250032	11.9657728835589	0.000541867283139369	0.0223703294946765	aamdc
ENSDARG00000093476	284.189662548789	0.849396982158538	0.234909536399365	12.5910933310496	0.000387589347259118	0.0187615024101127	si:dkey-175d9.2
ENSDARG00000014017	727.101550395987	0.846288418994326	0.291570697058931	8.03208373745217	0.00459559403660408	0.0861551918114948	rrm1
ENSDARG00000104344	284.354982603841	0.845222915409059	0.235465479191305	12.424707964481	0.000423690787215169	0.0197424255995247	ccdc127a
ENSDARG00000101609	110.705106550207	0.843160783821466	0.289818811665197	8.29765386539346	0.00396963277074302	0.0787838909965796	si:dkey-109a10.2
ENSDARG00000020834	435.961722610667	0.842505118783275	0.263562794919196	9.5592239848017	0.00198947193049032	0.050552624881236	si:dkey-230p4.1
ENSDARG00000101632	570.588025378191	0.841272872974761	0.22671962553615	13.3692586139062	0.000255782446724242	0.014422542238341	cyp2k20
ENSDARG00000088820	139.638380953098	0.837570001153423	0.285681357214654	8.11680121471859	0.00438568752746519	0.0837310721459841	zgc:174288
ENSDARG00000075314	174.565828029676	0.833601815211838	0.217698681661659	14.402177279436	0.000147631517386479	0.0100275869117124	zgc:174906
ENSDARG00000091887	270.321722359198	0.832292616188535	0.292740107850831	7.73451090406	0.00541752357798383	0.0953873044737731	BX005355.1
ENSDARG00000029370	916.331971400943	0.831791859666783	0.297355811413868	7.94514722000937	0.00482164954487038	0.0891626502224198	ankrd6b
ENSDARG00000105506	77.5258501685856	0.830604194120407	0.298048462113372	7.79169767371612	0.00524868542772416	0.0940016969146246	CR769769.3
ENSDARG00000056541	791.109700539836	0.830116234653042	0.301402318530175	7.6315325985618	0.00573565436447031	0.098143472550115	nr0b1
ENSDARG00000018145	1365.56042211009	0.827166712105259	0.227055902520378	12.5735592871924	0.000391242735931207	0.0188265578107496	mid1ip1l
ENSDARG00000077405	1845.99007554599	0.824932661253348	0.223880880895278	12.7007696670689	0.000365505105361796	0.0182217636151125	psip1b
ENSDARG00000011537	604.031578323724	0.823682598785967	0.203400298866772	15.9834922157853	6.38972227464972e-05	0.00539916245790976	ugt2a5
ENSDARG00000101577	264.675408200467	0.822991273242773	0.221369272906653	13.7210472452945	0.000212064594495805	0.0129140025475721	si:ch211-172l8.4
ENSDARG00000097106	104.864877553587	0.820638987556242	0.264020268520673	9.71820783899516	0.00182451343512951	0.0478055003922658	CR790366.2
ENSDARG00000041301	291.47555343264	0.814709797407239	0.285886226679142	8.16435039646073	0.00427217725157731	0.0826359805726783	crybb3
ENSDARG00000090352	2930.1293025426	0.814264188505282	0.19901134480097	16.8725557494715	3.99754212104964e-05	0.0037551379711562	CR855311.1
ENSDARG00000076239	725.358238219599	0.811011279307394	0.165323488209438	23.7695920355246	1.08584421659964e-06	0.000188000086913232	C7H20orf27
ENSDARG00000043865	464.711118120678	0.80882835172342	0.173333354348417	21.3252203488369	3.8759849547815e-06	0.000552015276624527	timm9
ENSDARG00000102176	300.976398349757	0.804790117512832	0.277783317783856	8.3253507501822	0.00390955886244958	0.0780745731454201	pla1a
ENSDARG00000100501	199.542847710378	0.80070238890075	0.23135718987123	11.7865270200099	0.000596609336291448	0.0240002753505854	CR848025.2
ENSDARG00000101275	615.585229564556	0.797469295563557	0.185159676846929	18.1093603226969	2.08573593421447e-05	0.00220563452683997	BX936433.1
ENSDARG00000014556	42753.3153297431	0.789373291838049	0.25553772388158	9.54796335672452	0.00200171396228587	0.0507359834096627	serpinb1l3
ENSDARG00000020898	288.467742132061	0.788584442725881	0.20161385058449	15.1622732052179	9.86549418320609e-05	0.00738239946082286	cyb5r4
ENSDARG00000025914	148.754340899118	0.786511016690004	0.255957759757826	9.53714897819408	0.00201354274854303	0.0509443623771775	si:dkey-190g11.3
ENSDARG00000092337	407.400107817319	0.783019253382324	0.230537511304328	11.2879844767803	0.000780103255792289	0.0277205410087948	CU467861.6
ENSDARG00000038729	93.6783031483589	0.778976260180612	0.27971483252491	7.71803820815144	0.00546717733137722	0.0955944075961601	s100z
ENSDARG00000110879	208.113604986605	0.778356514397835	0.221492938931686	12.1727466054624	0.000484928473591475	0.0212216708845076	BX908804.2
ENSDARG00000069834	181.631890312798	0.776016883708162	0.226201349963485	11.7505234597915	0.000608261288488802	0.0243029284043263	pnpla4
ENSDARG00000111714	156.400790315224	0.770015755251705	0.242192169087999	9.80212902905107	0.00174309949209249	0.0465418113141003	BOLA2
ENSDARG00000099309	149.517094819446	0.769438033038833	0.234900586868054	10.493892024167	0.0011976981392377	0.0370204292240831	si:zfos-169g10.3
ENSDARG00000092354	120.749049653522	0.769290713992079	0.276363438144541	7.83993614089671	0.00511044119040564	0.0921863038024144	si:ch211-284e13.6
ENSDARG00000068493	204.527322597833	0.769168105590221	0.267780351650427	7.88011032865516	0.00499814308988142	0.09080988371122	cyp2y3
ENSDARG00000058394	477.184961745703	0.761812287136281	0.180529969123174	17.8497506803258	2.39050587514412e-05	0.00248766849781696	tagln3b
ENSDARG00000098066	492.450393348485	0.755421622021921	0.168168394513506	20.2106501733546	6.93656746034646e-06	0.000912906782166512	CU302323.1
ENSDARG00000089602	266.734265257128	0.754012284108366	0.2029378180803	13.5285198804482	0.000234965284200181	0.013626092463692	si:dkey-217f16.1
ENSDARG00000036834	186401.439168148	0.753570020604748	0.229718211422445	10.7216440204165	0.00105889547001652	0.0341242591249848	krt92
ENSDARG00000100260	217.742976960653	0.747465799779257	0.250881065677271	8.69392626000784	0.0031927213982011	0.0686765650331686	them6
ENSDARG00000013863	2046.17699363706	0.742449540989638	0.237773351000198	9.10275910692884	0.00255224206746558	0.0598327006957637	fam133b
ENSDARG00000057699	400.175929729356	0.742202106774131	0.18181928084048	16.2843798974437	5.45114600807572e-05	0.00478941485087648	styx
ENSDARG00000012113	160.045312338944	0.739111239693728	0.258506745821744	8.15308306041884	0.00429880155777394	0.0827789488472453	c19h1orf109
ENSDARG00000098398	718.255761455265	0.735456650062627	0.243434457315488	9.10004227928739	0.00255603586393671	0.0598327006957637	CABZ01079480.1
ENSDARG00000103165	978.384210015074	0.730027754774628	0.2105852574576	12.0803536892349	0.0005095592995114	0.0218045593455274	AL929057.1
ENSDARG00000055099	260.152517459287	0.727470820314007	0.263739506180818	7.60230195522165	0.0058293827916044	0.0988367251375454	fam184b
ENSDARG00000035133	1947.59143239414	0.724559080282363	0.228921303640408	9.44511891166496	0.0021171177302577	0.0529422061766433	pho
ENSDARG00000101551	186.397404649326	0.723642161946315	0.228107507826844	9.82505609293872	0.00172150450823676	0.0464149154434523	si:dkey-261j11.2
ENSDARG00000087518	3145.4337085817	0.723616087162769	0.252528955751032	8.15221016051623	0.00430087122483849	0.0827789488472453	si:dkey-261p22.1
ENSDARG00000104068	38271.1153507143	0.718539529112254	0.171898796690923	16.7724566827271	4.214055696507e-05	0.00389634678535673	gstp1
ENSDARG00000046141	235.130432813811	0.717758486551309	0.207848799544645	11.6818262092834	0.000631135541478228	0.0247616831851202	zgc:162025
ENSDARG00000053405	1239.81654347295	0.716012123211234	0.135212291054986	27.9747141329334	1.22911082749442e-07	3.15165723046484e-05	sord
ENSDARG00000093760	677.907927775242	0.714093000891663	0.234500376360875	9.33379357288921	0.00224966148447094	0.0551791969663288	si:ch211-197h24.9
ENSDARG00000088870	117.895424992411	0.712838649643065	0.259032085914994	7.61504212589436	0.0057883406793563	0.0983850783420907	si:ch211-22k7.9
ENSDARG00000033285	732.496411334916	0.711557604276319	0.172327565976818	16.6499360837164	4.49518232369111e-05	0.00409246058697433	gsto2
ENSDARG00000099106	1363.45100607286	0.710271010295717	0.190479443382964	13.4394997302914	0.000246381313915049	0.0140812103680898	afmid
ENSDARG00000099026	599.55780522943	0.710087571307809	0.230453112958136	9.03032797769501	0.00265536835072951	0.0613793260129361	si:dkey-185m8.2
ENSDARG00000098968	855.007298857609	0.705130907139347	0.202919770139507	11.6885493495483	0.000628859090263635	0.0247452418252551	RSBN1
ENSDARG00000057571	10638.7899747071	0.703900343324314	0.158492578982968	19.1931604243786	1.18135906912448e-05	0.00138164246097605	pgam2
ENSDARG00000071087	651.088732799627	0.702137381681966	0.234403212977308	9.02369084187349	0.00266502727779474	0.0615220676154969	slc35b4
ENSDARG00000022430	347.986700619068	0.701364231104483	0.241496158084478	8.07367138304666	0.00449130255491586	0.0851948476045263	ppp1r8b
ENSDARG00000089713	1615.59292016628	0.698197065630054	0.199033052307727	12.1471259072648	0.000491635689509787	0.0212801134233893	BX004785.1
ENSDARG00000093761	519.165149681635	0.689767541938513	0.196260602792298	12.0542811044284	0.000516735718002921	0.0218570774598162	si:ch211-250k18.7
ENSDARG00000112002	187.708238227244	0.68965161646833	0.252360414582058	7.58031818380277	0.00590090233606236	0.0995319343408417	NUP85
ENSDARG00000070057	12969.9857920967	0.689239826219998	0.207482120289933	10.9530589707189	0.000934492126358697	0.0315242794495156	si:dkey-69o16.5
ENSDARG00000058943	249.780555086945	0.688864329995712	0.237316855974451	8.47012945615829	0.00361025736847809	0.0738545233886909	cdcp1a
ENSDARG00000104031	303.347504617862	0.687941022425926	0.243839908106854	7.67839782290105	0.00558857639649593	0.0966643086798414	mrpl33
ENSDARG00000068760	12883.08381835	0.68741943876314	0.213876758365724	9.85105330401208	0.00169734547510639	0.0461155709082751	tnks1bp1
ENSDARG00000038731	2344.62831950082	0.684535832210421	0.1890777180891	12.5508805512735	0.000396019645936346	0.0188987911747856	slc25a36a
ENSDARG00000068088	6332.89282372769	0.682828342406881	0.146938470380171	21.3861011365105	3.75483326909897e-06	0.000543527504363015	tcnba
ENSDARG00000104593	3088.82129463986	0.679504244615484	0.193890169809162	11.6743691572721	0.000633670231148268	0.0247616831851202	cyp2k18
ENSDARG00000100904	224.758379307332	0.678733354192404	0.218436443168372	9.42037802864066	0.00214587279035198	0.0532646708798736	CABZ01109021.1
ENSDARG00000097266	1240.93323229803	0.677095537409174	0.228628298577725	8.63938862576043	0.00328971808311597	0.0698161995360535	AL954322.3
ENSDARG00000098942	300.946081504725	0.670978060230716	0.200007358858334	11.1131041373309	0.000857199026280894	0.0297994779608673	rp9
ENSDARG00000103473	250.940363415702	0.670964851042755	0.18933194518334	12.4041970902479	0.000428369954630416	0.0199079299967714	BX537137.3
ENSDARG00000012388	4109.64023163343	0.666125072547753	0.229551476845544	8.2606725875394	0.00405131155358381	0.080208701834406	cox4i1l
ENSDARG00000000212	50243.6697588678	0.663925742392755	0.196387685363415	11.3801933326248	0.000742313907144675	0.0271413325055382	krt97
ENSDARG00000063670	120.085517838038	0.662196830344111	0.23890937214726	7.66146246499938	0.00564127586967136	0.0972899725179651	gtf2a1l
ENSDARG00000003642	366.559004721924	0.66147097365526	0.204597709347225	10.2372657780068	0.00137631447578927	0.0404421192053886	zfyve19
ENSDARG00000035663	1621.95192396125	0.656322264040739	0.212956566405019	9.63103867164017	0.0019131638489503	0.0493233190838866	zgc:103438
ENSDARG00000019707	205.936282055156	0.654927577150005	0.229387270701149	8.00060604898583	0.0046761695971941	0.087295089943391	spout1
ENSDARG00000041372	793.591821234633	0.653969800682427	0.222412791558572	8.63075739140545	0.00330534121565189	0.0698264020585788	C8H9orf64
ENSDARG00000044524	257.398868821442	0.652342573318465	0.232074341260028	7.78492844106044	0.00526838774849092	0.0940745476626388	def6b
ENSDARG00000089924	1526.08188941278	0.649258910536735	0.205199300142447	9.91409176597728	0.00164018057129442	0.0449776224985396	aldh2.1
ENSDARG00000019417	893.380050010136	0.644736460211355	0.232804732694857	7.72219893923084	0.00545459197894272	0.0955314530136998	gadd45ga
ENSDARG00000021135	1586.01100733136	0.63914676050204	0.140045114986256	20.4567737104095	6.09933052534572e-06	0.000822245626546606	dhrs4
ENSDARG00000091561	178.941180358351	0.632365420635395	0.225079173482805	7.92563176249462	0.00487393236247835	0.089753540689643	si:dkey-156k2.4
ENSDARG00000016548	2789.70804992512	0.630278917781007	0.202356653213235	9.2327410139698	0.0023772550664472	0.0573835343046656	eif5b
ENSDARG00000089507	2766.46673819958	0.624401732165404	0.207153815726835	8.8377516350982	0.00295062424922802	0.0652982759916878	ugt1b5
ENSDARG00000074546	1280.81893340317	0.622438047225263	0.144088355969478	18.5472847801997	1.65741152876959e-05	0.00181800544087397	si:ch211-213a13.2
ENSDARG00000097592	324.246224198417	0.621561874600217	0.199450792527096	9.75304166374794	0.00179026253004138	0.0473293956295372	si:dkey-40c23.1
ENSDARG00000102690	261.317322734005	0.620295955988462	0.185469509493607	11.0972651951739	0.000864551178711716	0.0298786180353207	rims2b
ENSDARG00000105012	251.731090579183	0.619365837139279	0.209256472795019	8.70285673265693	0.00317711747589543	0.0685078078440944	utp23
ENSDARG00000092916	1664.65115485914	0.619186156220672	0.186410525716347	10.7938252139445	0.00101839221902577	0.0334097856263872	mlnl
ENSDARG00000032496	3481.91173629873	0.616306264685184	0.198637359300614	9.1822868996566	0.00244368497169943	0.0581091832308013	pon1
ENSDARG00000003564	957.392707383158	0.611012073428972	0.179730817021799	11.4278023267821	0.000723532153782815	0.0267873749178292	dohh
ENSDARG00000071336	624.006327463743	0.610480017841484	0.155493802640305	15.3787269886497	8.79731510035285e-05	0.00681406073123821	mif
ENSDARG00000096528	254.057763894254	0.610217343480541	0.216655197042005	7.88482449787112	0.00498513156424999	0.0906667594486662	si:ch73-236c18.9
ENSDARG00000104408	489.122448004006	0.608768860940933	0.199344316536737	9.21648852082285	0.00239845125571192	0.0575497950759136	zgc:152774
ENSDARG00000016350	1138.78258547688	0.607873006001328	0.188027208003318	10.5669735502125	0.00115126056330275	0.0363707719998685	cap1
ENSDARG00000090228	14336.6885816015	0.604279526015496	0.211148272146982	7.87050897849851	0.00502475078986503	0.0910124091784783	gsta.1
ENSDARG00000056855	592.27768236569	0.603463640255982	0.216825767042848	7.79431938702905	0.00524107494106608	0.0940016969146246	gatc
ENSDARG00000093487	879.93601328056	0.602990719407148	0.189603074216222	10.0185156911413	0.00154974310609634	0.043304530464654	BX004785.2
ENSDARG00000041421	1566.25781694398	0.602346260005885	0.168479694295454	12.7449012392786	0.000356980991277212	0.0180638518795288	taz
ENSDARG00000067918	313.34837823163	0.598584667710742	0.204350756045035	8.5853980473	0.00338869306933253	0.070842166349967	elp5
ENSDARG00000077777	51173.2463492543	0.597196225676927	0.148015186595104	16.2407437191736	5.57814539857244e-05	0.00486233326683395	tmsb4x
ENSDARG00000058835	349.202993392811	0.594876853472297	0.204966072511186	8.42802424643298	0.00369481597148165	0.0749144087903167	si:ch73-212j7.3
ENSDARG00000079255	560.698930369817	0.592630854160767	0.215123201605591	7.68679130597575	0.00556264388778956	0.0964046035901509	zgc:174935
ENSDARG00000017624	119591.39801773	0.589271709233813	0.192161920887444	9.3687995750729	0.00220710014032497	0.054437693405222	krt4
ENSDARG00000038577	10393.479381033	0.587549762232563	0.180710593171073	10.1258345124967	0.00146205447686122	0.0419329758271057	cox6c
ENSDARG00000042848	299.006339272733	0.583894976143402	0.185510665965664	9.77137477467879	0.00177249866363793	0.0472131619907178	pcmtl
ENSDARG00000052702	636.384619506939	0.583657690357493	0.152430352781978	14.6581637453099	0.000128875238090726	0.00906747691108452	capn1a
ENSDARG00000074266	659.612382671607	0.582301713123163	0.159316743266675	13.2516079609141	0.000272346153450368	0.0149755655865527	si:ch1073-314i13.4
ENSDARG00000102904	307.616209302982	0.581673252354974	0.199559652188103	8.32395190801683	0.00391257062478464	0.0780745731454201	si:ch211-246b8.2
ENSDARG00000103639	7250.33664203229	0.580153602606562	0.179582087991655	10.1319840921344	0.00145718469334034	0.0419118594208313	si:dkey-36i7.3
ENSDARG00000091222	548.917455433829	0.579323661862291	0.177951935927023	10.6435267525953	0.00110456835884068	0.0351471661569846	si:dkey-190l8.2
ENSDARG00000058445	4481.8223896568	0.578141997927468	0.169058992134798	11.4399207765275	0.000718828558199734	0.0266691435668221	zgc:136472
ENSDARG00000076836	9721.82986543787	0.57585950702056	0.180588778077159	10.07977224822	0.00149905861545806	0.0424954240874782	gpx4b
ENSDARG00000036942	24014.2191435868	0.57326726617815	0.177097170201974	10.3276197333987	0.00131054109380009	0.0391898202039351	gpd1c
ENSDARG00000091408	320.2351990477	0.572808738060597	0.200109205174873	8.15141543367643	0.00430275642380681	0.0827789488472453	mtcl1
ENSDARG00000097789	537.635719307432	0.571160604363027	0.162361475638509	12.1689181522692	0.00048592482072202	0.0212216708845076	pon3.2
ENSDARG00000096667	2446.33533343801	0.569277047683133	0.160743628918926	12.174831964596	0.000484386630797174	0.0212216708845076	hemgn
ENSDARG00000042933	2540.90810491429	0.566393840682674	0.152767591368282	13.5887873108902	0.000227540576471003	0.0132619359091681	bloc1s6
ENSDARG00000061228	396.409125472508	0.562317979512226	0.178228210021982	9.9016646214537	0.00165129337218395	0.0452121565159202	pfdn4
ENSDARG00000079388	1296.8597894972	0.561083527423925	0.174981507330553	10.0954163773391	0.00148638572327708	0.0424064165962412	agrn
ENSDARG00000096003	1074.6197592728	0.555717540679899	0.152235670575283	13.0477449252908	0.000303649798575497	0.0161760937528977	atp5md
ENSDARG00000087016	365.428618909491	0.555012739119239	0.172154794673178	10.2452779804973	0.00137034932457171	0.040401283926438	micall1b.2
ENSDARG00000089791	664.523265208597	0.554001126075624	0.156909594872393	12.3167594420095	0.000448909366583662	0.0205915309451103	slc25a32a
ENSDARG00000063912	1013461.10701521	0.55244687313889	0.157892041185784	12.051613712979	0.000517475640024082	0.0218570774598162	mt-co3
ENSDARG00000079391	436.882779531624	0.5500106013822	0.184061753305378	8.76878251111859	0.00306429923829602	0.0668092895658119	mrpl42
ENSDARG00000096110	2987.21856430585	0.548924952102396	0.171314141907949	10.1332830434691	0.00145615817109739	0.0419118594208313	zgc:123278
ENSDARG00000010516	62563.0118582066	0.54853250688041	0.150034152291567	13.1379135461602	0.000289379927846233	0.0155806387980624	rpl21
ENSDARG00000022183	1926.50999387265	0.548473164235017	0.140661119340422	15.0388169364449	0.000105322459719234	0.007749977661007	gsto1
ENSDARG00000021557	1329.64526626371	0.5473707801923	0.144994031184493	14.2072931609044	0.000163734679273683	0.0108297918950309	wdr45b
ENSDARG00000059357	461.723616375811	0.544840803267133	0.176959147248647	9.32044240807873	0.00226611272139349	0.055505618113466	sarnp
ENSDARG00000111833	348.172379251821	0.542603616829266	0.193283800107607	7.71414623030073	0.00547897656158599	0.0956113894047515	CABZ01046996.1
ENSDARG00000079269	518.102056591598	0.539020769240306	0.186899609137695	8.20037251909392	0.00418817897242231	0.0820901672064129	CR589947.1
ENSDARG00000069977	985.47648988079	0.538811411062859	0.185360702273088	8.50962763312646	0.00353272345762061	0.0726285171846099	MYG1
ENSDARG00000102333	431.694644500016	0.537902336780261	0.182865242662217	8.46861332916883	0.00361326773543765	0.0738545233886909	fcf1
ENSDARG00000012603	2686.2193555457	0.535404695495717	0.181860632514449	8.37866966474175	0.00379650214334645	0.0762253662751053	eif3ja
ENSDARG00000045230	7823.17631736436	0.535383909391967	0.158130799030587	11.3731927990627	0.000745116860964769	0.0271875284393343	cox6b1
ENSDARG00000016280	970.764106921675	0.535065437438985	0.187170367778763	7.89661307217008	0.00495274491089507	0.0906377980584527	eif1ad
ENSDARG00000077717	15380.615018535	0.533658481434116	0.170876568748929	9.51120778086558	0.00204220702934174	0.0513751796840102	rpl29
ENSDARG00000101406	9226.40577899785	0.530472473921976	0.183354613749657	8.29729256745973	0.00397042259269286	0.0787838909965796	rplp2
ENSDARG00000004948	4844.27608419914	0.529430253491103	0.149993816637983	12.1395633031279	0.000493633336768257	0.0213143391866196	bccip
ENSDARG00000104487	849.641691312335	0.527650529061431	0.182826695193036	8.1588403569456	0.00428517623854982	0.0827789488472453	mthfs
ENSDARG00000030241	1492.37241524023	0.52722462204726	0.169820261091583	9.59563397324493	0.00195040571832156	0.0499915311836847	vbp1
ENSDARG00000095921	2318.5087542195	0.526448443381485	0.143653768433985	13.194478024573	0.000280775192189409	0.0152100916995858	si:ch1073-325m22.2
ENSDARG00000063914	64809.27713588	0.52600455095264	0.18519039712541	7.78192365892775	0.00527715751869568	0.0941359613941068	mt-nd3
ENSDARG00000043899	630.389726356032	0.523017069113371	0.190773208417425	7.6012434809506	0.00583280596553351	0.0988367251375454	psma6l
ENSDARG00000014313	4852.61095842072	0.522819498765642	0.185376488459465	7.72101591021202	0.00545816738906133	0.0955314530136998	atp5pf
ENSDARG00000015930	1377.67229821734	0.522181414044546	0.179862208392332	8.12539040300106	0.00436495836504317	0.0835158881112268	rwdd1
ENSDARG00000100588	18480.7950217328	0.521498411245225	0.15331338743094	11.3563118226485	0.000751919925315674	0.0272667471890653	rpl36
ENSDARG00000019222	600.822091197726	0.520356731444135	0.18240167546997	7.93875266355687	0.00483871762376414	0.0892912781981972	mrpl24
ENSDARG00000075132	6185.41387415413	0.520224703090818	0.165606498698994	9.53126889853453	0.00202000410903274	0.0509618179507402	fh
ENSDARG00000104347	16174.7499689309	0.520134673920426	0.161011042818589	10.498462574727	0.00119473912415907	0.0370204292240831	rtn4b
ENSDARG00000017780	2315.50138686731	0.518740997918059	0.177887180942707	8.41792130868819	0.00371540331616602	0.0750227373881286	rorcb
ENSDARG00000009212	92660.2249817353	0.518093205971344	0.146456380624019	12.5975706467151	0.000386248456677786	0.0187615024101127	ppiaa
ENSDARG00000058105	31827.6789502791	0.517380764726697	0.14635136370415	12.2778689442127	0.000458361474598912	0.0208110394912887	rpl36a
ENSDARG00000087197	6659.43533264501	0.516518323846033	0.153859117003976	11.0868010834178	0.000869443365831273	0.0299890035948834	ros1
ENSDARG00000102568	581.616687239282	0.514069929612414	0.178828483215896	8.24735157837951	0.00408115024166897	0.0806186949305078	si:ch73-106k19.2
ENSDARG00000069548	2026.09064022014	0.511546801113906	0.135120433868143	14.3726158376297	0.000149967478796219	0.0101349671007655	zgc:162780
ENSDARG00000055974	1016.47667954378	0.510319388110506	0.170296112307066	8.81498862505885	0.00298766073162936	0.0654804271671639	tpmt.1
ENSDARG00000063905	2334995.11947694	0.509612671956511	0.169215644418781	8.81446526328682	0.00298851779709706	0.0654804271671639	mt-co1
ENSDARG00000042010	59670.5801322182	0.50453775310601	0.183923527782632	7.63666520529634	0.00571935593313784	0.0980619667759361	pklr
ENSDARG00000070437	21351.5546842215	0.504402186738282	0.174376749471746	8.18454420974788	0.00422487923775907	0.0822813739350276	rpl22
ENSDARG00000103785	2672.14912183736	0.503723931680849	0.167697792986948	8.84869845814231	0.00293297965844958	0.065115777104448	sult2st2
ENSDARG00000038028	2094.55235376664	0.503054751239313	0.167945209696023	8.71330122799394	0.00315896643027668	0.0682831666568987	ndufa6
ENSDARG00000032849	29013.1620475424	0.502307373154707	0.154471063076071	10.3857925997373	0.0012698866310841	0.0382699622951283	ndrg1a
ENSDARG00000005320	1834.80273227537	0.501863933170365	0.15781171072747	9.87503687518965	0.00167536239266868	0.0457293660811883	nipsnap1
ENSDARG00000041435	41288.8257970913	0.501480005505488	0.180636760463487	7.62314033134845	0.00576240587233651	0.0983227900535872	uba52
ENSDARG00000098724	2527.2961464593	0.497363935364203	0.129025709269019	14.8320198408756	0.000117523106687648	0.00843682139879619	rgrb
ENSDARG00000020197	39895.7435993661	0.497133418562166	0.140429553076462	12.3827575541556	0.000433316726822632	0.0200849695424874	rpl5a
ENSDARG00000018334	99262.8585013589	0.496321851276352	0.174593545302547	7.88510338985384	0.00498436287983688	0.0906667594486662	rpl35
ENSDARG00000044567	1170.82699448856	0.496317848591965	0.158218488470873	9.70851256623861	0.00183416408386177	0.0478204769842826	ttc1
ENSDARG00000098174	822.89580277412	0.49578213037062	0.177632540934452	7.74889701811666	0.00537453561615834	0.0950093082896459	ACADSB
ENSDARG00000045372	881.743661190976	0.494792473467767	0.174364213818716	7.959210374875	0.00478432820441174	0.0887512984137723	ngdn
ENSDARG00000075349	3784.78949488992	0.494724840160815	0.156479807798424	9.75906622331385	0.00178440521911305	0.0473015353811836	si:ch73-138n13.1
ENSDARG00000099104	58493.006641943	0.493766136088035	0.156623941099618	9.82656524212186	0.00172009258729686	0.0464149154434523	rpl24
ENSDARG00000103433	33348.5786794552	0.491396485593676	0.150459146831746	10.4958026647128	0.00119646027257312	0.0370204292240831	rpl14
ENSDARG00000043102	9055.37666658378	0.491155814258601	0.165552336130589	8.79568088760432	0.00301944531342395	0.0660640190704934	lxn
ENSDARG00000009653	2622.12865449759	0.490160023248995	0.150428669220767	10.6564400629723	0.00109688308064986	0.0349681227143126	lhfpl2a
ENSDARG00000016399	452.147901951974	0.489621635009169	0.166271522774636	8.67715701523802	0.00322223249355125	0.069227038730067	riok1
ENSDARG00000099663	4339.97238280512	0.487881206761332	0.144852161530096	11.2256420305	0.000806748601382168	0.0284943606008182	cox5ab
ENSDARG00000024564	1032.1123214794	0.487762483142943	0.13626766264112	12.7286356923875	0.000360099136836115	0.0181178084231504	sccpdhb
ENSDARG00000102705	676.794237417	0.487214751293713	0.174256499769298	7.69451057494058	0.00553890275650296	0.0961706870376548	otud6b
ENSDARG00000055996	119619.843077907	0.484064239954342	0.168268777924292	8.03226031440408	0.00459514605148629	0.0861551918114948	rps8a
ENSDARG00000044129	1143.14478750994	0.483559696838674	0.16857164484035	8.1222522466492	0.00437252040787296	0.0835700329037191	si:ch211-214p16.1
ENSDARG00000019081	2030.2681965168	0.483222538791641	0.148744067701627	10.5426658571672	0.00116650044774122	0.0365904048083659	DHDH
ENSDARG00000095157	1474.85189953952	0.481428515842928	0.171996699429213	7.65206207056582	0.00567074649048144	0.0975744782630925	zgc:163080
ENSDARG00000030602	36478.1999613612	0.481060871005252	0.160964011860363	8.85846605814339	0.00291732628291143	0.065115777104448	rps19
ENSDARG00000059227	188073.743776542	0.473976366025923	0.152014565696422	9.6869121133912	0.00185585157967928	0.0481267825214921	fabp1b.1
ENSDARG00000010160	41262.2718379549	0.473673673676024	0.138458925545279	11.4672202207088	0.00070834554268619	0.0264468970060003	rps15a
ENSDARG00000103007	71837.0205325332	0.47115326125165	0.166261999220159	7.93161555944621	0.00485784038300365	0.0895505857660171	rps3
ENSDARG00000092798	10537.3583217036	0.470807434193945	0.132079436031234	12.5596878846695	0.000394157574602038	0.0188879860349698	ppib
ENSDARG00000074340	2405.65635296989	0.470730909684866	0.163398670183748	8.06076132708756	0.00452341723058319	0.0856200946324749	serf2
ENSDARG00000003869	885.722723780137	0.470275545832238	0.143113142507682	10.689033830631	0.00107772477135644	0.0346677950130322	decr1
ENSDARG00000027738	1824.16208174876	0.469189223829117	0.15744306939483	8.71025912128992	0.00316424227590146	0.0683135924112712	si:ch211-13c6.2
ENSDARG00000014867	60653.9109684213	0.468346676376453	0.155315820675536	8.99382655132149	0.00270893165037004	0.0620153837602523	rpl8
ENSDARG00000035871	46309.8682986211	0.466135861711959	0.157783135941915	8.64747471002595	0.00327514980364226	0.0698045952712004	rpl30
ENSDARG00000070849	31596.3115228331	0.464483046014106	0.141947875111765	10.5525754333379	0.00116026307476969	0.0365120918346329	rps15
ENSDARG00000045514	18494.9695412025	0.463953115308035	0.163970173468076	7.84648916173548	0.00509194965873585	0.0919466574368867	atp5f1c
ENSDARG00000086826	11140.9902032858	0.463071558026531	0.15139535348539	9.19624729874818	0.00242511785059917	0.0579590404415487	sult6b1
ENSDARG00000102805	5105.54390345617	0.459880070875653	0.148281614910862	9.40349432062514	0.00216572295196466	0.0535667609687617	cyp2aa12
ENSDARG00000039347	33944.6678615306	0.459543873476364	0.150538431139192	9.16826278780312	0.00246248209497813	0.0582941471813858	rps24
ENSDARG00000070830	663.980318731748	0.458933702733842	0.148397504253245	9.58488435252243	0.00196185795637668	0.0501395246159365	zgc:136858
ENSDARG00000078911	901.449871836282	0.4581557387445	0.157425979067099	8.30276817798421	0.0039584696660671	0.0787838909965796	zgc:163098
ENSDARG00000102477	1936.59461835569	0.457871783766558	0.155505534462056	8.6084561273002	0.00334605812988342	0.0703468887782634	stard4
ENSDARG00000041878	910.105305654013	0.457599596360269	0.162946775336186	7.84746168765706	0.00508921116944035	0.0919466574368867	rab11ba
ENSDARG00000033418	999.356368197224	0.449285603050453	0.139244519001194	10.326262307668	0.00131150530807054	0.0391898202039351	gpatch1
ENSDARG00000012820	4556.0046725937	0.449068088198056	0.16017761233741	7.64961489498364	0.00567844421292463	0.0975744782630925	nop56
ENSDARG00000094974	1058.07259568556	0.444205077674452	0.146404023403232	9.17554800343578	0.00245269916278251	0.0581404929056901	BX530068.1
ENSDARG00000002165	1780.65453036493	0.437647373175974	0.156950984633604	7.83745164075896	0.00511746991495197	0.0922188966306651	psme1
ENSDARG00000015128	42359.4611192216	0.434318970593515	0.136337582652865	10.0232975523743	0.00154572481468051	0.0432606976660187	rpl27
ENSDARG00000020866	166142.208342592	0.434035054325819	0.154848779097925	7.76895594143204	0.00531517617988568	0.094337699835961	apoa4b.2
ENSDARG00000098941	3053.96030118024	0.430893432022913	0.137496977350841	9.81784559919775	0.00172826668600133	0.0465262037725358	CU856520.1
ENSDARG00000053457	30549.1648687913	0.430795773193457	0.145570371833284	8.57478565251887	0.00340850080680764	0.070842166349967	rpl23
ENSDARG00000068220	7148.43518896071	0.424977936690267	0.12480843614674	11.4977131230172	0.000696818701513475	0.0263641067695535	mbl2
ENSDARG00000009779	6303.81121215999	0.424270921763192	0.15104210196427	7.91975766570344	0.00488978215597743	0.0899516175776681	mcl1a
ENSDARG00000104181	20948.2784322364	0.420507126570036	0.147626606339653	8.03465818650454	0.00458906692324469	0.0861551918114948	tmsb1
ENSDARG00000023298	34431.5175555429	0.415446072794619	0.141464393529021	8.54463422884186	0.00346542229029125	0.0716620112957184	rps27.1
ENSDARG00000029064	3488.08106185412	0.413009150867727	0.12771626345856	10.3615303865534	0.00128668494616637	0.0386443131790785	uqcrq
ENSDARG00000001057	1212.48262478725	0.399902647941264	0.134404633992497	8.82535703009256	0.00297073264418827	0.065391550884227	bysl
ENSDARG00000038667	3707.59007668147	0.39872088921459	0.133181011104825	8.86700975776793	0.00290370388953853	0.0649557314979413	fggy
ENSDARG00000037071	17846.8564638058	0.396477680007967	0.132115223452363	8.99329951943031	0.00270971301486311	0.0620153837602523	rps26
ENSDARG00000005230	3650.38623634298	0.395281952882914	0.141322047938473	7.77835526325478	0.00528759158605356	0.0941364971940061	ssr2
ENSDARG00000069074	29765.792986481	0.394797476992696	0.133120389517439	8.72862357097401	0.00313252886467492	0.0678778647241215	cry3a
ENSDARG00000037350	49663.0479437233	0.393326200036979	0.140519899806865	7.73795710096091	0.00540719397675929	0.0953004447400888	rpl9
ENSDARG00000057556	68144.356436318	0.392171866519529	0.133899007680763	8.57265853355304	0.00341248515306445	0.070842166349967	rpl17
ENSDARG00000016016	2841.31516104688	0.38857252916679	0.131275745982369	8.66908717544915	0.00323653272574886	0.0693654950688409	dbnlb
ENSDARG00000053291	10487.0856165615	0.38853842085116	0.132850182625861	8.43706852743151	0.00367648434351817	0.0748149123261452	pnrc2
ENSDARG00000100498	3499.80282243214	0.387068626941284	0.134986845852814	8.14933614724744	0.00430769275145065	0.0827789488472453	CABZ01079251.1
ENSDARG00000033144	2285.07315590284	0.366570849871349	0.127589273799018	8.20909408648023	0.00416809555494962	0.0818782730816577	psme2
ENSDARG00000004034	2040.58436798512	0.358806042775591	0.129251893288887	7.6929477461633	0.0055437009855228	0.0961706870376548	arhgdig
ENSDARG00000104538	4515.4546724665	-0.37259931917803	0.123305900615489	9.16265241293172	0.00247004295536455	0.0583948575525274	tmem184a
ENSDARG00000037533	27562.129451341	-0.375146703602542	0.125490664926015	8.82961841303164	0.00296380353239563	0.065391550884227	mep1b
ENSDARG00000001014	4684.59858477459	-0.388928264407129	0.136630058967846	7.97671397673668	0.00473828721403048	0.0879896447947194	myh9b
ENSDARG00000059729	5993.62685546658	-0.407386614598424	0.135772364566903	9.01591456016217	0.0026763893777646	0.0617037028868444	sec14l8
ENSDARG00000100170	1667.14864466028	-0.410125248815811	0.148367815854428	7.61582868314382	0.00578581648813744	0.0983850783420907	pam
ENSDARG00000042379	1959.29787134255	-0.414621644455845	0.149365706257188	7.76465706813661	0.00532784111513352	0.0943727924706699	TMEM120A
ENSDARG00000093619	4205.36619763798	-0.417198465982234	0.122438201127956	11.5580863690374	0.000674552425136437	0.0258383651233365	sult3st2
ENSDARG00000068586	19377.1151850466	-0.418909683606856	0.11514014216161	13.2311516057851	0.000275334595402534	0.0150124925848765	CU302253.1
ENSDARG00000052139	1442.74383065478	-0.42120271643878	0.137828345234246	9.33628140123656	0.0022466094119752	0.0551791969663288	notch3
ENSDARG00000055226	3137.014729155	-0.424998103264761	0.154652852601673	7.65153449980114	0.00567240509233456	0.0975744782630925	slc7a7
ENSDARG00000104682	8921.34631951267	-0.42750518821075	0.154043924668371	7.79366874238248	0.00524296262633469	0.0940016969146246	tpm2
ENSDARG00000105714	2109.83690993207	-0.432587963541413	0.155693246518189	7.77507839860603	0.00529719173312179	0.09420786103417	CABZ01083442.1
ENSDARG00000038938	3364.57871419627	-0.43617589392905	0.138235949601029	9.96541914553245	0.00159507860109562	0.0440142001489823	itprid2
ENSDARG00000017591	3734.46574197664	-0.442821478557804	0.129404548261422	11.6740924447764	0.000633764484692771	0.0247616831851202	fat1a
ENSDARG00000086896	528.23836709444	-0.448462743868064	0.152649127575864	8.61439597544178	0.00333516379640754	0.0702014215072195	fubp3
ENSDARG00000070584	4241.62829967028	-0.449075351116702	0.133234183209185	11.3450804148234	0.000756480938777625	0.0273199455599445	clic5b
ENSDARG00000061764	1438.174556343	-0.452690004992736	0.137150311323775	10.9280752375109	0.000947178483458759	0.0318007072583302	ahnak
ENSDARG00000057583	1419.14786465126	-0.454714279344126	0.133152352788238	11.5841964223866	0.000665146706517687	0.0256341476718658	prrc2c
ENSDARG00000020131	522.033889836752	-0.458193399572723	0.158357740822965	8.42102654186589	0.00370906321295166	0.0750227373881286	fnbp1l
ENSDARG00000102070	513.909576140672	-0.459887679757334	0.159141658127423	8.32868608382383	0.00390238727039852	0.0780745731454201	tbc1d10aa
ENSDARG00000045768	1348.31071889156	-0.46120837217535	0.139093971947866	11.0035579796979	0.000909371542101211	0.0310028985202845	cry1a
ENSDARG00000104414	2359.12762666579	-0.463868562943056	0.155345253214568	8.8492937089277	0.00293202328401376	0.065115777104448	shmt2
ENSDARG00000016231	794.988186522898	-0.466763445566885	0.162320349216044	8.14614986206406	0.0043152683367857	0.0828343900300385	bcap29
ENSDARG00000060534	363.930923963391	-0.469727297514021	0.170920699992137	7.59334305424184	0.00585842131400409	0.0990045171342701	sgpp1
ENSDARG00000022712	945.369507218715	-0.471733374967504	0.167470439459425	8.0161614313742	0.0046361731601448	0.0867317987374547	stat3
ENSDARG00000036080	1502.34129152504	-0.474023159223127	0.16264160123219	8.58275709233314	0.00339361137509563	0.070842166349967	cd81a
ENSDARG00000005463	1805.97900085971	-0.474780732793264	0.146825348412578	10.5499117800715	0.00116193633131731	0.0365120918346329	slc30a1a
ENSDARG00000010936	16290.4313347404	-0.481036529055752	0.129424293041106	13.8774486606659	0.000195125786260221	0.0121764006549664	abcb4
ENSDARG00000060783	499.701058762402	-0.483939305001217	0.160139710918496	9.08058793251934	0.00258336982403374	0.0601962367551867	acap2
ENSDARG00000061436	2292.2369798102	-0.485552341247877	0.169390633851644	8.31932877576449	0.00392254121335884	0.0781851894220283	col6a2
ENSDARG00000063031	976.382288746268	-0.486378696157732	0.164110438976964	8.76003272590633	0.00307903524057891	0.0669652245672704	rad54l2
ENSDARG00000078954	450.325249016006	-0.489398371996037	0.167281306037454	8.58311384855876	0.00339294655682427	0.070842166349967	rxrba
ENSDARG00000041083	5258.51566475813	-0.491133319633938	0.139406200742519	12.5132392298343	0.000404078420794072	0.0190293997632622	anpepa
ENSDARG00000053358	514.114781382443	-0.496453088998332	0.173752046929092	8.25210112661984	0.00407048581744681	0.0804980733887018	basp1
ENSDARG00000068515	29630.3733227425	-0.499981220475148	0.168041182805193	8.96983234031771	0.00274473782586608	0.0625545719764213	chs1
ENSDARG00000007219	982.045627012859	-0.500503972021614	0.166859252701416	9.10910454812489	0.00254340349863318	0.0597293959918378	actn1
ENSDARG00000016918	55760.9628639956	-0.502525277255042	0.140330312068664	12.6860303980807	0.000368397525573019	0.0182238103686821	ace2
ENSDARG00000021439	3491.38929458576	-0.509456530722896	0.169854031544387	9.12372039725892	0.0025231630781009	0.0594120799456824	ncoa4
ENSDARG00000074698	1147.0834812587	-0.51055569243705	0.167208579089307	9.30812299835584	0.0022814008851109	0.0557255043306481	sdsl
ENSDARG00000057322	396.44385615032	-0.511674618407937	0.163807006775757	9.72182347041569	0.00182092763377259	0.0477824398401544	tmem47
ENSDARG00000095360	4082.2157477469	-0.51412533463344	0.154876504710095	10.8844183363201	0.000969766304235788	0.0323744289845066	si:ch211-213b8.4
ENSDARG00000009594	3827.7482963013	-0.515755298206056	0.142379354079799	13.1998354390504	0.000279973700350492	0.0152100916995858	nr1d2b
ENSDARG00000021383	3306.98438201954	-0.5173678494816	0.135147381243676	14.7258469564994	0.000124330112488307	0.0088179509499739	naalad2
ENSDARG00000057737	408.889429518015	-0.519312740779868	0.173287846698527	8.88608934505959	0.00287351544145384	0.0645627006311385	rxraa
ENSDARG00000094380	1555.84188214617	-0.523039024182987	0.155868116869295	11.2996487459907	0.00077521755511147	0.0277132429620821	zzef1
ENSDARG00000027807	1454.56202737886	-0.526675141752657	0.178316760934919	8.85017480502586	0.00293060823052524	0.065115777104448	frk
ENSDARG00000041332	626.044575915816	-0.528924948517244	0.169499836355238	9.76628024176891	0.00177741701353482	0.0472728681611821	tmem33
ENSDARG00000055857	934.458734170471	-0.531093553587506	0.177912531928791	9.03645465384767	0.00264648383436385	0.0612541343576219	dop1b
ENSDARG00000045567	249.554396972636	-0.532711237796791	0.186039442471331	8.17113658498934	0.00425622278655058	0.0825446113746971	phpt1
ENSDARG00000003977	2117.68756810865	-0.532900617254587	0.144932574908686	13.3540904821817	0.000257859569482615	0.014442145107418	zgc:153896
ENSDARG00000036279	790.455109817643	-0.535155662515252	0.155279597320666	11.7056197640682	0.000623116243182145	0.0246179705919389	lamc1
ENSDARG00000102372	604.737205117525	-0.538169303985962	0.174517407712791	9.37659720323701	0.00219773131775316	0.0542824266734558	cert1b
ENSDARG00000115383	482.968089830533	-0.540441134732443	0.189889591986263	8.21980726781364	0.00414356007110065	0.0814869385920239	gnb4b
ENSDARG00000002956	225.837130757177	-0.544708770448293	0.193330159142557	7.89154233349972	0.00496664935257006	0.0906667594486662	si:dkey-32n7.4
ENSDARG00000030236	432.713573164129	-0.549348982629427	0.163018251253979	11.3278209849491	0.000763544449110765	0.0275187652475431	tmem30aa
ENSDARG00000008491	1576.99969969379	-0.550143188355517	0.173469613680317	10.0044392171051	0.00156163336353947	0.0434306223623733	si:ch211-107o10.3
ENSDARG00000031848	911.271108951728	-0.550230939926027	0.169158613996971	10.6137871886423	0.00112247552201384	0.0355887212186075	pparg
ENSDARG00000059116	285.045242646073	-0.552752390497332	0.195620304126487	7.95335618882056	0.00479982838315226	0.0889454031967144	heatr5b
ENSDARG00000058108	3657.81122942185	-0.555617276585289	0.132233845895847	17.6673559169538	2.63103443820189e-05	0.00267034874589916	eps8l2
ENSDARG00000079725	432.768294531348	-0.555829530660832	0.165091212867388	11.3135886482939	0.000769419218507316	0.0275677008693195	dhx9
ENSDARG00000104435	721.245232136368	-0.557118406430904	0.148137032474524	14.121735566202	0.000171352326563826	0.0112077114337673	si:ch73-217b7.1
ENSDARG00000061355	19050.7900081998	-0.557250724424194	0.114874375084556	23.4567719108073	1.27752238174845e-06	0.000214867097730263	aoc1
ENSDARG00000087921	378.554503790828	-0.561111338992137	0.183035702344681	9.46927262667683	0.00208942204395572	0.052339281271288	plce1
ENSDARG00000044642	777.268968971494	-0.567591313875967	0.200548886328112	8.10339562363308	0.00441824109025324	0.0841705907808761	sc5d
ENSDARG00000043856	586.32808319631	-0.567628102447891	0.194016817679268	8.64211744909707	0.00328479435514281	0.0698161995360535	amd1
ENSDARG00000008434	231.909605450539	-0.571540061650321	0.194411212727805	8.64166544724941	0.00328560940277322	0.0698161995360535	bcl2l1
ENSDARG00000013871	16259.184596593	-0.573057822753402	0.160062442941877	12.54111547606	0.000398094581937725	0.0188987911747856	slc5a1
ENSDARG00000017261	941.731705631109	-0.574618677852664	0.180150891439907	10.2860952663728	0.00134036433646643	0.0398498891952815	gdpd1
ENSDARG00000100315	5931.97220237438	-0.574845835872552	0.17919929695946	9.94208055155364	0.00161542863375384	0.0444368686481196	slc15a1a
ENSDARG00000105287	11048.0725330534	-0.575096201276359	0.171711332363235	11.3637184879838	0.000748927332136435	0.0272141084064392	mpp1
ENSDARG00000099256	1969.37479974023	-0.577685304347741	0.169915533699693	11.4450038394769	0.000716864850564301	0.0266522805494012	pum1
ENSDARG00000030224	212.978671613156	-0.577880760891784	0.201764671589531	8.09638605285035	0.00443536067586882	0.0844056783791416	ppp2ca
ENSDARG00000062248	226.554811830197	-0.57992284140676	0.197489319448746	8.51119385847299	0.00352968413463559	0.0726285171846099	ptpn21
ENSDARG00000060661	457.265971727482	-0.580820332169232	0.171331866617432	11.4809220532126	0.000703142371939961	0.0263641067695535	klf8
ENSDARG00000104404	943.223795093028	-0.58118452939178	0.160948139513447	12.972610487696	0.000316081003180526	0.0165086286474045	b4galt1l
ENSDARG00000063250	357.849989177352	-0.582487299454923	0.192693997299906	9.21010216369713	0.00240683261266805	0.0576725426590472	spata2
ENSDARG00000040568	761.841139887606	-0.585001389090658	0.203720928439974	8.39698265863139	0.00375844349670594	0.0756831381434742	pdzd3a
ENSDARG00000060235	737.834029807358	-0.58590036888685	0.186754343550301	9.74082673657693	0.00180219823008864	0.0474427919194779	mst1ra
ENSDARG00000103435	582.423723939655	-0.586864054529366	0.186157011850028	9.9360653485975	0.00162071607244678	0.0445129795325197	sorbs1
ENSDARG00000014003	242.680360679595	-0.586908024423731	0.191077712564209	9.34193341773192	0.00223969110903841	0.0550876671108889	stard8
ENSDARG00000078145	250.00560901902	-0.587950534634231	0.199358847854128	8.64656570816149	0.00327678422875567	0.0698045952712004	si:ch211-218g4.2
ENSDARG00000059166	396.554251838109	-0.588554238446478	0.189758311707934	9.42463313844598	0.00214089923852826	0.0532646708798736	slc22a13b
ENSDARG00000054898	2589.55736793568	-0.589784687344845	0.208036884030891	8.18461043535369	0.00422472500398222	0.0822813739350276	ms4a17a.16
ENSDARG00000102471	372.815445703555	-0.592147773256985	0.213757564611647	7.71542659053065	0.00547509205632146	0.0956113894047515	trak2
ENSDARG00000001968	346.793594385642	-0.595030397708374	0.185867111561007	10.2680694040527	0.0013535236405045	0.0401434671764161	dock5
ENSDARG00000075110	519.700839495667	-0.595811631310582	0.189096925777514	9.83983239394729	0.00170773057006392	0.0462554016370073	dab2ipb
ENSDARG00000019743	225.577318596047	-0.596921266455271	0.200471373659525	8.90542689577058	0.00284324401734522	0.0640421433935033	dctn1a
ENSDARG00000076805	2092.19135401951	-0.598882506777417	0.211059084666102	8.04041073462234	0.00457451633123067	0.0860865469522256	leng8
ENSDARG00000052263	506.799635665046	-0.600613763363118	0.180324644737196	10.9513092308435	0.000935374996123793	0.0315242794495156	rab1aa
ENSDARG00000087805	363.199104291551	-0.600662360158224	0.182556583399547	10.9302343462871	0.000946075280249616	0.0318007072583302	FP236735.1
ENSDARG00000004377	899.831859865537	-0.60113898873953	0.189618424945668	10.1745222213791	0.001423945921239	0.0413600081728302	ppp1r13ba
ENSDARG00000076867	777.058153822165	-0.602680205751535	0.143624698188096	17.5537545316734	2.79298753828536e-05	0.00281852342434968	mrtfbb
ENSDARG00000045141	1010.32239999138	-0.602711944062673	0.170070920443958	12.6967454653337	0.000366292530201865	0.0182217636151125	aqp8a.1
ENSDARG00000041572	770.84570087769	-0.603351680773329	0.153596014784227	15.4491629033799	8.47544743844586e-05	0.00659914264744333	zfpm1
ENSDARG00000101079	588.627275952908	-0.603437188544449	0.174605668016782	12.0536645014515	0.000516906665853567	0.0218570774598162	HECTD4
ENSDARG00000058237	219.819550766312	-0.603437976367656	0.219278769537995	7.63221867630212	0.00573347300611756	0.098143472550115	ssbp3a
ENSDARG00000091834	2213.88108204872	-0.604330512788273	0.182562104834971	11.069796512053	0.000877453112409064	0.0302062806338091	si:ch211-198m17.1
ENSDARG00000078188	539.293755524028	-0.608221393096131	0.180075499642879	11.4824928236723	0.000702548355486586	0.0263641067695535	fam160a2
ENSDARG00000075670	624.463834047544	-0.608299035535947	0.175220047096431	11.8606651199151	0.000573320646028829	0.0233291304351823	rereb
ENSDARG00000013775	509.479201408855	-0.610684057975319	0.213674967677249	8.29949109936553	0.00396561892444044	0.0787838909965796	si:dkey-246g23.4
ENSDARG00000078770	513.409832188802	-0.61210332112737	0.164406576722365	13.6460853152387	0.000220700980701799	0.0130929776364536	GNPAT
ENSDARG00000093978	206.481430403401	-0.613438280458482	0.209457021714129	8.59094239989493	0.00337839126507471	0.070842166349967	zgc:77486
ENSDARG00000053864	472.935322782902	-0.613913364890996	0.162889890926102	14.210650167957	0.000163442841125715	0.0108297918950309	elmsan1b
ENSDARG00000092931	933.741758373136	-0.61592039913868	0.147762142463902	17.4405403437584	2.96435769124211e-05	0.00297446345609861	si:ch211-114c12.5
ENSDARG00000031681	300.536131428915	-0.615990581563345	0.206130425974082	8.9271014776095	0.00280969885919084	0.0635088288536924	atp6v0b
ENSDARG00000060006	1255.2826903142	-0.618738245601353	0.158505962625655	14.9918341653065	0.000107977409139906	0.00784724710045572	nedd4l
ENSDARG00000016188	734.751751121683	-0.619432222690808	0.169421013093856	13.1470814560612	0.000287967439660707	0.0155520030104223	SBNO2
ENSDARG00000076622	248.479987029669	-0.620694879740253	0.188967756908286	10.8350954759966	0.000995941825000881	0.0329987478977778	atp13a3
ENSDARG00000100181	313.972798460801	-0.620872457930788	0.190013390573416	10.7446757443408	0.00104579763345616	0.0340124976184821	lamp1a
ENSDARG00000032206	1376.54731794725	-0.620963638316766	0.193820534952806	10.0401175346638	0.00153167430343842	0.0430722423546535	cthl
ENSDARG00000075887	359.753444435645	-0.621919075685112	0.226660758109078	7.64916092651291	0.00567987336661716	0.0975744782630925	herc3
ENSDARG00000100897	198.013089570458	-0.622743983529583	0.21459369156423	8.37779987101001	0.00379831949728724	0.0762253662751053	pdgfrb
ENSDARG00000087832	357.091572864409	-0.624087786569958	0.209469739835345	9.0126278566086	0.00268120642859879	0.0617341662699538	bcl3
ENSDARG00000002411	210.418058207842	-0.625472477040646	0.206426552610789	9.04107298741106	0.00263980657355666	0.0611797691456833	pde4cb
ENSDARG00000061017	338.769385608499	-0.625547658242873	0.213312930252949	8.73479819068412	0.00312193867107967	0.0677314950015565	spns2
ENSDARG00000090346	2111.73697158126	-0.628659904634016	0.140091960388558	19.8630707927611	8.31919523083274e-06	0.00104940705554647	zmp:0000000991
ENSDARG00000098788	707.930655996323	-0.629427118463317	0.228497088934243	7.72230471907295	0.00545427240208543	0.0955314530136998	pcdh2g28
ENSDARG00000100854	538.772884103625	-0.63081143904296	0.175449554483643	12.7762071769347	0.000351055994964059	0.0178708684352435	ago4
ENSDARG00000060504	549.969491974433	-0.631799415403862	0.183810021821517	11.9606599892429	0.000543356210807075	0.0223703294946765	pfkla
ENSDARG00000069048	182.772327753811	-0.63197432360731	0.230001019827676	7.62992096236151	0.0057407818314988	0.098143472550115	serpinf1
ENSDARG00000010408	529.317255627111	-0.632011488313741	0.221667662486216	8.28015674318662	0.00400806689272661	0.0794415952026396	igsf9b
ENSDARG00000105288	329.023314010198	-0.632072072155895	0.186454836288278	11.5737610314322	0.00066888988871962	0.0256795552930185	GARRE1
ENSDARG00000015902	350.583232816405	-0.632295315319709	0.197847765042288	10.1826863380699	0.00141765492120404	0.0412451168178966	stat6
ENSDARG00000014717	1199.02868680955	-0.633100906507025	0.181392189052362	11.9497385563255	0.000546550493752378	0.0224467016736442	dync1h1
ENSDARG00000055930	516.836732147912	-0.633398456087138	0.19898824800799	10.0741650620149	0.00150362743836447	0.0425545842331995	zc3h7bb
ENSDARG00000102403	490.986854174071	-0.633893119773446	0.171571891991861	13.6386880650645	0.000221572202740546	0.0130929776364536	cry2
ENSDARG00000055075	1049.59994743783	-0.63599541851557	0.210790856990843	9.18145385417782	0.00244479745982363	0.0581091832308013	svila
ENSDARG00000077506	1839.02915365629	-0.636821381055775	0.14633853986835	19.0445889890032	1.27699353729845e-05	0.00146439648497991	tjp1a
ENSDARG00000014727	6301.36832190057	-0.63814752966314	0.195857173941307	10.7823553537809	0.00102472205685301	0.0335055281634583	acox1
ENSDARG00000090797	397.000183214147	-0.639430034927535	0.19086446639004	11.2887603715269	0.000779777300310551	0.0277205410087948	fam222a
ENSDARG00000018096	234.014417906534	-0.640839413682562	0.214983840395639	8.95892593298936	0.00276117178312555	0.0627571347361611	scap
ENSDARG00000053097	649.751103874854	-0.641957765165248	0.20973496633388	9.41900759494885	0.00214747710455663	0.0532646708798736	hsf2
ENSDARG00000096505	539.995947021054	-0.64317465012918	0.194480732404441	10.9776056138583	0.000922195020439772	0.0313795068612069	si:ch73-103l1.2
ENSDARG00000073764	786.344068359879	-0.645307113270115	0.189870559057075	11.3658218956012	0.000748079666237968	0.0272141084064392	si:ch211-113j14.1
ENSDARG00000078592	699.989560370039	-0.64538812237754	0.181841350686239	12.495436353097	0.000407947335375937	0.0191096815457269	nomo
ENSDARG00000061836	662.978828919689	-0.646654124089779	0.171387830556746	13.926351334405	0.00019011438814738	0.0120300222217919	nfixb
ENSDARG00000069404	295.745954068271	-0.647550816141621	0.199854554049989	10.4534670744399	0.00122419462658868	0.0373524474219122	pln
ENSDARG00000052859	861.229946407761	-0.64855810889553	0.18433942651828	12.2334008219038	0.00046941559608993	0.0210403031140816	chp1
ENSDARG00000034268	311.365953117401	-0.650220956589978	0.189872614481849	11.705930519611	0.000623012190785887	0.0246179705919389	slit3
ENSDARG00000105214	186.815757500232	-0.650517139559002	0.207855420807207	9.70932726845502	0.00183335114415737	0.0478204769842826	agtpbp1
ENSDARG00000030782	824.40715123209	-0.65534574469525	0.141769130229414	21.3335280955388	3.85922434420805e-06	0.000552015276624527	exoc3l2b
ENSDARG00000099152	371.791326723027	-0.656660047916884	0.238255937032361	7.69932534495389	0.00552414695437797	0.0960201133999163	si:dkey-190j3.2
ENSDARG00000059886	823.359156673965	-0.656841509685318	0.17697772498119	13.918324461588	0.000190927974094181	0.0120300222217919	fam222ba
ENSDARG00000104094	222.350995210121	-0.657976168037976	0.226786671043964	8.53979350545455	0.00347465049190952	0.0717688043124236	grk3
ENSDARG00000101452	794.183409708868	-0.658658483925613	0.178228945898966	13.6236910904598	0.000223349142964456	0.0130929776364536	SUSD2
ENSDARG00000025522	4161.43081667717	-0.660587600771385	0.208433521786518	10.0917956866639	0.0014893090656815	0.0424212872579601	sgk1
ENSDARG00000009886	383.353653791379	-0.663894650556102	0.201530687772596	10.8659750573826	0.000979471684217787	0.0325752729628741	rnf114
ENSDARG00000098821	246.003764108972	-0.665438472894406	0.223464237898236	8.84487442710788	0.00293913119372101	0.0651255418834543	sec14l1
ENSDARG00000101160	2110.22132867815	-0.665448686662723	0.199473300941806	11.3145082983206	0.000769038232319903	0.0275677008693195	apoa4a
ENSDARG00000071524	280.294620412816	-0.666681630196044	0.222267085256249	8.97566229945092	0.00273599391489899	0.0625066656366314	insrb
ENSDARG00000076765	556.881733018459	-0.667738788441834	0.186042487894073	12.8821485650273	0.000331731179878071	0.0171297445515986	ddhd2
ENSDARG00000076724	277.693003442136	-0.669000975616264	0.223019640658836	8.85203192512864	0.00292762793936058	0.065115777104448	pi4kaa
ENSDARG00000102114	358.314573937073	-0.670453737027922	0.177386965065506	14.3676913661766	0.000150360214065717	0.0101349671007655	ptdss1b
ENSDARG00000053326	340.538247812411	-0.671562308372178	0.187194613538697	12.7703588204036	0.000352155278338886	0.0178708684352435	gna11b
ENSDARG00000045946	1315.99452224296	-0.673144972205397	0.22577549911087	8.96954124701027	0.00274517515751566	0.0625545719764213	sec24d
ENSDARG00000055835	1789.39711814557	-0.674677459670033	0.191358048892446	12.0790145737227	0.000509925425237985	0.0218045593455274	slc26a6
ENSDARG00000040898	138.348548502966	-0.675765558192095	0.239452267867569	7.89223610975731	0.00496474460669644	0.0906667594486662	gpa33b
ENSDARG00000055678	196.233902366577	-0.67586103823629	0.245236788929179	7.70177181691484	0.0055166646282561	0.0959845293940914	akap12b
ENSDARG00000037476	1608.36834902466	-0.676219553642714	0.192136407478306	12.5573150652085	0.00039465837185186	0.0188879860349698	sorbs3
ENSDARG00000102082	413.303378485437	-0.679613360416877	0.176246216109435	14.9131696256148	0.00011257435851031	0.00814779988234457	nr3c2
ENSDARG00000071498	215.053699469907	-0.682020253656833	0.22321284031563	9.23176333146711	0.00237852475147312	0.0573835343046656	fhl1a
ENSDARG00000062401	153.332927848862	-0.682668779453552	0.244896793996184	7.79751345621118	0.00523181817868289	0.0940016969146246	znf319b
ENSDARG00000014348	565.65589333581	-0.68314016855904	0.179019958187261	14.6264886691191	0.000131059411825775	0.00914825775827349	stk17b
ENSDARG00000079850	143.462223525445	-0.688460338393519	0.242890171207221	7.9949142367966	0.00469089221644868	0.0873893484270305	dchs1b
ENSDARG00000010946	3066.19625122965	-0.690776485872658	0.1899686575853	13.3215770588886	0.000262369417333021	0.0146165423031582	cbsb
ENSDARG00000036911	165.466448700243	-0.690946371244429	0.240220664948932	8.35116253455084	0.00385440639996002	0.0772631294248512	scamp1
ENSDARG00000100792	41613.007053411	-0.692656198240496	0.17626347541344	15.1679386631514	9.83593709723836e-05	0.00738239946082286	zgc:154142
ENSDARG00000061699	242.809315499964	-0.693352806288596	0.191968038356527	13.0407409305845	0.00030478749222428	0.0161760937528977	sipa1l3
ENSDARG00000030598	167.237816085316	-0.694371864566148	0.228342721426628	9.29507770148938	0.00229770395176802	0.055968899018239	nampta
ENSDARG00000102153	330.638002143245	-0.695075006818765	0.23612942278724	8.43878520717404	0.00367301530638895	0.0748149123261452	nrp1a
ENSDARG00000045660	127.675012689759	-0.695753335466674	0.243229746770903	8.18411053816228	0.00422588936348075	0.0822813739350276	hic1l
ENSDARG00000076121	300.388090321878	-0.695846400765329	0.247229872750571	8.03930542439944	0.0045773084704496	0.0860865469522256	smpd1
ENSDARG00000089888	724.805971153439	-0.696148284281731	0.212182134092689	10.8955186957789	0.000963971912497928	0.0322419393460481	daglb
ENSDARG00000032344	490.106589290483	-0.697483976257989	0.182063758392869	14.5031225492843	0.000139927409023968	0.00957797691226076	pde4a
ENSDARG00000073738	400.531173983033	-0.698043362997907	0.205130437437002	11.7336139440211	0.000613812817947376	0.0244025859062798	dennd2c
ENSDARG00000061794	178.676927404982	-0.698942450218599	0.24633133055646	8.17906596760171	0.00423765746184792	0.0824196374187602	jam3b
ENSDARG00000098296	332.826580331141	-0.698980927965841	0.231505079861876	9.11053976440524	0.0025414086969154	0.0597293959918378	gnsb
ENSDARG00000007723	124.407895108217	-0.699933356437307	0.243673859665331	8.16694426057698	0.00426607185008144	0.0826083649917086	efnb1
ENSDARG00000103462	245.240087479431	-0.700410623436491	0.254341591272178	7.73230844264705	0.00542413575269856	0.0954086029807336	dvl3b
ENSDARG00000059651	395.376500396938	-0.703415773954776	0.228570289422637	9.60012015225726	0.00194564637906403	0.049942027695161	cidec
ENSDARG00000079811	184.895396252137	-0.704431050724279	0.229631195578455	9.52368508230258	0.00202836868431144	0.0510998444578317	micall1a
ENSDARG00000032126	160.371554607859	-0.705889645709754	0.255247718124864	7.72539183349471	0.00544495416751005	0.0955314530136998	scg5
ENSDARG00000035187	281.577880825611	-0.706362372618909	0.194005027814258	13.0542679852421	0.000302594076469211	0.0161760937528977	abl1
ENSDARG00000030786	122.379051706214	-0.707042158824392	0.256549534562446	7.6394973874391	0.00571038266024225	0.0980032631485696	mpi
ENSDARG00000099954	297.019332563684	-0.707992848591312	0.203378415700875	12.1568319484011	0.000489083808040464	0.0212216708845076	plekhm1
ENSDARG00000077073	142.889165687585	-0.708154572179924	0.234336089917864	9.09866125032256	0.00255796653597404	0.0598327006957637	tanc1a
ENSDARG00000032155	262.452655865102	-0.70850545708597	0.216953987823071	10.4885400580294	0.00120117247708945	0.0370204292240831	ppm1aa
ENSDARG00000058606	578.026848849173	-0.709889018953406	0.242869236998582	8.6374932685752	0.0032931423676972	0.0698161995360535	sik1
ENSDARG00000096961	669.774510586181	-0.711932378807291	0.221113060244074	10.4997019243124	0.00119393803383144	0.0370204292240831	si:dkeyp-47f9.4
ENSDARG00000074311	253.795504094919	-0.712508192555693	0.249745157464667	8.07810175175242	0.00448033528682065	0.085078194801347	mast2
ENSDARG00000006978	183.034173128122	-0.714797062737303	0.224452059446055	10.2127316826467	0.0013947443153355	0.0407801069682532	zak
ENSDARG00000102883	1768.58911149554	-0.714969289674004	0.169273281483166	17.289741081061	3.20914758147618e-05	0.00313113515408118	sptbn1
ENSDARG00000078322	493.514558691088	-0.715556882719826	0.233140165542687	9.57586178510948	0.00197152286759197	0.0502411166546525	col12a1a
ENSDARG00000067829	300.242547984677	-0.717319637679131	0.237852691001346	9.17680391815061	0.00245101665119163	0.0581404929056901	ppargc1a
ENSDARG00000028478	216.301032305921	-0.717352296959815	0.229771207460201	9.69543097464533	0.00184726752027481	0.04797462412949	si:ch211-173n18.3
ENSDARG00000099776	1362.78460587873	-0.717409057486203	0.185133137474493	15.0003495209867	0.000107491265934463	0.00784419734050666	glula
ENSDARG00000074424	379.598575653476	-0.717700468807281	0.213087117928457	11.3488494095542	0.000754947262523759	0.0273199455599445	ibtk
ENSDARG00000037116	1477.3548727402	-0.721512633406003	0.179848880824994	15.9628923073126	6.45963352201644e-05	0.0054124119877379	cxcl12a
ENSDARG00000110186	833.671540799737	-0.721759754998681	0.159493256899602	20.20553268202	6.95514864355175e-06	0.000912906782166512	CDCP1
ENSDARG00000018726	132.683753188385	-0.722022756221096	0.258796190758111	7.89673184354625	0.00495241970444157	0.0906377980584527	slco3a1
ENSDARG00000063078	1082.61728332935	-0.724381723876537	0.227304669796836	10.2172380861296	0.00139134050302986	0.0407801069682532	abcg5
ENSDARG00000099359	530.056387779034	-0.724799907815132	0.177551556469262	16.4777484232571	4.92244079494899e-05	0.00439041941610096	CR855320.1
ENSDARG00000079123	190.771798396066	-0.725036318925552	0.203409921422565	12.7388747607726	0.000358133093873973	0.0180703726794696	ikbkb
ENSDARG00000079201	122.66204476102	-0.726285795000609	0.239126813414269	9.25611976612895	0.00234709780816851	0.0568954386973889	tshz2
ENSDARG00000051915	392.534650410799	-0.728252530007283	0.239543808335711	9.28515790113657	0.00231018007037138	0.0561952893150944	pde5ab
ENSDARG00000018973	1106.21104613724	-0.728447188590068	0.1994762485502	13.2467428540093	0.000273053913865796	0.0149755655865527	clptm1
ENSDARG00000041802	163.493601269604	-0.730302188276704	0.221459228009695	10.7914524083361	0.00101969844012586	0.0334097856263872	rnf141
ENSDARG00000043646	232.199420925434	-0.731107992911616	0.223501811710242	10.4651459958123	0.00121647933133831	0.037232279014618	slc6a8
ENSDARG00000054874	129.958082208155	-0.732054896153507	0.235000728068045	9.7128179848506	0.00182987211177371	0.0478204769842826	gpsm1b
ENSDARG00000060177	172.530651326071	-0.734217840689938	0.254088277108431	8.48755645881964	0.00357583752680902	0.0732590379622358	vcpip1
ENSDARG00000092126	1321.42921189259	-0.736910898303103	0.205328055652428	12.6743598508214	0.000370704111606314	0.0182357510054805	vtg5
ENSDARG00000032072	223.519194724346	-0.737920633718437	0.222412263547679	10.8264150377688	0.00100062191426695	0.03309172847557	cdk16
ENSDARG00000026166	213.245838268247	-0.738473221584645	0.217319101364468	11.4618894323203	0.00071038036558224	0.0264669140425788	emilin1b
ENSDARG00000071021	3440.39292753658	-0.739498580773859	0.200690769505588	13.4635038123934	0.000243249064593073	0.0139927637808263	papss2a
ENSDARG00000088801	234.518444386247	-0.739539404491148	0.200242061099617	13.6358625519118	0.00022190589561246	0.0130929776364536	fgd5a
ENSDARG00000006314	489.89484866562	-0.739543521067004	0.181554984765063	16.6037194832196	4.60606010195482e-05	0.00415015415308786	itgav
ENSDARG00000097827	304.942631868832	-0.740590581404005	0.230577437568365	10.4793827988421	0.00120714076862144	0.0371395574457398	lrp1aa
ENSDARG00000044528	19599.2413533127	-0.741433456007158	0.246000470648505	8.99805021664574	0.0027026780052889	0.0620153837602523	slc15a1b
ENSDARG00000100003	448.926778941476	-0.74505314369057	0.262604680999402	8.18518458283393	0.00422338810375666	0.0822813739350276	glulb
ENSDARG00000009782	4539.89702754441	-0.745398014577915	0.135697773494043	30.1159289702024	4.0697463662258e-08	1.22370641050146e-05	myh11a
ENSDARG00000086980	331.474648013405	-0.747692617641295	0.205837278132736	13.0337020537005	0.000305935181963071	0.0161760937528977	mbd6
ENSDARG00000018399	286.375978928089	-0.747769246482651	0.263001260075181	8.22271783320056	0.0041369196788118	0.0814869385920239	rps6kb1a
ENSDARG00000074697	387.369241682173	-0.748260018178579	0.199799553908579	14.0738973696453	0.000175766190760656	0.0113264237895223	npdc1a
ENSDARG00000028159	121.746160205899	-0.752243962306108	0.259392729110323	8.44408486503162	0.00366232683517276	0.074770742091504	tead1a
ENSDARG00000074201	4555.71419632881	-0.752313536362462	0.174101853342844	18.8123140912636	1.44232885861313e-05	0.00163279023353255	flna
ENSDARG00000019861	226.436174272831	-0.75287288964253	0.272095709266584	7.7605369297201	0.00534000835112971	0.0944935345500507	fgl2a
ENSDARG00000063050	300.445679164073	-0.753752833140863	0.202648186874623	13.7561403366078	0.00020813932675247	0.0127904554687895	rc3h2
ENSDARG00000030981	228.183603915711	-0.75405241524018	0.231091052706806	10.7792996452442	0.00102641510398816	0.0335055281634583	tmem127
ENSDARG00000017676	549.103766679547	-0.754830192496622	0.213311442919288	12.68757957279	0.000368092434397819	0.0182238103686821	mmp2
ENSDARG00000056150	157.450450960252	-0.755986625074118	0.238788579555906	10.1434609120148	0.001448140211482	0.041787836821523	rbms2b
ENSDARG00000019686	382.057379058169	-0.758401478095467	0.251281251739014	8.86574227783751	0.00290572071819783	0.0649557314979413	fgl2b
ENSDARG00000045006	189.008893901718	-0.759206077370924	0.214112421141366	12.5447831809705	0.000397313965215731	0.0188987911747856	ptprga
ENSDARG00000069595	246.066532938853	-0.759377886928609	0.193237019917287	15.513107849131	8.1935116744702e-05	0.0065179016293308	si:ch211-214c7.4
ENSDARG00000112419	1267.28846821493	-0.760075920037141	0.168672264931256	20.3440691022763	6.469329446133e-06	0.000865517863778097	si:ch211-62a1.3
ENSDARG00000054632	177.165072923347	-0.764084331458195	0.23570991003847	10.5168148124076	0.00118293201361651	0.036909150813547	fli1a
ENSDARG00000117358	179.376916891725	-0.765343785120864	0.265291977719138	8.19245809224938	0.00420648899808458	0.0822813739350276	CABZ01117607.1
ENSDARG00000099111	5248.30903031623	-0.765705721052038	0.173030008574895	19.7881666351874	8.65166514169341e-06	0.00107597469297398	zgc:175280
ENSDARG00000012829	13751.2583044202	-0.765880285092215	0.131053261145919	33.9936616524149	5.52918971096557e-09	1.95290980591304e-06	asah2
ENSDARG00000078890	157.04787155358	-0.768249958722419	0.267058542685274	8.21992830889091	0.00414328370242407	0.0814869385920239	wdfy3
ENSDARG00000061896	1217.35286218838	-0.768398267869984	0.261331808351144	8.57855926921941	0.00340144400761665	0.070842166349967	slco2a1
ENSDARG00000076501	176.835444170239	-0.772373712658213	0.248511997648538	9.43726926041992	0.0021261984038445	0.0530348358925055	asxl2
ENSDARG00000011909	488.387915570499	-0.772407577786134	0.19302904949914	16.0176864199663	6.27535105144637e-05	0.00535375360234507	itpr2
ENSDARG00000014587	306.342017086746	-0.772550749835457	0.239249524944915	10.5009446445511	0.00119313531051109	0.0370204292240831	slc38a5b
ENSDARG00000034801	292.330193443245	-0.774783380530244	0.210701432478522	13.5243725302685	0.000235485110842798	0.013626092463692	mylka
ENSDARG00000063014	117.703967653963	-0.77526661380343	0.256620307692369	9.18248107634889	0.00244342573284631	0.0581091832308013	dbpa
ENSDARG00000062634	133.322125575726	-0.776434345895632	0.239554262548652	10.4344690065217	0.0012368510175087	0.0375720598520367	kat2b
ENSDARG00000076005	103.824516685383	-0.776601221858661	0.278217632108996	7.90751470002355	0.00492298576387571	0.090374146143498	piezo2a.2
ENSDARG00000002945	195.063130712696	-0.776755943966595	0.212296737741303	13.3500105598166	0.000258421169532507	0.014442145107418	bgnb
ENSDARG00000002644	1951.6697860804	-0.777159908233203	0.244283911349173	10.0498793056653	0.00152357923392737	0.0429129334468218	rgs5a
ENSDARG00000100955	1556.16554774991	-0.777539212566691	0.189946571730267	16.4405862603404	5.01988396804255e-05	0.00445483170229303	stk24a
ENSDARG00000057826	1077.10563876096	-0.77814018147743	0.203764645872933	14.7299564647542	0.000124059401209284	0.0088179509499739	si:ch73-61d6.3
ENSDARG00000044094	2843.69144992914	-0.778724132632317	0.157784561392717	24.2268434669605	8.56304415269783e-07	0.000166179516194114	gfpt2
ENSDARG00000103878	31227.3216761534	-0.779519787027392	0.182428457049375	18.4506240690795	1.74363723380965e-05	0.00188911862264285	anpepb
ENSDARG00000017636	307.389899636984	-0.779774058534487	0.211790005948019	13.7015780724071	0.000214274360708891	0.0129149665874369	rnf167
ENSDARG00000094268	89.9459501750916	-0.779793014600119	0.269704774364349	8.41706604490297	0.00371715148440614	0.0750227373881286	si:ch73-337l15.2
ENSDARG00000099199	157.035799906904	-0.781448581502319	0.276255114684664	8.12568342729988	0.00436425294183209	0.0835158881112268	itchb
ENSDARG00000075964	231.391080968601	-0.785003563732577	0.240021758159516	10.8189183559063	0.00100468167183186	0.0331638847187863	plekhg4
ENSDARG00000014646	2970.60102365101	-0.785725797865893	0.230376734953149	11.6541287163649	0.00064060200494855	0.0249185713819194	aoc2
ENSDARG00000028793	254.169224752435	-0.785969340101951	0.199461893700896	15.4921625867131	8.28480539535417e-05	0.00653168139651584	nlk2
ENSDARG00000061736	414.078224850832	-0.786643548457805	0.234499683020547	11.3994474570351	0.000734659539139435	0.0270149377060481	ank3a
ENSDARG00000013828	261.592180818643	-0.79335225690691	0.189164649494296	17.3991204323915	3.02966140688453e-05	0.00300768874075656	snx13
ENSDARG00000018383	204.621385288716	-0.795837841090857	0.250302739337465	10.1959910157387	0.00140746301015468	0.0410161662695243	frzb
ENSDARG00000000068	2642.98070045883	-0.79629248488882	0.202482935606696	15.6344944852522	7.68400284383701e-05	0.00622474725789732	slc9a3r1a
ENSDARG00000098695	364.202777191485	-0.798164102102299	0.231157130593645	11.9667362606211	0.000541587199275778	0.0223703294946765	vclb
ENSDARG00000054930	178.120183443908	-0.798885739138628	0.21215223271833	14.1549988058166	0.000168349202012427	0.0110934586102218	tpra1
ENSDARG00000042667	308.989915315006	-0.801453332801466	0.27907475226213	7.95118587345902	0.0048055877353502	0.0889587834447426	klf2a
ENSDARG00000039576	430.82263841394	-0.801748952611566	0.238542406032185	11.4851014942974	0.000701562957375655	0.0263641067695535	fstl1b
ENSDARG00000104453	183.75228646506	-0.801853204308336	0.25028225995253	10.1200870094677	0.00146662075836751	0.0419781565523018	flt4
ENSDARG00000015399	231.3242017695	-0.801866273228681	0.259963375616642	9.68141091352817	0.00186141635575627	0.0482003120860054	foxf1
ENSDARG00000005368	404.530927338037	-0.802137864981966	0.213877073926865	14.0803275221557	0.000175166304883188	0.0113264237895223	mcamb
ENSDARG00000098791	4046.08470379834	-0.802190867450561	0.140691577525704	32.5256632205898	1.17628931827143e-08	3.84690173345806e-06	cdhr5b
ENSDARG00000071015	623.825403085357	-0.802435848937566	0.187622609064913	18.4509115294358	1.74337423881498e-05	0.00188911862264285	pbxip1a
ENSDARG00000040334	878.593707292676	-0.802486134886629	0.152279873436482	27.6145719653796	1.48059144499438e-07	3.58181437241107e-05	mat2aa
ENSDARG00000075249	114.947211288589	-0.802520631787161	0.285200377069723	7.94270973593061	0.00482814832844858	0.089189434602931	fam171a2a
ENSDARG00000063054	103.503582610722	-0.802844459504796	0.286507752822159	7.87734518735326	0.00500579122229061	0.0908553679194782	shank3b
ENSDARG00000002609	350.838025392806	-0.803389457790645	0.251277082172215	10.2632577577371	0.00135705831847794	0.0401434671764161	rnf145a
ENSDARG00000010519	6551.08449655921	-0.805489521465641	0.231248387442679	12.2564053220818	0.000463663831445534	0.0208969873278516	per3
ENSDARG00000019367	91.1456896709852	-0.805542838137347	0.28093927783199	8.24102565083354	0.00409539836747102	0.0808097599659645	tgfb3
ENSDARG00000103052	557.660994887584	-0.808891781208709	0.195654769537922	17.1800164057598	3.39994180465508e-05	0.00328486054778726	pcyox1
ENSDARG00000001857	494.503360576734	-0.809036266463085	0.230500366769632	12.4256478048212	0.000423477620325187	0.0197424255995247	aff4
ENSDARG00000005232	288.858911248328	-0.810658478869608	0.286122463335816	7.79012052559767	0.00525326910548569	0.0940016969146246	ccdc85ca
ENSDARG00000040362	548.323345949566	-0.810740701523772	0.235722929473663	12.0088669383175	0.000529480375183604	0.0221054927322517	ehd2b
ENSDARG00000010625	149.272370573455	-0.810751593506454	0.251786042581083	10.3528071603189	0.00129277942358513	0.038761433990685	clic2
ENSDARG00000059064	389.833128789873	-0.811625965564788	0.21977008765942	13.7074934649154	0.000213600516466873	0.0129149665874369	rassf3
ENSDARG00000103533	131.608997987503	-0.811848685696332	0.24576007800854	10.8014414224073	0.00101421094495908	0.0334097856263872	clec14a
ENSDARG00000006094	457.032606379881	-0.812676149164522	0.192108036816909	17.9432585108327	2.27589081441196e-05	0.00239239474895924	igf2r
ENSDARG00000059455	303.856896010951	-0.812854666679938	0.229828964890843	12.5902414529232	0.000387766046415126	0.0187615024101127	dqx1
ENSDARG00000027017	698.740004625565	-0.813819556103187	0.210495666066753	14.304086798159	0.00015552685663841	0.0103645444839031	ppp2r5a
ENSDARG00000043514	248.696267210324	-0.815463468076048	0.219780037582583	13.3644650516173	0.000256437047725881	0.014422542238341	si:dkey-239i20.4
ENSDARG00000056091	132.301261914397	-0.818540583112821	0.28878156926924	8.14396624141002	0.0043204678574893	0.0828441502315538	cttnbp2nlb
ENSDARG00000077396	101.711496898317	-0.818971171079337	0.257573543808638	10.0235457450989	0.00154551654178398	0.0432606976660187	tlcd2
ENSDARG00000044808	314.68226777313	-0.820179107415099	0.186042289828548	19.1219975311387	1.22623396153152e-05	0.00142469024741096	slc4a4b
ENSDARG00000067976	419.942948591514	-0.820181477141995	0.261595964558853	9.81501426206763	0.00173092933692688	0.0465269590412918	ar
ENSDARG00000006272	213.624190357185	-0.823181132087033	0.210350663349942	15.3414521345843	8.97259626833837e-05	0.0069054561036258	mpp5a
ENSDARG00000099045	102.195066065766	-0.823982752709937	0.293973903627198	7.99082781543267	0.00470149139032546	0.0874903455776055	cacnb2a
ENSDARG00000035120	5393.15919947712	-0.825132245903737	0.22011524675344	13.7388913123742	0.000210059449160777	0.0128361587272641	gldc
ENSDARG00000062550	149.263064871862	-0.8255562569069	0.27353446535187	8.82699950433287	0.00296805999447721	0.065391550884227	rc3h1a
ENSDARG00000036175	772.234355041291	-0.826160536659775	0.156727268551814	27.8555464430867	1.30718804457136e-07	3.29784869530432e-05	pcdh1b
ENSDARG00000025641	285.024560467763	-0.826512675014731	0.245864015337145	11.472551039181	0.000706316596392474	0.0264270150260405	gli2a
ENSDARG00000106138	165.490595428897	-0.827175019273962	0.251493773351877	10.7382029672516	0.00104946197364829	0.0340689309827735	BX855618.1
ENSDARG00000017665	186.099484328247	-0.83007657051009	0.240051292062162	12.0343424310478	0.000522292564441813	0.0218570774598162	snrkb
ENSDARG00000102180	504.867330785828	-0.830240154273424	0.210358529147972	15.5765673183247	7.92304385335057e-05	0.00633126490724756	shroom3
ENSDARG00000028625	286.771159233247	-0.830820552879583	0.242396501921055	11.8244222752324	0.000584588500492779	0.0236243316217448	jph2
ENSDARG00000008305	208.179678839002	-0.831166342188419	0.204221208152698	16.6240900248907	4.55685441153348e-05	0.00412687430295801	hand2
ENSDARG00000099774	213.980193529014	-0.834891309572933	0.214426521850889	14.8598118258741	0.000115804088445684	0.00834734776306444	cyb5b
ENSDARG00000075549	308.262129777762	-0.835991502226151	0.272780552588081	9.48920175896994	0.00206684725007009	0.0519210845465687	cdh5
ENSDARG00000007370	196.885147925055	-0.836617076535872	0.240024131464384	12.2556498455753	0.000463851587345291	0.0208969873278516	dysf
ENSDARG00000039899	214.727274702924	-0.839174303188448	0.204802943005603	16.5933922943302	4.6312094635207e-05	0.00415163244293277	zbtb7a
ENSDARG00000018566	121.296613737891	-0.841696792694837	0.24150536375682	12.1916159730068	0.000480047800351979	0.021195586522456	flnca
ENSDARG00000017006	113.732973621574	-0.844415730864447	0.248553013559634	11.5386111574796	0.00068165543281896	0.0259881621350278	dennd5a
ENSDARG00000099566	383.218838935837	-0.845916081239801	0.191813122306383	19.299126062471	1.11757490792899e-05	0.00132458878349167	lmbrd2a
ENSDARG00000068973	636.772451930649	-0.846453431551545	0.186723089783478	20.5730858846715	5.73974067824555e-06	0.000785766049440438	pdlim4
ENSDARG00000099757	337.78690233116	-0.847749431371794	0.265420131150759	10.0543175605067	0.00151991309765463	0.0428780595919821	wdr47b
ENSDARG00000099943	142.909736011837	-0.848231116171211	0.279228689558579	9.25492600582794	0.00234862824520932	0.0568954386973889	mapre2
ENSDARG00000071697	509.922042016351	-0.849858299171109	0.207639696437528	16.9490299742489	3.83969341900087e-05	0.00362614897216873	zgc:66433
ENSDARG00000104484	335.687941620081	-0.852056607085188	0.255308365650935	11.1017005154988	0.000862485980628552	0.0298786180353207	itgb1b
ENSDARG00000014914	2876.35268500909	-0.853589308463824	0.208128724359638	16.7783360361763	4.20101885512523e-05	0.00389634678535673	lamp2
ENSDARG00000104550	880.891602220108	-0.854126428267823	0.173700038296626	24.1241596995435	9.03200062656814e-07	0.000173375142462167	clcn2b
ENSDARG00000088307	257.853786123729	-0.857540025736245	0.206807075845901	17.3290822319475	3.14339196249054e-05	0.00310124592500463	mrtfba
ENSDARG00000092404	1624.22840519579	-0.859121194793979	0.224753815901574	14.0867270699284	0.000174571321618272	0.0113264237895223	LCT
ENSDARG00000008398	82.7895048727454	-0.864194253775755	0.306912990944335	8.05738719538448	0.00453184909944911	0.0856410452798371	cacna1c
ENSDARG00000078898	102.565910042669	-0.867660966477904	0.26576768563186	10.6783179317429	0.00108398583632711	0.0348057997627942	pcdh7a
ENSDARG00000099164	84.1310086839667	-0.867849795185305	0.316552172042599	7.61670168193868	0.00578301620648205	0.0983850783420907	nacc1a
ENSDARG00000102048	174.016274086747	-0.868117468858815	0.260875437885426	11.1799933463003	0.000826840689703208	0.0289722352780926	slc25a43
ENSDARG00000023694	440.340277151461	-0.868738733495305	0.163541651718781	28.1773440698963	1.10692713553874e-07	2.9369653512688e-05	spon1b
ENSDARG00000067607	1717.5637823118	-0.868854207551335	0.143729081524717	35.9881499296704	1.98521184184506e-09	7.79085358377419e-07	srebf1
ENSDARG00000039117	861.6932148225	-0.871765175394112	0.198956148453143	19.3464501075311	1.09021729686624e-05	0.00131871489470259	tefa
ENSDARG00000014550	103.033484826186	-0.873856355233491	0.258337024549056	11.4910369556875	0.00069932609799688	0.0263641067695535	rfx3
ENSDARG00000060756	505.771661935913	-0.876194111457541	0.164961189613762	28.1645808305229	1.11425072783131e-07	2.9369653512688e-05	abhd6a
ENSDARG00000075733	368.280437844221	-0.878192744552647	0.189544094377017	21.4881978814459	3.56013036208744e-06	0.000523932518287201	zyx
ENSDARG00000035949	180.168297288703	-0.878945348547032	0.286471041141188	9.58131365106932	0.00196567711047764	0.0501645343512067	tmem106bb
ENSDARG00000099525	3068.14185268433	-0.879501029793766	0.219401300622699	15.994829723911	6.35157062589493e-05	0.00539272775256272	si:ch1073-13h15.3
ENSDARG00000033804	237.030823736163	-0.881601081989714	0.257512041558464	11.7303176967634	0.000614900947242045	0.0244025859062798	snx27a
ENSDARG00000013526	160.455925099962	-0.882577355999696	0.233830255247345	14.3247455486104	0.000153829420099753	0.0102902559051577	svep1
ENSDARG00000015732	115.065527478271	-0.884224076627387	0.284194934116571	9.72484863733256	0.00181793291383145	0.0477748441343205	cax2
ENSDARG00000028899	165.957443910998	-0.887645757583055	0.295811067656382	9.12719384687435	0.00251837704181455	0.059378556152797	tekt4
ENSDARG00000060600	125.773631250191	-0.887805011136986	0.269126889447232	11.0230213652044	0.000899872790721722	0.0308571621497508	capn15
ENSDARG00000067920	289.499915557704	-0.889149770092611	0.221909806087518	15.7531391286866	7.216808622971e-05	0.00592785303635664	rab8a
ENSDARG00000016939	125.882731453924	-0.889202594569311	0.261683391957503	11.6877182011734	0.000629140066791593	0.0247452418252551	itgb2
ENSDARG00000016866	425.075634866787	-0.889698919760436	0.202897346111981	19.0711565976751	1.25933867320479e-05	0.0014535896058037	fam102ab
ENSDARG00000056781	39568.1167303704	-0.890384339828743	0.262550460441588	11.6675556120059	0.000635995177019641	0.0247939841637238	zanl
ENSDARG00000068709	82.283768539253	-0.890615281421204	0.311491900321861	8.17640481410691	0.00424387890057325	0.0824498365061866	fam174b
ENSDARG00000053279	136.52991679327	-0.893969026717688	0.242057608496181	13.5194523970027	0.00023610330089976	0.013626092463692	apln
ENSDARG00000016479	133.954764225601	-0.895300514557069	0.273470206017341	10.3172489175539	0.0013179259898236	0.0393151570612917	ugt5a1
ENSDARG00000062023	122.821040919076	-0.895424917840435	0.255979966028342	12.1914860527073	0.000480081234936716	0.021195586522456	fndc3bb
ENSDARG00000069640	62.9998982375868	-0.895604180751167	0.326749370471172	7.59985508849703	0.00583729922528085	0.0988367251375454	vegfc
ENSDARG00000103361	88.7428939270252	-0.89864956054223	0.273188097004785	10.8737445046137	0.000975371262873073	0.0325001066081858	tshz3b
ENSDARG00000078095	828.948650086774	-0.901012202839029	0.202717432582575	19.5356711944208	9.87385635914785e-06	0.00121091877293438	cipcb
ENSDARG00000061723	139.551423390174	-0.907388684493343	0.316938108070207	8.05256723623053	0.00454392182487018	0.0856410452798371	tmem64
ENSDARG00000098879	802.554843937592	-0.909443415717878	0.281343649084799	10.16253879224	0.00143323119114008	0.04152428048899	si:dkey-4j21.2
ENSDARG00000093303	535.750185291987	-0.909475909886499	0.186769268125328	23.81812475316	1.05880754996958e-06	0.000188000086913232	ifitm1
ENSDARG00000042270	592.072811051359	-0.909676581156203	0.246558602193953	13.8021372518537	0.000203105052449562	0.0126297015009129	arsa
ENSDARG00000013087	509.299671547011	-0.910275128945683	0.204424306513333	20.0034806729556	7.73013273237055e-06	0.000996453606231123	ndrg3a
ENSDARG00000058207	340.023367934755	-0.910975271974346	0.258847825000756	12.4963827507211	0.000407740727204995	0.0191096815457269	abi2a
ENSDARG00000037099	1347.78728408088	-0.913717429949687	0.32957531546685	7.70487367595535	0.00550719271191885	0.0959142241543264	irs2a
ENSDARG00000008414	104.532092481102	-0.913894213840251	0.253269284646635	13.0131008656792	0.000309319309107588	0.0162576755917857	exoc3l2a
ENSDARG00000023062	108.734616266187	-0.914705817588852	0.271918720418952	11.1648905787195	0.000833598855557302	0.0291511995824593	ccn1
ENSDARG00000029381	755.692436683658	-0.914962147391116	0.175974141920156	26.4414883020905	2.71642819881934e-07	6.15027205014738e-05	aldh3a2b
ENSDARG00000029751	307.884806820605	-0.915939642555518	0.217207990681761	17.8464166541774	2.39469787445574e-05	0.00248766849781696	wbp1lb
ENSDARG00000061040	96.4239393780723	-0.917095675492767	0.263179910915933	12.0419716061363	0.000520159247532361	0.0218570774598162	pum2
ENSDARG00000104569	9761.92055986558	-0.917769048325949	0.224365015178796	15.944741081475	6.521871882582e-05	0.0054124119877379	CABZ01088484.1
ENSDARG00000031683	478.978340160007	-0.921519407573387	0.278489346582397	10.6621606953918	0.00109349579150532	0.0349681227143126	fosab
ENSDARG00000014181	196.198000142366	-0.922568864058034	0.299235274389697	9.65122986564111	0.00189224852564608	0.0488554224603945	foxp1b
ENSDARG00000038095	259.24386361548	-0.922702986375497	0.222474662705002	17.1182169465217	3.51237898883106e-05	0.00335289799690576	socs1a
ENSDARG00000031228	1928.1943784516	-0.922959982596462	0.146941069792511	39.3039212806922	3.62712166246023e-10	1.48965043160576e-07	podxl
ENSDARG00000018820	210.197501845432	-0.927235171718013	0.267043458295733	12.1937479128261	0.00047949948782867	0.021195586522456	flncb
ENSDARG00000012066	441.331511025901	-0.927970894406199	0.183805661235622	25.5799462495528	4.24427539541583e-07	9.03059078108959e-05	dcn
ENSDARG00000016011	563.333310610138	-0.928869587057155	0.286489927033519	10.6563078461319	0.0010969614939824	0.0349681227143126	gpcpd1
ENSDARG00000058644	162.670687863167	-0.930037407920136	0.277267734280532	11.3131878758069	0.000769585307393799	0.0275677008693195	dnajb2
ENSDARG00000115549	72.8606646145155	-0.933638626656957	0.309898189101746	9.04536155396161	0.00263362141037355	0.0611166282617568	NCEH1
ENSDARG00000019371	166.985176935537	-0.936892205228212	0.276929448528032	11.5314498588425	0.000684286262332274	0.0259881621350278	flt1
ENSDARG00000037286	117.632727033596	-0.936947249403608	0.246040814769863	14.5985014754962	0.00013302027964534	0.00921230642563413	si:dkey-30k22.7
ENSDARG00000104387	9606.63589989447	-0.940623361797852	0.255497050887736	12.772088346032	0.000351829827897509	0.0178708684352435	SLC4A5
ENSDARG00000077762	109.756403810961	-0.940996489267604	0.269783661757205	11.9604268596064	0.000543424198936365	0.0223703294946765	si:rp71-79p20.2
ENSDARG00000068227	69.6332901789354	-0.94147171384017	0.317951910025148	8.66224814745095	0.00324870236986368	0.0695419198203546	tmem150aa
ENSDARG00000102490	62.8232511964966	-0.944248702544092	0.341094162764282	7.61882493753866	0.00577621129706416	0.0983850783420907	asb2b
ENSDARG00000100620	92.8460381264733	-0.946907645614207	0.291133443267975	10.6586196222935	0.00109559127462342	0.0349681227143126	taok2b
ENSDARG00000004753	487.01095651844	-0.948013615587237	0.18583133616889	25.3337882561046	4.82187904431933e-07	0.000101374266574618	mylkb
ENSDARG00000043084	68.6041524010089	-0.948132685200275	0.3430059924452	7.62673249035599	0.00575093982638514	0.0982220477117616	abhd17ab
ENSDARG00000101471	141.126160368444	-0.949695277793388	0.290987935873442	10.7980983592675	0.00101604413386522	0.0334097856263872	fgd4a
ENSDARG00000004154	54.2412219677891	-0.950421299866139	0.3409164443174	7.76992337369583	0.00531233025519231	0.094337699835961	orai1b
ENSDARG00000071879	92.867784771245	-0.950702836240149	0.325636326049286	8.65510894752937	0.00326145576857872	0.069682313244369	tgfb5
ENSDARG00000103148	80.5847440366989	-0.951715240064269	0.301491367482432	9.76292750979849	0.00178066134231318	0.0472879388048883	nectin4b
ENSDARG00000052063	113.331812811199	-0.954410028740514	0.345347150966351	7.7658716492902	0.00532425971571218	0.0943727924706699	col4a5
ENSDARG00000096908	691.520451636621	-0.95670372455011	0.175731984130024	29.5204214812168	5.53306287123774e-08	1.60186705419768e-05	si:ch73-185c24.2
ENSDARG00000002571	79.9299215966216	-0.95818963593986	0.298435082130771	10.3931145593929	0.00126486088943078	0.0381836637732436	tmod2
ENSDARG00000021895	206.329372230768	-0.962033436609489	0.295725229824354	10.5590416989373	0.00115621122461318	0.0364619468333371	disc1
ENSDARG00000009217	230.96227495079	-0.967550008550744	0.23374337317368	17.3072076335451	3.17978468241626e-05	0.00311972208285951	tom1l2
ENSDARG00000062517	129.958415371674	-0.97079145140725	0.277037613574523	12.3371717416241	0.000444027234007228	0.0204206274806449	si:ch211-107n13.1
ENSDARG00000101367	82.1381399279457	-0.971479305344022	0.304356211643392	9.98789463831008	0.00157572659178926	0.0437536660550289	si:ch73-193i22.1
ENSDARG00000038428	274.431426683648	-0.983403500220928	0.21640980417254	20.6951070796722	5.38534383187987e-06	0.000743009156804676	sulf1
ENSDARG00000075053	6203.40052101532	-0.985573859504523	0.311203255053953	10.1163081676817	0.00146963084216723	0.0419962470431606	sccpdha.2
ENSDARG00000099558	2037.59207692501	-0.987503016961784	0.298846906732143	10.0108819312127	0.00155617984252109	0.0433472176954613	NPC1L1
ENSDARG00000075034	60.8271837763936	-0.988100171252604	0.344734581942519	8.19140372146549	0.00420893442732478	0.0822813739350276	raver2
ENSDARG00000102106	83.6752503694129	-0.988497120149272	0.317499860071344	9.80048441371541	0.0017446590651152	0.0465418113141003	tgm1l1
ENSDARG00000098687	77.6083170354657	-0.99406536678256	0.328160004742223	9.31727763086781	0.00227003020446949	0.0555245615109852	pygo1
ENSDARG00000030357	1406.00360740492	-0.994124160848609	0.264812700851109	12.967775242129	0.000316898364182907	0.0165086286474045	zgc:66313
ENSDARG00000042904	921.808727708549	-0.996015672086807	0.28363067406369	12.1288238177716	0.000496484237151537	0.0213851503124296	foxo3b
ENSDARG00000019457	74.7772571956956	-0.998116981892766	0.299290805712763	10.9620027419506	0.00092999249183134	0.031523353945761	tfe3b
ENSDARG00000115335	67.3028111379365	-0.999178991901795	0.340356783889215	8.62636028863534	0.00331332924984576	0.0698279233943472	ubald2
ENSDARG00000038069	141.053583156197	-1.0013876458516	0.242494196827404	17.1740793970895	3.41058458516839e-05	0.00328486054778726	mgat3a
ENSDARG00000078392	50.4781119299725	-1.00544119812603	0.354401365298435	8.0702366817534	0.00449982388171697	0.0852649031664396	chpfa
ENSDARG00000036422	232.340805173305	-1.00601142076211	0.280962544298583	12.9917485261284	0.00031286666798616	0.0163953274677614	ntn5
ENSDARG00000034588	226.696666920385	-1.00663853676381	0.296058663874907	11.6422101902783	0.000644719534127196	0.0249687433611541	scn4ab
ENSDARG00000059333	904.763794387349	-1.00940314930106	0.168543877625837	35.7322908484596	2.26380459964748e-09	8.32891442286969e-07	si:ch211-285f17.1
ENSDARG00000074488	169.869330381979	-1.01611422401239	0.249240046616943	16.6497254545939	4.49568150550974e-05	0.00409246058697433	ifngr1l
ENSDARG00000010002	214.222072544293	-1.01734961662318	0.231593005714613	19.3160710912065	1.10770079866555e-05	0.00132458878349167	gna11a
ENSDARG00000088816	61.4687459510644	-1.01830390101693	0.355997411220699	8.32754833974996	0.00390483212798316	0.0780745731454201	trabd2b
ENSDARG00000098438	545.270775123016	-1.0203129397586	0.167070181193682	37.1775131937469	1.07850292022224e-09	4.32871853889197e-07	slc6a6b
ENSDARG00000077465	69.5292845837316	-1.02261408832283	0.339814649102169	9.19606994766321	0.00242535282481905	0.0579590404415487	sorcs2
ENSDARG00000117822	125.502808475127	-1.02572010492588	0.292405005749965	12.2724777344884	0.00045968753286913	0.0208155944370996	CABZ01085061.1
ENSDARG00000078066	141.806611713285	-1.02586854255635	0.28836344506443	12.8316637147502	0.000340802588688686	0.0174958538262854	elk1
ENSDARG00000069734	467.927822199028	-1.03290781508775	0.304322536897975	10.4724684424098	0.00121166711249307	0.0372139847071784	hbba2
ENSDARG00000098103	190.286001920206	-1.03318563022568	0.27292626487172	14.0030463075192	0.000182514692692904	0.0116782951918721	tefb
ENSDARG00000086288	213.889375227005	-1.03592389316133	0.304055873246301	11.2157161329206	0.00081107504766894	0.0285775804387312	scg3
ENSDARG00000078752	223.492654579992	-1.03644859133486	0.195731753932385	27.8172491292137	1.33332060860277e-07	3.31640027435561e-05	rubcn
ENSDARG00000098269	353.338376027985	-1.03824600451078	0.193692103640859	27.9711214337523	1.23139495414538e-07	3.15165723046484e-05	slc1a9
ENSDARG00000101244	131.643381509788	-1.03922146882187	0.355997418407013	8.55153430892195	0.00345231124976964	0.0714745799190292	gli1
ENSDARG00000061804	130.34727509507	-1.04243525186508	0.333535601619414	9.83598913969626	0.00171130233315578	0.0462811626394045	si:ch211-194e15.5
ENSDARG00000098867	90.5664690782437	-1.04487546900055	0.293734004089089	12.61464478136	0.000382736264230768	0.0187233308208182	PRDM15
ENSDARG00000018393	89.8959724168549	-1.04686917374165	0.292018608305424	12.922352211587	0.000324681599239215	0.0168148886878725	kank2
ENSDARG00000074876	133.337181437829	-1.05220449816027	0.279352619576818	13.6727960011912	0.00021758372412862	0.0129854635690995	abcd1
ENSDARG00000062430	169.174864532892	-1.05269481600976	0.261956917094827	15.5892776496675	7.86996094697106e-05	0.00631743228743223	gpd2
ENSDARG00000017321	71.8411315631137	-1.05469579027708	0.326895146259542	10.4181589242687	0.00124782228930995	0.0377985276658898	kdr
ENSDARG00000058603	579.04051505442	-1.05483613527574	0.163821446984786	41.2715380534395	1.32483974917877e-10	5.99914614628129e-08	jph1a
ENSDARG00000112909	107.242481019138	-1.05494686921825	0.337703007902812	9.48190583500047	0.00207508289251787	0.0520539259685591	ZNF462
ENSDARG00000104138	184.066248059788	-1.05649852923618	0.304288786066282	12.2157806589758	0.000473869781929284	0.0211491915809385	igfbp7
ENSDARG00000074143	67.2353065089002	-1.05754089871464	0.329921177360573	10.1567638454191	0.00143772773242917	0.0415552729209478	myo10l3
ENSDARG00000079009	852.248616828338	-1.05949657252078	0.319243940083767	11.01873296548	0.000901957014159216	0.0308571621497508	abca1b
ENSDARG00000059362	273.710781581052	-1.05997801412668	0.210800822393718	24.4284117644576	7.71228813885197e-07	0.000153032593856321	cavin1b
ENSDARG00000021389	100.544563085604	-1.06067411894879	0.269420899493308	15.2113904767583	9.61218871360013e-05	0.00726780239892709	jag2b
ENSDARG00000102464	53.6521083111303	-1.06294156342017	0.376119545084179	7.98015961166479	0.00472927721062135	0.0879147742521821	wnt5b
ENSDARG00000079756	178.718183439487	-1.06319145781741	0.211753900256365	24.9777870317585	5.79946327864306e-07	0.000119019350242605	peak1
ENSDARG00000078864	139.74668844433	-1.06388181268856	0.273648984025267	15.1538561601332	9.90957161521895e-05	0.00738409429218425	lats2
ENSDARG00000098871	60.6354906875843	-1.06456514908682	0.33621706001704	9.80226514730536	0.00174297047576706	0.0465418113141003	gga3b
ENSDARG00000020718	179.704582287194	-1.06510326307676	0.228987136623832	21.1148950925931	4.32552824607827e-06	0.000611110630605938	slc25a22a
ENSDARG00000024195	497.053936799541	-1.06674726642259	0.300523941163467	12.7091680736927	0.000363867264885212	0.0182036710987899	znf395b
ENSDARG00000117711	72.6548410436041	-1.06682920280168	0.357194496945985	9.04610681660467	0.00263254806054844	0.0611166282617568	CR354549.11
ENSDARG00000032083	55.5075710055757	-1.06774857039869	0.340815722719692	9.80442092323252	0.0017409284664572	0.0465418113141003	dpysl2b
ENSDARG00000058284	89.234397271738	-1.07027776874254	0.280653895165575	14.5567475663006	0.000136000730494551	0.00934541984643492	CT990561.1
ENSDARG00000011088	72.2666361852518	-1.07344311625675	0.330763728866427	10.2409816125335	0.00137354474439885	0.0404280003101396	si:ch211-288d18.1
ENSDARG00000080006	158.431856261332	-1.07597869388414	0.22864605628208	22.0907740916072	2.60056600763887e-06	0.000402859611358794	tmem41b
ENSDARG00000022424	643.575139167306	-1.07612224055527	0.26396293999044	16.2143323016699	5.65645480515031e-05	0.00489671528720365	slc26a5
ENSDARG00000005645	121.383272703474	-1.07930468082196	0.268779874690974	16.1252623690586	5.92878936858812e-05	0.00510743513411055	robo3
ENSDARG00000076041	73.5618423521246	-1.0798267970713	0.317468882612229	11.4028419618272	0.000733318364884767	0.0270149377060481	wwc1
ENSDARG00000063407	211.030060734722	-1.08087540566895	0.25325838558901	18.2431528531952	1.94423595879621e-05	0.00206838596580368	LO018340.1
ENSDARG00000079385	160.252395216074	-1.08139241200473	0.30711493243005	11.855510549919	0.000574909720543463	0.0233400130225231	si:ch211-235m3.5
ENSDARG00000075521	63.0324109950533	-1.08173706347441	0.396024869560319	7.59161449180665	0.00586404107109035	0.0990047469555024	cpz
ENSDARG00000079552	83.4406619961454	-1.08230367309978	0.364338782733106	8.48842731690814	0.0035741262866543	0.0732590379622358	maml3
ENSDARG00000003069	60.1691675363766	-1.08498206671959	0.370494991016875	8.57840319404622	0.00340173557917484	0.070842166349967	btbd7
ENSDARG00000005163	286.049894852227	-1.08576140480852	0.223091514191858	23.7751213102878	1.08272934171608e-06	0.000188000086913232	efr3a
ENSDARG00000025024	51.7827555315054	-1.09111705613537	0.378812866250043	8.38685246319927	0.00377944817988344	0.0760194246659927	pnoca
ENSDARG00000068374	880.581747080938	-1.09251125353537	0.223561272795043	23.7842755454297	1.07759205899435e-06	0.000188000086913232	si:ch211-132b12.7
ENSDARG00000053526	5341.31998517224	-1.09286193773942	0.227538265356816	23.1817578132821	1.47388865346707e-06	0.00024326050112363	enpp7.1
ENSDARG00000014248	111.091755046648	-1.09335289673642	0.290122383960691	14.3368484949477	0.000152843654333134	0.0102631898689093	pdlim3b
ENSDARG00000074120	437.494453824217	-1.09669436242721	0.331177556790105	10.9663531799683	0.000927811700444915	0.0315099127497254	usp2b
ENSDARG00000077316	78.1777121430212	-1.10664759041897	0.314664499292006	12.5322896831319	0.000399979368504074	0.0189295902510384	MB21D2
ENSDARG00000095293	295.272192664567	-1.10735592303647	0.360049591935798	8.87079834720751	0.0028976839148019	0.0649557314979413	si:dkey-265e7.1
ENSDARG00000042859	157.844663019352	-1.11338795408954	0.238632848800661	21.7143617973317	3.16413545315649e-06	0.000473547729684268	slc5a6a
ENSDARG00000025983	65.7701045958575	-1.11385249593179	0.313421725919425	12.7227685447809	0.000361230612669548	0.0181231040333643	l3mbtl3
ENSDARG00000008858	92.9292816461016	-1.11457116627423	0.269481710050768	17.0068190976911	3.72458119409123e-05	0.00353634967137909	cyp7b1
ENSDARG00000077764	308.191067490812	-1.11491342957733	0.328676506015478	11.5333155229008	0.000683599891335171	0.0259881621350278	faah
ENSDARG00000077878	48.0351639207567	-1.11969257235266	0.382529876244316	8.67119338084203	0.00323279419712975	0.0693654950688409	si:dkey-192l18.9
ENSDARG00000060879	556.530743137837	-1.12829684332607	0.212211176739524	28.3996433872785	9.86834854341575e-08	2.72304742619878e-05	slc28a1
ENSDARG00000040523	120.835443991426	-1.13102408889547	0.344383555091737	10.9215702325082	0.000950510104664967	0.0318520084409551	smpd2a
ENSDARG00000038822	92.4880243378648	-1.1421304433027	0.339456657540188	11.3965720208351	0.000735797567191909	0.0270149377060481	mrc1b
ENSDARG00000070995	80.8786704573462	-1.14333396598067	0.385367993642634	8.90319555252766	0.00284672041698189	0.0640421433935033	inpp4ab
ENSDARG00000116353	87.4220765624534	-1.14344280957979	0.349903341999441	10.3648302004026	0.00128438712073483	0.0386410162728741	lrp4
ENSDARG00000060926	72.5485658922413	-1.14437182388645	0.388155297180109	8.82534988648832	0.00297074427366689	0.065391550884227	rnf19b
ENSDARG00000015985	72.150665404334	-1.14822307725243	0.391392917989771	8.57198807043746	0.00341374199115639	0.070842166349967	abcc9
ENSDARG00000069735	191.924547323992	-1.15041696869268	0.270640105664555	17.1674518688874	3.42250476100145e-05	0.00328486054778726	hbaa2
ENSDARG00000076624	505.409410479651	-1.15050332482046	0.166462942828006	47.073570285145	6.83714669657617e-12	4.1635865745357e-09	ptprb
ENSDARG00000113137	201.781423200982	-1.15078019589473	0.369983049441203	9.58514458448627	0.00196157991151565	0.0501395246159365	BX276107.1
ENSDARG00000079926	49.7409270583078	-1.15226430766267	0.391474813757702	8.74665371019557	0.00310170693338539	0.0673753314189248	syt15
ENSDARG00000017047	785.025490486837	-1.15261849152807	0.160068093567164	51.0580480981662	8.96744716017845e-13	6.59854653536464e-10	slc27a4
ENSDARG00000022832	233.160592897223	-1.15282845739326	0.21026012919416	30.1071267624697	4.088260374835e-08	1.22370641050146e-05	bnip4
ENSDARG00000028804	120.493607577976	-1.15381058584461	0.270568114553549	18.3886342279347	1.80129235967235e-05	0.00193968433364718	ankrd9
ENSDARG00000037646	35.7056830036869	-1.15894414122972	0.418268004674611	7.78647513242844	0.00526387936140258	0.0940745476626388	rgs11
ENSDARG00000091560	5202.41173564819	-1.16037803376397	0.161378467207375	50.6207980126338	1.12051313141243e-12	7.91530476029742e-10	slc6a19a.2
ENSDARG00000100869	777.54487634697	-1.16294757537077	0.220998568562904	27.6928356899806	1.42188331347967e-07	3.48756379389597e-05	adcy9
ENSDARG00000045557	121.48654134505	-1.16578351023603	0.327467655886813	12.2807512430619	0.000457654109175158	0.0208110394912887	socs2
ENSDARG00000103002	186.617986553351	-1.16608384279558	0.306485684909814	14.6380071947083	0.000130260865979561	0.0091285987825359	nptna
ENSDARG00000043332	64.8275817105944	-1.16899612943322	0.31644426014601	13.6831437543699	0.000216388051059016	0.0129854635690995	prkcz
ENSDARG00000020057	150.634788112384	-1.17339326777646	0.325033539555311	13.0179062168895	0.000308526581192201	0.0162576755917857	bmpr2b
ENSDARG00000059965	54.3112926920784	-1.17446766691009	0.393741155192093	9.05404095522157	0.00262114856664771	0.0609874620382062	camsap2b
ENSDARG00000092633	42.5718286389457	-1.17500819438512	0.377762825961874	9.69926867323529	0.00184341360892316	0.0479450432011531	CR753844.1
ENSDARG00000090039	133.876506125875	-1.17612037168081	0.27204036866436	18.7254805113921	1.50951847527222e-05	0.00166613101708171	reck
ENSDARG00000018179	136.222011189128	-1.17967487516437	0.238030845454903	24.4458207001099	7.64291258998131e-07	0.000153032593856321	acvrl1
ENSDARG00000013072	135.703388526177	-1.18003767026863	0.377294556808443	9.81100471695864	0.00173470711302035	0.0465418113141003	mmp15b
ENSDARG00000087759	54.0351396887108	-1.1810210285048	0.353750554090201	11.1152502295872	0.000856207722164601	0.0297994779608673	cnih4
ENSDARG00000037607	550.671407483127	-1.18495091953412	0.178395837770807	42.75574078184	6.20196082001562e-11	3.04240633559655e-08	nol4lb
ENSDARG00000097901	75.9003328177709	-1.18558836390586	0.315655656565837	14.1091405982162	0.000172503477706293	0.0112413705398271	si:ch73-90p23.1
ENSDARG00000076768	68.8624827750318	-1.19388585589871	0.382318300747073	9.35105815026031	0.00222856763361313	0.0548905221891323	reps2
ENSDARG00000105485	62.3018326406613	-1.19469089363857	0.388518245133569	9.53370522236645	0.00201732439323931	0.0509618179507402	si:cabz01090193.1
ENSDARG00000052142	141.456291836253	-1.19547759501175	0.251664092734476	22.4096054119408	2.20269641638505e-06	0.000347318024226428	acvr1bb
ENSDARG00000009123	69.2085100767248	-1.19834988187232	0.353661134586995	11.2297848237067	0.000804949768730843	0.0284878014344423	sele
ENSDARG00000019945	95.0826506042901	-1.20037543116586	0.327307907443983	13.3062723489828	0.000264519728650948	0.0146899949936344	ptprdb
ENSDARG00000045003	83.9719238132227	-1.20317785316051	0.35356486568353	11.73354439948	0.000613835755311788	0.0244025859062798	plvapb
ENSDARG00000093743	59.9464196470953	-1.20886336407939	0.334783870867247	13.2305200428519	0.000275427383776897	0.0150124925848765	CU207257.1
ENSDARG00000073753	101.886226267161	-1.21206726514779	0.355060975859722	11.5989219015805	0.000659900629575437	0.0255007551822806	tacc1
ENSDARG00000010785	204.649954217193	-1.22001367705366	0.314839886856397	15.0740173274291	0.00010337645576033	0.0076386117519976	thbs1b
ENSDARG00000104110	77.0933239942444	-1.22606070996066	0.399968228092905	9.42159426035698	0.00214445001259226	0.0532646708798736	col4a2
ENSDARG00000102377	81.9121812074786	-1.23624967968298	0.383931173410973	10.1611591310253	0.00143430413920067	0.04152428048899	slc6a16b
ENSDARG00000076994	74.5878199967945	-1.23790561071676	0.402015795863172	9.60133938245914	0.00194435494664804	0.049942027695161	adgra2
ENSDARG00000057652	120.229937312067	-1.24143576406485	0.277645106643862	19.4735032581034	1.02004895004767e-05	0.0012423492729546	dbpb
ENSDARG00000038826	114.106722936037	-1.24369122979044	0.254591469642359	23.7358178498504	1.10506670884276e-06	0.00018947066095304	jph1b
ENSDARG00000076972	556.496627348201	-1.24391222850413	0.176427106011207	49.4222405635147	2.06392453022751e-12	1.39317802231166e-09	plvapa
ENSDARG00000058953	1477.32453499326	-1.24549092129683	0.242264880516695	26.3693240768242	2.81983519847917e-07	6.30358096267622e-05	abcc4
ENSDARG00000052578	757.466145148565	-1.24629970584878	0.348675600734528	12.7941421866931	0.000347706381817837	0.0177985353707333	c6ast4
ENSDARG00000019601	47.7247253266416	-1.24929388084696	0.457116600581809	7.57412229170691	0.00592122060554716	0.0997793472270638	col12a1b
ENSDARG00000099732	39.8457337340352	-1.25549382762281	0.451533197937643	7.77826747695437	0.00528784854000306	0.0941364971940061	gfra1a
ENSDARG00000100679	93.4992490814538	-1.26618815188777	0.376500119971186	11.3914686532022	0.000737821744198539	0.0270330539471913	lrch3
ENSDARG00000074316	230.686546974887	-1.27033767946851	0.264823766765499	22.8317103885875	1.76824006735259e-06	0.000286487335682997	itga1
ENSDARG00000019995	59.2840631716349	-1.27825669471817	0.391700873855815	10.5335533541179	0.00117226605994371	0.0366664402877947	bmp4
ENSDARG00000042518	159.417281245506	-1.28067150034449	0.386671898075326	10.19891490591	0.00140523315559202	0.0410161662695243	hipk2
ENSDARG00000051962	110.723448599478	-1.28142743174401	0.389930326787667	10.7254334595387	0.00105672911731073	0.0341242591249848	mmp15a
ENSDARG00000093708	57.9827534906689	-1.2847319100712	0.386345969306056	11.2001891207098	0.000817889957888286	0.0287155798336126	arhgap20b
ENSDARG00000113547	955.618725288961	-1.28840432830575	0.202563930752646	40.3229679202013	2.15263364907533e-10	9.27207566894399e-08	LO018202.1
ENSDARG00000045834	2150.56314826612	-1.2892334749269	0.353175591922021	12.6781937772119	0.000369944765935049	0.0182357510054805	si:dkey-14d8.7
ENSDARG00000061231	133.314303138708	-1.29745671751492	0.354114310106813	13.400361598778	0.000251575795109358	0.0142856223203578	tinagl1
ENSDARG00000015731	753.583411855912	-1.31124475849749	0.203883181949052	41.0756911351952	1.4644646059378e-10	6.4656112352154e-08	ano5a
ENSDARG00000017299	1330.95764280818	-1.3154959609617	0.382884394959969	11.772144780133	0.000601236629447614	0.0240767321452265	fabp11a
ENSDARG00000062350	76.5279793843523	-1.33067817767538	0.356480191412195	14.0674037639903	0.000176374096382709	0.0113264237895223	synm
ENSDARG00000057678	130.339820497456	-1.34092567023981	0.353215772199574	14.4872034589866	0.000141114908502914	0.00962196634811375	sfrp1b
ENSDARG00000012499	801.97177369566	-1.34795548039971	0.241020291068346	31.1510058733155	2.38715631893814e-08	7.66494192589956e-06	per1b
ENSDARG00000078717	61.2253309107574	-1.34816994662417	0.37075829617389	13.3651512487365	0.000256343238321464	0.014422542238341	itga8
ENSDARG00000102626	71.1506400011474	-1.35222051340368	0.363044441555619	13.990841248623	0.000183703294520117	0.0117119140116436	frem2b
ENSDARG00000090988	24.4854373793603	-1.3532183964055	0.490532870951302	7.67023419110261	0.00561391703092207	0.0970076074032131	lars1a
ENSDARG00000043722	2476.90836579861	-1.35911798174874	0.229498079522395	33.8593601083525	5.92433777330757e-09	2.05144715836493e-06	cpa4
ENSDARG00000104139	49.4500082826571	-1.36525693116001	0.479361689402813	8.05362005974101	0.00454128198730058	0.0856410452798371	atp1a3b
ENSDARG00000096242	277.547050606718	-1.38285480988419	0.483788094475343	8.08611544560242	0.00446056680742667	0.0847939825825134	si:ch211-76l23.4
ENSDARG00000037121	537.087467239285	-1.38598961938033	0.242249331815978	31.0554443000081	2.50761975015418e-08	7.76922189258295e-06	mat2ab
ENSDARG00000079738	60.7512542194145	-1.38677900605857	0.355138565799294	15.3370524474612	8.99351587674934e-05	0.0069054561036258	znf219
ENSDARG00000116871	53.9078787132302	-1.38728725849924	0.362713705181273	14.675417331779	0.0001277009616285	0.00902079592943727	BX284638.2
ENSDARG00000116863	41.8671230483404	-1.38765543235919	0.453784679946666	9.22254840209354	0.00239052574471058	0.0575497950759136	CU984579.1
ENSDARG00000076292	113.353072022756	-1.39175476284339	0.375720540548012	13.6722249761647	0.000217649899006425	0.0129854635690995	tns2a
ENSDARG00000099899	299.449959488921	-1.39230095401905	0.432735853427114	9.56903037730437	0.00197887272340748	0.0503557525869972	si:dkeyp-51g9.4
ENSDARG00000075400	106.760782429573	-1.39439280551923	0.311299950846551	20.0986543431661	7.35484055158544e-06	0.000955047677507345	fbxo33
ENSDARG00000044511	160.423226349453	-1.39444321992789	0.347589248089343	15.9429650235253	6.52799407354572e-05	0.0054124119877379	etv5b
ENSDARG00000034210	46.0914405448211	-1.398848485096	0.427570601180912	10.4504643758602	0.00122618625056492	0.0373524474219122	si:dkey-240h12.4
ENSDARG00000102398	324.244891206615	-1.40999694464862	0.211342208918862	43.8822468266695	3.48737801178545e-11	1.86627562691306e-08	cnn1b
ENSDARG00000044968	351.040603576235	-1.41467964294845	0.202152148718489	48.3861170215693	3.50037546341286e-12	2.20773681013825e-09	vcla
ENSDARG00000078227	40.1261121419901	-1.41538358758827	0.505018638519694	7.79854938495097	0.00522881952400422	0.0940016969146246	cspg4
ENSDARG00000095106	467.299846132367	-1.41638441784304	0.439946025450552	8.94702398148162	0.0027792198858903	0.0629488098377812	si:dkey-28k24.2
ENSDARG00000102501	37.4313520280358	-1.42795994858544	0.416671041791862	11.8915210533636	0.000563900530359179	0.022998806850215	hoxa5a
ENSDARG00000114583	42.9362295732117	-1.42971666814139	0.479457282999016	8.92312571365864	0.00281582180025148	0.0635088288536924	BX890543.1
ENSDARG00000061541	40.5064537995388	-1.43105571292794	0.422553655461722	11.4918172807886	0.000699032558213387	0.0263641067695535	unc5db
ENSDARG00000060123	99.0029705531827	-1.43232678174588	0.314280351598366	20.707585087015	5.35036408994711e-06	0.000743009156804676	ca16b
ENSDARG00000100582	455.432695575586	-1.43773922418061	0.290740856461341	23.6087291083755	1.18050779225418e-06	0.000200459303953931	si:ch211-195b11.3
ENSDARG00000044954	155.234953526382	-1.44700457258825	0.262597172008751	29.6658335144782	5.13316284091474e-08	1.51086092950924e-05	slit1a
ENSDARG00000060745	40.6686263232717	-1.44852412651644	0.464341145874339	9.87082794246636	0.00167919927988966	0.04576336309082	pgm5
ENSDARG00000004227	46.6010288072327	-1.45364956665265	0.465376404969345	9.85909873723462	0.00168993873160622	0.045985081664354	pde3a
ENSDARG00000042232	71.4699848225752	-1.45657379452384	0.410207779369056	12.5836092540201	0.000389144499221076	0.0187767537055853	specc1lb
ENSDARG00000005780	129.732355394351	-1.46107107721906	0.331697519512082	19.2092806840699	1.17142500582575e-05	0.00137915770685885	npy8br
ENSDARG00000109929	99.1513115623966	-1.4638662192585	0.312546621275878	21.5879935092342	3.37960866740414e-06	0.000501545286271908	CABZ01058721.1
ENSDARG00000098215	43.9819594364777	-1.46435117680749	0.399181832646548	13.2932785855921	0.000266359289716577	0.0147457838758456	BICD2
ENSDARG00000079618	65.4348254471523	-1.47007324585169	0.482060053526662	9.21652295039267	0.00239840615122761	0.0575497950759136	sik2a
ENSDARG00000077304	39.0068995261534	-1.4765324959662	0.504997589670266	8.63095539227794	0.00330498197657458	0.0698264020585788	erg
ENSDARG00000099685	34.978204106225	-1.4824087566869	0.480450125314595	9.6685527945849	0.00187448912923054	0.0484677569871322	gnb5a
ENSDARG00000040621	43.059160928573	-1.48415184488227	0.444408761464915	11.2618840784734	0.000791148695826014	0.0280555943138301	lrrc32
ENSDARG00000102795	40.7265504824347	-1.48510019018118	0.477567014204179	9.54730342571303	0.00200243377330322	0.0507359834096627	CU681842.1
ENSDARG00000020656	27.2393222837457	-1.49262706832026	0.493301758923284	8.81916172104729	0.00298083573060327	0.0654745758736986	prkg1a
ENSDARG00000060671	2301.36679417807	-1.50262190892803	0.207433589670737	51.5353951146315	7.03178498945956e-13	5.39918795277634e-10	lct
ENSDARG00000005356	52.5772573883348	-1.51351249269998	0.374578085338606	16.4269375162582	5.05615744309583e-05	0.00446458702225361	tyro3
ENSDARG00000043171	292.370593218578	-1.51516615048528	0.280392111361683	28.3115583072364	1.03277477168098e-07	2.80596961044401e-05	cela1.4
ENSDARG00000104989	24.3226878590256	-1.51935007106862	0.509350909860249	8.79375493311765	0.00302263462111884	0.0660640190704934	wnk2
ENSDARG00000038784	67.9716445773906	-1.5261397103055	0.449150440403541	11.4172091874608	0.000727669187452691	0.0268841796033777	faim2a
ENSDARG00000018721	78.0055679583193	-1.53006755200915	0.370876663328866	16.718352212303	4.33595240738265e-05	0.00398817289137383	npnta
ENSDARG00000117518	77.6647425160529	-1.54468295900383	0.360621733936175	18.3574299266672	1.83103543092541e-05	0.00195976277031168	CABZ01067169.1
ENSDARG00000079166	16742.9510027466	-1.55652491587671	0.127401657399809	142.033733530676	9.5610437406504e-33	5.62826774866287e-29	ace
ENSDARG00000103109	58.6266274245995	-1.55781860395177	0.425961977775482	13.4124943824104	0.00024995381357397	0.014239304347472	chl1b
ENSDARG00000074914	72.9227025132473	-1.58178751525965	0.42107917123939	14.1440839773546	0.00016932874285265	0.0111165263895086	CU929346.1
ENSDARG00000101449	18.3851401894011	-1.6076517025333	0.562999530317911	8.20234634982739	0.00418362516669212	0.0820901672064129	grik5
ENSDARG00000043474	57.9454709683213	-1.6098355694497	0.357793775785266	20.5492706713623	5.81159290669495e-06	0.000789482544094099	atp2b3a
ENSDARG00000099812	59.0206341877832	-1.61443931242463	0.37322460785534	18.7496450762121	1.49051095874277e-05	0.001655498335308	si:dkey-31f5.11
ENSDARG00000093629	259.789522681822	-1.64857908596191	0.51006618194073	9.98150023873112	0.00158120801216293	0.0438369442618482	si:ch211-106h4.4
ENSDARG00000104210	82.0213620070551	-1.6522258089968	0.3310938869167	24.9566630449851	5.86335417389958e-07	0.000119019350242605	si:ch73-173h19.3
ENSDARG00000074309	31.3990404982501	-1.65312423435973	0.460040200031936	13.0343209072435	0.000305834103351346	0.0161760937528977	cnnm4b
ENSDARG00000088595	29.9662793458245	-1.67873108618561	0.530745945847293	10.0247724183481	0.00154448758648972	0.0432606976660187	crispld2
ENSDARG00000036848	129.043652276955	-1.68218546085919	0.527083963466593	9.84615290510189	0.00170187296328639	0.046167552275941	slc43a2a
ENSDARG00000117669	480.695452567365	-1.68783894599769	0.480367747881868	12.0352925904378	0.000522026394283532	0.0218570774598162	CABZ01087025.3
ENSDARG00000040944	161.893669049049	-1.69177198319568	0.526394911319276	9.97726226864819	0.00158485153200808	0.0438690878609134	ntd5
ENSDARG00000056101	26.617390871193	-1.71246875603111	0.550282582238255	9.75687820805075	0.00178653024344561	0.0473015353811836	kcnd3
ENSDARG00000098995	35.3086740413669	-1.7145266277388	0.604471757546262	8.05577780231368	0.00453587656762784	0.0856410452798371	cyp2k6
ENSDARG00000045442	41130.8152408356	-1.71843715654682	0.291310064584335	33.3869887953464	7.55275729006423e-09	2.52525123989788e-06	cpb1
ENSDARG00000074531	28.9868562496139	-1.71883414474907	0.612060968047708	7.87087404073157	0.00502373647782273	0.0910124091784783	spag9a
ENSDARG00000007276	37701.8068780809	-1.72911208327194	0.337580487890073	25.2708908476517	4.9817054930253e-07	0.00010350225765509	ela3l
ENSDARG00000055026	66.7400776026797	-1.73618615359027	0.357229126823814	23.3223973623202	1.36995413127182e-06	0.000228239527908117	ptch2
ENSDARG00000086222	24.5690459140925	-1.73811594743514	0.529438754596892	10.5322754031699	0.0011730769401248	0.0366664402877947	nat16
ENSDARG00000117361	138.371863269914	-1.75851551591698	0.331657223837467	27.1090717077213	1.92293453289836e-07	4.58905727716015e-05	FO818704.2
ENSDARG00000075397	42.664544181887	-1.75905757237761	0.503323772138123	12.1592410868668	0.000488452478585709	0.0212216708845076	cipca
ENSDARG00000056765	46358.9338794842	-1.76942925029059	0.287638946241453	35.9447006377459	2.02997731192314e-09	7.7933476801223e-07	ela2l
ENSDARG00000039434	22.9496655947414	-1.79769131873371	0.522306240656174	11.9824194784426	0.000537048097612772	0.0223685599147206	oprm1
ENSDARG00000044574	28.8111738278262	-1.80472618094176	0.52601974839878	11.7906572619513	0.000595287144608458	0.0240002753505854	rbms3
ENSDARG00000053724	18.0353787807067	-1.80932832311626	0.616959523959665	8.70045552668303	0.00318130539163712	0.0685144551418433	adcyap1r1a
ENSDARG00000088293	18.4529914537754	-1.83025675785528	0.636194270201089	8.43228478152858	0.00368616884608218	0.0748599838076237	doc2b
ENSDARG00000089839	65.6750027153005	-1.83207240168272	0.410061550954484	19.7186824464641	8.97199501391873e-06	0.00110801001360703	BX296541.1
ENSDARG00000098799	21.2582369621155	-1.85023517338203	0.670088174511725	7.66664754872144	0.00562508730692911	0.0971056127471829	si:ch211-194m7.5
ENSDARG00000103687	1879.13013157475	-1.85061484344746	0.370413792662651	24.0248658566712	9.5099568733454e-07	0.000178090011979485	sycn.2
ENSDARG00000079876	30.4018478474988	-1.86404938867283	0.492744000046905	14.5812410506868	0.000134244295595306	0.00926075882895742	C2CD4C
ENSDARG00000039730	13697.5539634146	-1.8793850936735	0.354608835992797	26.8382138925233	2.21219383480009e-07	5.14043988454864e-05	zgc:112160
ENSDARG00000014098	45.5973942952018	-1.89837750490466	0.471446298393708	15.6366854571204	7.67510541480754e-05	0.00622474725789732	pkd2
ENSDARG00000098805	84.734080756469	-1.92694104551094	0.477612777323625	15.9083833426659	6.64835823525729e-05	0.00548644889881512	vwa11
ENSDARG00000106158	73.4318629091027	-1.93884631802885	0.323986591559255	35.4084901802747	2.67319091930478e-09	9.6343982928413e-07	TP53I3
ENSDARG00000061196	44.6075825602114	-1.94534565078034	0.536193171494669	13.1314763175805	0.000290375875368572	0.0155867415167446	emilin2a
ENSDARG00000021339	54917.0144289481	-1.9499768522569	0.372289206138459	26.1687657461593	3.12842004885192e-07	6.90598725784061e-05	cpa5
ENSDARG00000042993	79832.0207010314	-1.96482050788004	0.372209143325491	26.6372119867017	2.45470107725424e-07	5.62987286029999e-05	prss1
ENSDARG00000033160	720.61651920694	-1.99180731416178	0.247253429199716	62.0311109628219	3.3807373589972e-15	3.1423064084153e-12	nr1d1
ENSDARG00000101195	48.6508953974044	-2.0018364687314	0.389906056842369	25.8893223809736	3.61563607300187e-07	7.88297938879173e-05	cyp1c1
ENSDARG00000102343	29.4189118046685	-2.01134334167503	0.628947377889099	9.30141278443464	0.00228977211442327	0.0558527286473963	si:dkey-243k1.3
ENSDARG00000102100	17.8945794280144	-2.02487101370472	0.67773619234339	8.96018044854093	0.00275927638392718	0.0627571347361611	mrc1a
ENSDARG00000060350	36.5869465496736	-2.03037933036715	0.564123605651702	12.5280539033396	0.000400887132156758	0.0189295902510384	apoda.2
ENSDARG00000000551	33.6077805589765	-2.03041782963441	0.651253934067381	9.19238348071014	0.00243024229632991	0.0579974039907923	slc1a4
ENSDARG00000075958	48.3386385817509	-2.0464240271491	0.428249339385496	22.0387009486725	2.67208000490505e-06	0.000410338546840201	si:dkey-266f7.9
ENSDARG00000068680	26315.1007305573	-2.05318032373214	0.283403169372643	49.3604202606049	2.13000037386268e-12	1.39317802231166e-09	ctrl
ENSDARG00000039436	50.138625147266	-2.06177253750322	0.421864296305527	24.0950365264421	9.1696344695194e-07	0.000174124456700766	il13ra2
ENSDARG00000056885	241.395141648349	-2.08324059832315	0.319431138438145	41.2825697748413	1.31738382966562e-10	5.99914614628129e-08	per1a
ENSDARG00000044010	37.1291176787081	-2.08740105466727	0.60063682016207	11.8965734210076	0.00056237303191143	0.0229896012582311	loxl2a
ENSDARG00000056084	56.050316610204	-2.09103126733705	0.465775504417411	19.899948952323	8.16025039335689e-06	0.00103676274781786	igsf21b
ENSDARG00000044204	836.456680102477	-2.10777235093652	0.700667767437203	8.55922716075314	0.00343775328103703	0.0712567170693826	endou
ENSDARG00000021789	52.0485509128683	-2.15069531742193	0.492831393489238	18.7661052643494	1.47770141776226e-05	0.00165165867327098	myoc
ENSDARG00000077087	19.095541158994	-2.17682904027855	0.689679300354069	10.0796835739183	0.0014991307591449	0.0424954240874782	si:ch211-196g2.4
ENSDARG00000012539	326.289884367877	-2.20370282769669	0.268252178400548	64.5905488249504	9.21965349915055e-16	9.5775929879411e-13	dnase1
ENSDARG00000090469	2774.89247047648	-2.23454804672383	0.389050378030437	31.0951072793085	2.45689906626921e-08	7.74800669827041e-06	sycn.1
ENSDARG00000074602	34.0388994073447	-2.2689899999632	0.504759687855447	20.1990881683755	6.97861922947221e-06	0.000912906782166512	mrvi1
ENSDARG00000103311	64.7947433099117	-2.27168671627578	0.394104222574024	33.3803422847248	7.57861357387246e-09	2.52525123989788e-06	fbln1
ENSDARG00000076313	765.211368388131	-2.28103772530634	0.433666983701397	25.8530984599453	3.68412835069516e-07	7.93435447235079e-05	si:ch211-240l19.7
ENSDARG00000088171	40.5907583343363	-2.29483109111331	0.470744545306051	23.1529710844833	1.49611862415392e-06	0.000244643100949613	ciartb
ENSDARG00000070141	17.0473553671424	-2.31510638268836	0.674586837725618	11.8324157229787	0.000582084279512789	0.0235770834316419	si:ch211-191i18.2
ENSDARG00000054456	17.9652845280274	-2.32562670065369	0.729119747044648	10.2537681247838	0.00136405689945973	0.0402830181345466	clip3
ENSDARG00000040282	9863.64701660904	-2.33785528617686	0.331912591148322	46.312207081278	1.00833784703438e-11	5.93574879287574e-09	zgc:92590
ENSDARG00000062156	65.0932657262427	-2.34693012251573	0.615884497752716	13.9226735971839	0.000190486721009854	0.0120300222217919	abi3bpa
ENSDARG00000078547	91.2903984144037	-2.35254974011285	0.632577011143306	12.9306109818622	0.000323252258297826	0.0167901025927635	si:ch211-264f5.2
ENSDARG00000087249	40.5780837192571	-2.38441844561581	0.789522917612219	7.74336240030819	0.00539103260977536	0.0952056358886329	znf1011
ENSDARG00000003293	13.5772199338248	-2.38691508318713	0.743511666494465	10.4033046866155	0.00125789994077385	0.0380385495788804	sox9a
ENSDARG00000095462	1152.95289933939	-2.44862554659877	0.394257538935642	35.8633539624092	2.11652380933324e-09	7.95272563251595e-07	cela1.2
ENSDARG00000009153	1109.19731199559	-2.47916438582646	0.292267754362166	66.002593010644	4.50330138475245e-16	4.97051890342051e-13	pla2g1b
ENSDARG00000103277	131.394566591877	-2.4797871895098	0.515241733113847	21.946718699542	2.80325783780505e-06	0.000424995227293574	cyp24a1
ENSDARG00000096791	26.5106351837864	-2.48169995401105	0.631319857220949	15.4502750232844	8.47046160751333e-05	0.00659914264744333	si:ch73-344o19.1
ENSDARG00000093844	4170.87746709974	-2.48191058457317	0.614060094257972	15.0244867506065	0.000106125205209378	0.00777664366803991	zgc:136461
ENSDARG00000017314	124060.23932129	-2.48477622015873	0.363191618837239	43.1337021859912	5.11239858832477e-11	2.65543997264163e-08	cela1.6
ENSDARG00000062780	53.5572412723431	-2.52647416760622	0.465620033506749	29.3765172794345	5.95954286774987e-08	1.69750850071714e-05	aifm3
ENSDARG00000024503	5145.09296946367	-2.53949275022002	0.354682265561902	46.2245815295717	1.05445693769506e-11	6.00700307086929e-09	c6ast3
ENSDARG00000045835	1825.1478856662	-2.57458131796725	0.325059159430241	57.7314170607518	3.00465256095333e-14	2.6531082113218e-11	si:dkey-14d8.6
ENSDARG00000030915	4839.34132186982	-2.58018893156044	0.291880486525196	71.3129986631365	3.04820992512976e-17	3.84509909127082e-14	cpa1
ENSDARG00000024032	1835.23746817398	-2.5975243273015	0.242670569406459	105.602199109178	9.01276295638218e-25	2.65275656349516e-21	coch
ENSDARG00000043168	1361.91667361769	-2.61001600590021	0.330719176120096	56.3414101163614	6.0918829259762e-14	5.12298345108284e-11	cela1.5
ENSDARG00000102142	13.3439667771546	-2.63102326469462	0.839836262495511	9.95997992095776	0.00159979799240607	0.0440755577939021	ece2b
ENSDARG00000040907	119.673351612262	-2.64655002636377	0.549152222728881	21.452496455768	3.62703493188505e-06	0.000529367247083388	gcgb
ENSDARG00000043175	2152.36897867478	-2.71090285851907	0.276437217266627	86.7413354932752	1.23684495460929e-20	1.9856983544e-17	cela1.1
ENSDARG00000090814	106.06325829451	-2.76539696938575	0.41379979530117	42.8622294564518	5.8733765306604e-11	2.96353798661322e-08	si:dkey-18a10.3
ENSDARG00000098720	13.6389909137385	-2.82248687981432	0.789070786433601	13.4516939419303	0.000244785066232969	0.0140354034729683	LPL
ENSDARG00000043173	2356.0405379077	-2.85076719897313	0.253744060612436	112.775498168291	2.41643600502557e-26	8.5348519697503e-23	cela1.3
ENSDARG00000028393	17.3340713802047	-2.86232953824257	0.814530192564999	11.0973410705641	0.000864515807208131	0.0298786180353207	daam2
ENSDARG00000013856	11772.1264107201	-2.86514308354425	0.277623346392015	93.7198754223432	3.63492483381182e-22	9.17039608073097e-19	amy2a
ENSDARG00000073742	53640.1083736884	-2.86768425908834	0.373760572416287	52.6974423904937	3.89097471150324e-13	3.12339151841579e-10	prss59.2
ENSDARG00000053708	21.1412991358898	-2.89865045674997	0.866336647864545	10.2156291522048	0.00139255480935622	0.0407801069682532	ghrhrb
ENSDARG00000074613	2048.59691176672	-2.90376051648701	0.331970376593525	68.4639070173863	1.29221204302119e-16	1.52136431198361e-13	si:ch211-240l19.6
ENSDARG00000017490	22712.3353336514	-2.9316012487882	0.297590858855402	86.3742492597192	1.48911346190135e-20	2.19147864476481e-17	cel.1
ENSDARG00000039393	570.376198812744	-2.98034568026319	0.445685737031428	40.1093155411772	2.401410813958e-10	1.00973607082139e-07	si:ch211-240l19.5
ENSDARG00000029822	21319.1323890164	-2.99877863519321	0.310200868379651	81.9167174323964	1.41943587200242e-19	1.92824903842791e-16	cel.2
ENSDARG00000075826	22.7433566217719	-2.99956730077758	0.787149409175911	13.7866500136958	0.000204786252819325	0.0126895621922431	msh4
ENSDARG00000090930	16.093213967589	-3.0061785252272	1.00895906687764	7.99482799842702	0.00469111564602632	0.0873893484270305	si:ch211-120g10.1
ENSDARG00000090428	68323.8083195515	-3.02343070853869	0.359237980299815	62.470672560446	2.70442068337751e-15	2.65333718158038e-12	ctrb1
ENSDARG00000010146	891.417313124462	-3.03479338414872	0.245058810432104	137.144275204783	1.12134512557744e-31	4.95073872942441e-28	cpa2
ENSDARG00000056744	10704.4686048197	-3.37051398322791	0.255155311797367	149.081709403785	2.75220122253102e-34	2.43019367949489e-30	ela2
ENSDARG00000074547	16300.5594605306	-3.37713369205388	0.327959122268379	90.7854732105207	1.60124651288088e-21	3.53475167718453e-18	si:ch211-240l19.8
ENSDARG00000079274	45608.2888565413	-3.62028205506924	0.350008510176994	89.5372805577755	3.00914249841899e-21	5.90460628023105e-18	prss59.1

## Sheet: DEGs_Gut_NoCre_WT
Table 2: List of differentially expressed genes (DEG) comparing 9 month-old gut samples from tert-/- No Cre with WT by RNA sequencing (adj_p_value<0.1; ; using DESeq2 with Bonferroni adjustment). Higher log2FoldChange indicates an enrichment of a gene in WT compared to tert-/- NoCre.
gene_id	base_mean	log2FoldChange	lfcSE	stat	p_value	adj_p_value	gene_name
ENSDARG00000100386	19.6601514499693	3.71602	1.03136685000376	11.4105434783704	0.000730284648925375	0.0238658721605205	si:dkey-61p9.9
ENSDARG00000075619	27.3178590372739	3.63401	0.656324879949344	31.7106672618867	1.78936664235116e-08	7.73694607435067e-06	cenpo
ENSDARG00000040640	39.351494697643	3.50707	0.92170975257583	9.07382906067208	0.0025929355426478	0.054248972773784	si:ch73-44m9.3
ENSDARG00000099399	1380.43695210712	3.16374	0.334226849435741	79.447706825093	4.95159160062283e-19	8.34986891613027e-15	thrsp
ENSDARG00000034933	213.529260795724	3.06777	0.425875400826635	47.1547282967239	6.55982148014448e-12	1.22909188466307e-08	chchd3b
ENSDARG00000099101	34.6610323128828	3.00215	0.910827838546354	10.4877534030017	0.00120168400918635	0.0332918348273865	gch2
ENSDARG00000109390	42.1348290207959	2.98666	0.469096261682881	40.7070876727493	1.76844584832074e-10	1.65673901890181e-07	si:ch211-66i15.5
ENSDARG00000104016	27.6780906162261	2.4494	0.761222489200382	8.14247901518827	0.00432401281172117	0.0728429850589951	si:dkey-151j17.4
ENSDARG00000102725	19.7682314089062	2.44634	0.734896287591992	10.6025265380425	0.00112933233469258	0.0321145550757521	CABZ01081909.1
ENSDARG00000099495	25.5715087485742	2.38947	0.779176436226312	8.60402271664664	0.00335421306072279	0.0627576436729771	si:ch73-309g22.1
ENSDARG00000097964	41.3143824514517	2.30409	0.739824137870693	9.31647483843496	0.0022710250237823	0.049670940306149	arhgef33
ENSDARG00000104505	21.1462753533095	2.20216	0.65839336214124	10.0189927377803	0.00154934175984513	0.0388756766629486	CABZ01046093.1
ENSDARG00000002219	20.63844089584	2.15568	0.745739179832289	7.26157603121363	0.00704454434927712	0.0993245412724582	si:dkey-103j14.5
ENSDARG00000103124	53.7608741258524	2.06719	0.603925962159665	11.2469827345312	0.000797525538919233	0.025090808139543	slc35f4
ENSDARG00000074754	29.2517733636888	2.05835	0.516650887600926	15.2634191814394	9.35100194624146e-05	0.00575496152625802	si:dkey-188i13.9
ENSDARG00000010680	28.2310372546847	2.03945	0.584932118310067	11.972646584975	0.000539872078830228	0.0194526984301584	gngt2a
ENSDARG00000098800	45.3563739084598	2.01721	0.532389351421421	14.0631511169735	0.000176773359465673	0.00937399107128818	znf1156
ENSDARG00000069957	46.9595210285514	2.00524	0.72260925406123	7.30300799947908	0.00688392705517784	0.0983561425543787	zgc:162936
ENSDARG00000058464	37.9131687254472	1.85412	0.485410039219108	14.2911953045613	0.000156595637503573	0.00851829753297662	rasd3
ENSDARG00000096539	26.6608691059166	1.83516	0.62989771523899	8.23905555650008	0.00409984601489141	0.0707632582897788	BX088688.2
ENSDARG00000093877	215.927596384159	1.80591	0.449373048353269	13.2399758278318	0.000274041443508895	0.012660714690111	si:zfos-2330d3.7
ENSDARG00000096736	144.766354285853	1.76486	0.375100702874794	19.626102812206	9.41737855967151e-06	0.00108770722364206	CR749163.2
ENSDARG00000038384	26.107950654424	1.73795	0.538024013750018	10.5549754801041	0.00115875749886799	0.0325668795056848	th2
ENSDARG00000037618	594.458634614577	1.68036	0.315021661092648	27.2628077728407	1.77594816446381e-07	5.07590066056834e-05	ddit4
ENSDARG00000104522	26.3216294405569	1.65037	0.563696323343849	8.16895498523185	0.00426134514568872	0.0723656225495961	BX908386.3
ENSDARG00000092277	146.264368827572	1.64658	0.280246322959118	33.2134781810796	8.25761813129829e-09	4.21964286509343e-06	BX663611.2
ENSDARG00000030656	126.585948772457	1.61666	0.5339835589156	9.07111475833184	0.00259678716119179	0.0542596492003461	2003-09-01
ENSDARG00000071601	4097.67365070192	1.59598	0.241736887333559	41.2750283092861	1.32247626167475e-10	1.37012761207264e-07	pvalb9
ENSDARG00000004402	173.726968782134	1.59522	0.320736689907514	24.8124855257857	6.31868589434737e-07	0.000141718566470066	elovl6
ENSDARG00000089307	137.147461084537	1.57631	0.507103488383857	8.93228780249702	0.00280173189104849	0.0561429483801807	pmaip1
ENSDARG00000094133	388.33823307378	1.55271	0.367925282264633	15.4901087732741	8.29381222768165e-05	0.00535856534848259	wu:fc21g02
ENSDARG00000094202	53.9224923537684	1.54463	0.39989288332532	14.2295881723175	0.000161806269975786	0.00871737741406285	CT583646.2
ENSDARG00000101520	44.1920218955172	1.53745	0.538440204699672	7.36868815339101	0.00663693338850346	0.0959285474502387	CR786582.2
ENSDARG00000041623	1735.63514279327	1.52832	0.226418461116194	43.282174177349	4.73881072381277e-11	6.65921376963789e-08	mt2
ENSDARG00000078193	42.3114199165338	1.51347	0.422656023539273	12.6738721056051	0.000370800826850136	0.0156320358579346	si:ch211-67e16.3
ENSDARG00000099083	113.508052312468	1.47518	0.356532369707969	15.7868421422528	7.0893823504431e-05	0.00470662419588669	BX572078.1
ENSDARG00000078331	76.6509707192599	1.46507	0.422755148461935	11.8238936560129	0.000584754491525195	0.0205570639810142	best1
ENSDARG00000022614	83.110099222596	1.46187	0.393439766640054	12.9262767160067	0.000324001594428962	0.0142282262678531	ddx43
ENSDARG00000098115	69.1886020120251	1.44652	0.48232284512612	8.94545758862029	0.00278160406555931	0.0560836293868663	si:dkey-178j11.5
ENSDARG00000103789	140.15163268063	1.42632	0.283911305460322	25.0725103697293	5.52144025653368e-07	0.000133011495779896	tmem130
ENSDARG00000092725	207.110667339399	1.42321	0.374951850754931	12.7033470603194	0.000365001678009502	0.015503837018323	si:dkey-188i13.8
ENSDARG00000099381	180.497455229978	1.41322	0.271581840501617	26.8857195841681	2.15847880066678e-07	5.77752825645143e-05	si:dkey-27n6.1
ENSDARG00000005085	49.5791232045157	1.37696	0.493809742629408	7.55561037292991	0.00598235323297648	0.089591849527249	ggctb
ENSDARG00000103371	238.242473830565	1.367	0.40144045234362	11.5728516287622	0.000669217098316478	0.0225249659259696	si:dkey-190j3.6
ENSDARG00000062686	75.2163700989184	1.34625	0.458671536110953	8.27840044304867	0.00401194562735379	0.0702527924341297	megf11
ENSDARG00000094100	213.26524893501	1.33189	0.245859103486913	28.0803362565248	1.1638237723259e-07	3.5682836859512e-05	BX323559.6
ENSDARG00000100846	70.8896789620006	1.32215	0.464359386675992	8.11831943630185	0.00438201617018565	0.0735263071421299	fgf21
ENSDARG00000112691	649.850425903043	1.32064	0.172241379876361	57.653403434318	3.12621572447723e-14	1.75724585872865e-10	st7
ENSDARG00000070930	34.7266033605736	1.29198	0.465194841025812	7.4022860149137	0.00651410443347564	0.0945599104043768	cart1
ENSDARG00000104476	80.0287260821164	1.27115	0.290184181295748	19.1686786401676	1.19660793978062e-05	0.00131028569405978	si:dkey-41c6.3
ENSDARG00000095609	1253.09738789194	1.26645	0.221330010469529	30.4570587893571	3.41339037739931e-08	1.37047623652582e-05	ftr60
ENSDARG00000101653	130.904152391828	1.23963	0.24473163955112	24.9784408407037	5.79749696596459e-07	0.000135732029614122	zgc:110171
ENSDARG00000099262	329.567036177358	1.23449	0.247852796216747	24.8146479646403	6.31160135249059e-07	0.000141718566470066	si:dkey-16p6.1
ENSDARG00000104949	1074.80248017506	1.22898	0.347401068988104	11.7557265527191	0.000606563293325043	0.0210896429182272	slc27a1b
ENSDARG00000092826	145.965970008051	1.21296	0.364717413613742	11.136167085942	0.00084660646543428	0.025956954230215	BX248511.1
ENSDARG00000093932	939.531334870209	1.21161	0.260109533494522	21.7488763735862	3.10771827460738e-06	0.000480783974905544	ftr04
ENSDARG00000103692	990.105227948502	1.20717	0.242500787517237	23.0625727442324	1.56813693749671e-06	0.000278612467261184	p4ha3
ENSDARG00000104088	171.740505709885	1.20642	0.401259268252487	9.02280568294297	0.00266631812966342	0.0548988066184546	si:dkey-14o6.2
ENSDARG00000102595	89.5214683703643	1.19309	0.377518796808705	10.0895249172183	0.00149114545306085	0.0378784317731557	si:dkey-250k10.1
ENSDARG00000044685	22495.6479584239	1.1888	0.256864931287545	21.1634844791356	4.21723475916151e-06	0.000612453089079723	nr0b2a
ENSDARG00000016789	92.089853686985	1.1848	0.303331082041016	15.360405995053	8.88303290837536e-05	0.00558935014678857	zgc:152891
ENSDARG00000086418	137.963419240302	1.17194	0.36634728313544	10.1275912253002	0.00146066167659212	0.0374903163658645	si:ch211-236p5.3
ENSDARG00000079564	75.7583643086485	1.17066	0.380902280304718	9.34769404362366	0.00223266210032073	0.0490757775388573	myh7
ENSDARG00000096233	105.392426837633	1.16027	0.402783637800354	7.93993348431678	0.00483556119984428	0.0778073172833722	si:dkey-260c8.6
ENSDARG00000104893	119.199640808782	1.14426	0.396187518909864	8.47606147230282	0.00359850346171377	0.0658866057273392	si:ch211-207e19.2
ENSDARG00000102638	273.510074066854	1.13715	0.30152276519934	14.3482111071135	0.000151923977454335	0.0083259459346478	si:rp71-7l19.2
ENSDARG00000030967	350.851012339312	1.13219	0.203807796509036	29.3601385910893	6.01012527483982e-08	2.15635622360902e-05	si:ch211-51a6.2
ENSDARG00000103382	60.1031529311147	1.11498	0.367150023639597	8.92908574474145	0.00280664801544757	0.0561429483801807	BX005398.1
ENSDARG00000079497	7661.26747802616	1.11491	0.261081577253018	17.6106346291409	2.7106827206615e-05	0.00249782747095709	tcima
ENSDARG00000095362	1136.63669722706	1.11484	0.173668934050429	39.1053602645494	4.01540032886405e-10	3.38558478728172e-07	si:ch211-77g15.32
ENSDARG00000075818	53.2553145703411	1.11138	0.359453359189157	9.63853668413654	0.00190536971428102	0.044195666426301	dok2
ENSDARG00000071139	180.419100625623	1.10616	0.21284053619421	26.906278907664	2.13563938032769e-07	5.77752825645143e-05	zgc:64065
ENSDARG00000039960	191.599956258187	1.09896	0.291037547536792	14.398011650784	0.000147958456781841	0.00818040477610554	st7
ENSDARG00000099594	106.144299242641	1.08216	0.370602720782826	8.50847608144718	0.00353495978709282	0.0649346698145384	CU468012.3
ENSDARG00000095556	55064.884416186	1.07408	0.181651253838399	34.2336928401389	4.88753831787701e-09	2.85955332237977e-06	CR318588.4
ENSDARG00000071209	185.967643423565	1.06888	0.223012655721833	22.8597844156254	1.74259965669101e-06	0.000297912216925301	oprl1
ENSDARG00000087597	99.5291611698148	1.05623	0.278819453124801	14.3621682855239	0.000150801921773474	0.00831036864988917	si:dkey-51d8.3
ENSDARG00000089934	128.365105294724	1.05248	0.305390109912411	11.3382205740674	0.00075928042357046	0.0243757630897538	si:ch211-64i20.3
ENSDARG00000002748	4065.43148615775	1.04927	0.176099967260664	34.853933417889	3.55390844458762e-09	2.30498300388773e-06	sema6d
ENSDARG00000068088	7537.9321457159	1.04687	0.193101644811435	28.724717801606	8.34320179988999e-08	2.7586551363048e-05	tcnba
ENSDARG00000101565	560.287100390938	1.0378	0.249723564046187	17.023527298022	3.6919505938471e-05	0.00312851069668561	CU468917.1
ENSDARG00000071355	153.504208899652	1.03188	0.321232867279191	9.78112798248804	0.00176312118935836	0.0421566181561637	si:ch211-197g15.7
ENSDARG00000105506	85.2538856348328	1.03141	0.364985581241671	7.42754553505998	0.0064232894787516	0.0939361638206069	CR769769.3
ENSDARG00000071087	756.835552834644	1.03024	0.157769300500153	42.3484878310097	7.63753636812209e-11	9.90705967504944e-08	slc35b4
ENSDARG00000117295	371.503457535466	1.01882	0.206531160197957	24.3160499937848	8.17550077260129e-07	0.000174510720921994	AL929210.2
ENSDARG00000101450	143.659704959193	1.00709	0.324718984457446	9.71271176095946	0.00182997788134405	0.0432197717270375	si:ch211-215p11.3
ENSDARG00000056582	238.027450859	1.00326	0.240856315554207	16.4924250597986	4.88448299894262e-05	0.00374416771380088	arf2b
ENSDARG00000078333	63.7137497378691	1.00252	0.350543488453065	8.20215373364199	0.00418406932764427	0.0715577698499648	tmem234
ENSDARG00000103827	73.2697370134771	1.00056	0.314915046245793	10.1504246680574	0.00144268004799671	0.0372530692288883	znf1144
ENSDARG00000021059	18339.0716560908	0.993068	0.196861488091425	23.9764573262104	9.75209013502002e-07	0.000193469995231579	alas1
ENSDARG00000112125	115.385499508156	0.983663	0.303135783664774	10.4756184820509	0.00120960287665209	0.0333838515695323	FP236331.1
ENSDARG00000096311	93.1616512887643	0.981669	0.341789959247322	8.15305502799235	0.00429886800758486	0.0727829429838388	si:dkey-211g8.8
ENSDARG00000100464	190.993182163935	0.978256	0.259671869527836	14.3463767289427	0.000152072071865713	0.0083259459346478	si:dkey-193i10.1
ENSDARG00000103444	260.937007655096	0.973051	0.263452857574109	13.6110333309013	0.000224860087849213	0.011022719945934	gig2h
ENSDARG00000055520	841.666293102127	0.968703	0.220032778737977	18.5123837640036	1.68803935232338e-05	0.00172517621807449	ftr61
ENSDARG00000105651	488.915953959072	0.96622	0.246844450706226	15.1494582665897	9.93268078006569e-05	0.00602499266166359	BX323060.3
ENSDARG00000069045	186.472652688842	0.958726	0.229328276821574	16.8126759430326	4.1256796778536e-05	0.00329959862245387	chtf8
ENSDARG00000074556	2234.49270432797	0.95045	0.253982416120412	14.0687253871989	0.000176250199851667	0.00937399107128818	ganc
ENSDARG00000117239	135.491712154443	0.941003	0.341902327852817	7.40177394641591	0.00651595895688109	0.0945599104043768	CR376741.2
ENSDARG00000041340	587.610509681005	0.940736	0.170702590260855	29.5303330325717	5.50484006200177e-08	2.01800256446817e-05	mrpl51
ENSDARG00000091234	119.014931770962	0.939451	0.327655660827783	8.18081608834893	0.00423357096295833	0.0720390586764545	si:ch73-335l21.4
ENSDARG00000099046	306.11755216266	0.936328	0.329465401002689	8.20528479538969	0.00417685524096023	0.0715069136328045	si:ch211-227p7.5
ENSDARG00000058413	166.801504149034	0.930801	0.239681991723441	15.0365059829989	0.000105451499745325	0.00630577531987735	rnaset2l
ENSDARG00000015422	830.162913416851	0.923475	0.27394875718468	11.219091034416	0.000809601389290287	0.0252353201988948	ppil1
ENSDARG00000003523	1028.33724414295	0.915347	0.326871503859837	7.98040612240899	0.00472863327808478	0.0770816194567056	itln3
ENSDARG00000103984	104.480902779986	0.914946	0.300946551913095	8.96013920402807	0.00275933867766367	0.055792239953768	cyth4b
ENSDARG00000015228	162.714889962191	0.913226	0.232002693056782	15.4473337447715	8.48365430414121e-05	0.00546030009659287	ero1a
ENSDARG00000077760	198.997510315527	0.912642	0.257957614470272	12.0168735078372	0.000527210657342083	0.0192466491287267	ascc1
ENSDARG00000070833	85.4532134083485	0.906038	0.280867531569592	10.2044427013843	0.00140102724561405	0.0365720161653091	lin52
ENSDARG00000093354	335.43755296573	0.9028	0.323647286492395	7.91110225136168	0.00491323239845659	0.0788181558754785	si:ch211-57i17.2
ENSDARG00000089245	286.509914420475	0.900692	0.258576256209304	12.0235548993131	0.000525324122759436	0.0192466491287267	dusp23b
ENSDARG00000009844	77.0171679944326	0.896265	0.296471765975636	8.99200886966109	0.00271162746689653	0.0553752865810473	dusp23a
ENSDARG00000100501	212.16596961173	0.891181	0.284094963921492	9.56611303321616	0.00198201992895177	0.0453497992698964	CR848025.2
ENSDARG00000020298	2191.21259821711	0.884271	0.262879804566364	11.3562581881732	0.000751941639824179	0.0242911721692627	btg2
ENSDARG00000104399	181.557785719417	0.880324	0.313978651542238	7.71318075094359	0.00548190760313556	0.08473089634434	tppp
ENSDARG00000018145	1248.91813850284	0.869983	0.186228831015459	21.1769262924726	4.18775970576972e-06	0.000612453089079723	mid1ip1l
ENSDARG00000103957	444.235471881766	0.865709	0.237162283828877	12.8545585265563	0.00033665812191374	0.0145939997682041	aamdc
ENSDARG00000103639	8068.33819434896	0.860442	0.134606501541024	39.9967379186282	2.54387330219822e-10	2.25775449973519e-07	si:dkey-36i7.3
ENSDARG00000039501	758.859405703942	0.860084	0.299641896710351	7.42228018825821	0.00644211262386229	0.0940548443083895	ugt2a6
ENSDARG00000061439	4732.39916322271	0.85899	0.24560958600821	12.0165384054925	0.000527305455581553	0.0192466491287267	ugt5c3
ENSDARG00000095050	1088.98658701681	0.858639	0.20912320963423	16.7007273189581	4.37642168481224e-05	0.0034485793864948	si:dkey-7f3.14
ENSDARG00000055618	206.947403393233	0.850533	0.290576111009175	8.56455321206624	0.00342771082549757	0.0634483947863507	acta1b
ENSDARG00000022430	365.074539421353	0.84622	0.167038619087747	25.2033212113826	5.15932731285214e-07	0.00012608947315453	ppp1r8b
ENSDARG00000019236	3512.28273370595	0.846019	0.208570096597456	16.0125525545936	6.29239030538637e-05	0.0043487122016283	gsr
ENSDARG00000086458	591.312188270837	0.844683	0.177115438818158	22.0343600685013	2.67812985407268e-06	0.000418160219715071	hdac10
ENSDARG00000042637	203.331314467632	0.843665	0.246286511965002	11.8226335387156	0.000585150371279535	0.0205570639810142	tert
ENSDARG00000101479	1547.81076726822	0.843268	0.293949118264586	8.36325819885928	0.00382883439385149	0.0685410131459847	BX908782.2
ENSDARG00000068601	115.304469018056	0.8404	0.304366448413545	7.30378576824969	0.00688094795136901	0.0983561425543787	atmin
ENSDARG00000098444	158.735859956499	0.837202	0.235304413664576	12.4913631620566	0.000408837760341997	0.0164148360777312	si:dkey-3h2.4
ENSDARG00000058094	1785.99965650193	0.830434	0.204505679241592	16.30410702572	5.39469017513323e-05	0.00390432018983999	ciarta
ENSDARG00000039269	2475.7732163729	0.822386	0.306980491899225	7.30166306370016	0.00688908169967586	0.0983561425543787	arg2
ENSDARG00000092254	436.444920584936	0.812249	0.278719746925706	8.37208326059216	0.00381028586942836	0.0684268909650377	CR769769.1
ENSDARG00000054026	665.807770453529	0.811841	0.212796041268926	14.6786218635469	0.000127484050690472	0.00723826110031456	mustn1a
ENSDARG00000101421	135.998602567189	0.810344	0.273778302506848	8.83484786163229	0.00295532275230974	0.0576134191586118	si:dkeyp-80d11.10
ENSDARG00000102703	94.2970853934747	0.807	0.279844259284478	8.28296126157256	0.00400188110995378	0.0701493982922564	CR848025.3
ENSDARG00000100540	707.379970989815	0.799725	0.278897386070798	8.21197629901816	0.00416148016696711	0.07138864705551	CABZ01114105.1
ENSDARG00000101577	257.017272869829	0.797933	0.243949265856423	10.8127436795339	0.00100803801735986	0.0294602167881099	si:ch211-172l8.4
ENSDARG00000100439	172.00749124757	0.796072	0.280644981784686	7.81649265440416	0.00517715703606178	0.0812115340456836	FAM177A1
ENSDARG00000053483	273.139507452865	0.794433	0.237077569023888	10.9623116895874	0.00092983745148263	0.0278011506105525	zgc:113054
ENSDARG00000096003	1178.02853331009	0.794099	0.14100773301058	31.6489817976303	1.84711416810666e-08	7.78697155419566e-06	atp5md
ENSDARG00000087518	3164.28016441592	0.78934	0.273626656356621	8.31002790972292	0.00394267853791111	0.0696911825836426	si:dkey-261p22.1
ENSDARG00000089821	353.597390335335	0.788533	0.217840377824534	13.2017369362811	0.000279689783228058	0.0128156474918194	si:dkey-9k7.3
ENSDARG00000002745	5933.89714019735	0.787422	0.267932998973164	8.62902564438268	0.00330848486959006	0.0621031431005508	tdh
ENSDARG00000096110	3283.15635794886	0.786719	0.173033203187326	20.3579983615608	6.42240761023446e-06	0.000807846415346937	zgc:123278
ENSDARG00000076836	10621.0494952048	0.786168	0.130723029248511	35.8620859913687	2.11790167570116e-09	1.55279025901516e-06	gpx4b
ENSDARG00000012388	4275.17420482863	0.786019	0.189665671338983	17.0648437226987	3.61248932001488e-05	0.00307965290681527	cox4i1l
ENSDARG00000091377	214.570865536661	0.784433	0.236147014589504	11.0355727743855	0.000893800562754342	0.0270376571298418	galn
ENSDARG00000103473	265.470170564279	0.783237	0.182290468081147	18.1862509497937	2.0031976526464e-05	0.00198705423626919	BX537137.3
ENSDARG00000091813	389.163242026123	0.78277	0.233614371428138	11.1963845001793	0.000819568640586155	0.0254455660427602	si:dkey-21a6.5
ENSDARG00000098398	747.132570705862	0.781519	0.183382096397491	17.6155982243176	2.70361712459969e-05	0.00249782747095709	CABZ01079480.1
ENSDARG00000067848	4650.24697959171	0.77975	0.245371823445006	10.2143641721636	0.00139351027767615	0.0365720161653091	nmrk2
ENSDARG00000098066	502.179243425294	0.775941	0.175642261443321	19.2732455565024	1.1328267038995e-05	0.00124855272600375	CU302323.1
ENSDARG00000070892	6192.1047551215	0.774237	0.181739779356603	18.2023485750041	1.98633742158602e-05	0.00198198863551509	si:ch211-262h13.5
ENSDARG00000044129	1297.65512344205	0.773481	0.158713318734282	22.94243075959	1.66926201905848e-06	0.000290193458014258	si:ch211-214p16.1
ENSDARG00000054934	150.272831331772	0.770288	0.244217938801961	9.66918832131152	0.00187384081217122	0.0438260438497132	zgc:101765
ENSDARG00000020788	109.125465369391	0.76943	0.278999951592129	7.69627360828001	0.00553349493843858	0.0854499314531958	sla2
ENSDARG00000014556	42055.8955138853	0.768675	0.190472135522888	16.460448223525	4.96756489393748e-05	0.00376222624040326	serpinb1l3
ENSDARG00000095739	133.197235343469	0.760946	0.247857622836806	9.17097669865322	0.00245883310732393	0.0522395480154817	si:dkey-73p2.1
ENSDARG00000071040	369.100548440941	0.760193	0.225194628313866	11.4904942945814	0.000699530307631362	0.0230394132374759	smim8
ENSDARG00000056640	593.233224392254	0.752283	0.232129378895352	9.84665217448894	0.00170141112804785	0.0412449379171352	rpia
ENSDARG00000099309	148.059528724964	0.744984	0.244501569277443	9.16011222958879	0.00247347399526173	0.052465650291948	si:zfos-169g10.3
ENSDARG00000067975	4472.88090704289	0.744886	0.150959593881351	23.4514766582156	1.28104356718713e-06	0.000240024863038629	atp5if1a
ENSDARG00000029043	199.70066115589	0.744682	0.256983028558903	8.2733663767531	0.00402308438392987	0.0703747634504246	nup42
ENSDARG00000097480	156.023677278735	0.743058	0.247726891671674	9.06784433464573	0.00260143563622706	0.0542596492003461	si:dkey-263j23.1
ENSDARG00000007693	4464.12140882487	0.741169	0.222526611673656	10.8450113946813	0.000990622700520579	0.0290015114563863	nfkbiab
ENSDARG00000093476	268.47417889269	0.738971	0.247990345019544	8.96106733931946	0.00275793721202261	0.055792239953768	si:dkey-175d9.2
ENSDARG00000101275	608.181722306506	0.738804	0.196838404758105	13.8891901570013	0.000193910543413563	0.00993894678900583	BX936433.1
ENSDARG00000043865	452.949810471488	0.737305	0.165827032231614	19.3324930391956	1.09821508793942e-05	0.00121836848867911	timm9
ENSDARG00000074809	2089.47119335104	0.737219	0.137104366563998	28.4397647452107	9.66594253107104e-08	3.07541111134813e-05	zgc:194392
ENSDARG00000104768	644.022017441257	0.730049	0.232887193535861	9.24134427897596	0.00236611189054962	0.0509575284934078	akap17a
ENSDARG00000001870	22589.5012695894	0.729192	0.171969746523519	17.9986081958508	2.21066540133326e-05	0.00216735178271412	atp1a1a.4
ENSDARG00000103229	115.435898718785	0.728676	0.243090493586691	8.93679360357113	0.00279482893326755	0.0561429483801807	si:dkey-265e15.5
ENSDARG00000075829	170.617878823937	0.727536	0.268938762262016	7.40615638881477	0.00650010478340872	0.0944924715195011	kiss1
ENSDARG00000052617	171.056137722133	0.727081	0.217722682295423	11.1934328162639	0.000820873387135241	0.0254455660427602	raver1
ENSDARG00000043394	300.364823419209	0.720429	0.228721404376028	9.84838436394529	0.00169980979873595	0.0412449379171352	si:dkey-71h2.2
ENSDARG00000095921	2512.73363610337	0.719827	0.145128000624957	24.1963974721689	8.69948558921597e-07	0.000181110401840678	si:ch1073-325m22.2
ENSDARG00000109683	324.52796924732	0.717668	0.240230216901083	8.53210516458756	0.00348935868339629	0.0642369601289428	FO904885.1
ENSDARG00000055476	304.488019101699	0.716772	0.239700997982038	8.61841269886425	0.00332781712487006	0.0623522001963153	CR352329.1
ENSDARG00000097693	2649.47057722959	0.715132	0.130255033889985	29.6924487607779	5.06316660109968e-08	1.93769580997079e-05	si:ch211-248a14.8
ENSDARG00000038006	7323.06017172372	0.713651	0.158431224316823	20.3569300482282	6.42599418340344e-06	0.000807846415346937	osr2
ENSDARG00000094557	4209.71596147873	0.713446	0.154845366584047	20.8953607819622	4.85067958264058e-06	0.000659653304855387	nupr1b
ENSDARG00000025977	2590.54081452461	0.708954	0.120416470620274	34.0476058373372	5.37800400898183e-09	3.02297605344869e-06	blmh
ENSDARG00000057652	217.907184012304	0.7013	0.193474414034005	13.1189814103048	0.000292318922130113	0.0131126228619835	dbpb
ENSDARG00000087303	9382.92786710621	0.700791	0.195365086593874	12.5782950352969	0.000390252586169418	0.0159651853613808	cebpd
ENSDARG00000023587	534.149787437489	0.699013	0.217804900580148	10.3290290295819	0.00130954079378634	0.0352051082469485	kcnk5a
ENSDARG00000058329	575.62937890449	0.697599	0.230525936645674	9.17182819865801	0.00245768935467802	0.0522395480154817	btr21
ENSDARG00000003675	1275.20867465636	0.697546	0.225923087790158	9.64201903284993	0.00190176078911142	0.044195666426301	cryl1
ENSDARG00000038577	10697.2060323513	0.686628	0.167663385296878	16.3165384100472	5.3594159487722e-05	0.00390432018983999	cox6c
ENSDARG00000019081	2247.74680717165	0.684389	0.155585945220875	18.9460944013549	1.34464258834704e-05	0.00145350692098052	DHDH
ENSDARG00000036834	181324.995937102	0.682173	0.141618974027688	23.0607783323169	1.56960116170388e-06	0.000278612467261184	krt92
ENSDARG00000075666	10098.1117500107	0.682079	0.239753396846255	8.04389276191195	0.00456573166809964	0.0753345725236441	tsc22d3
ENSDARG00000069752	8205.99480951527	0.681467	0.151680854018587	19.9517658448025	7.94205708820449e-06	0.000949702889229766	ckba
ENSDARG00000111833	364.306711361775	0.680922	0.209068662728307	10.6098792171248	0.00112485037117494	0.0321145550757521	CABZ01046996.1
ENSDARG00000036943	1559.65921530407	0.680545	0.150834179065647	20.436580508999	6.16402488086933e-06	0.00079346527913053	golph3l
ENSDARG00000023369	207.888091585016	0.68014	0.247032440404804	7.59538639778402	0.00585178525241727	0.0885114605624159	mxd
ENSDARG00000045159	245.246233385349	0.677079	0.215934058070667	9.58967271865103	0.00195674821652327	0.0451250351868892	zdhhc4
ENSDARG00000038199	1069.07542998746	0.677002	0.244479965818456	7.66412128518873	0.00563296873125396	0.0865895640065047	cdab
ENSDARG00000056855	621.774749697903	0.675284	0.14296753922488	22.0377477818569	2.67340724981307e-06	0.000418160219715071	gatc
ENSDARG00000111714	149.040965766019	0.675121	0.234212752396954	8.22748911074667	0.00412605753200512	0.0710701819838635	BOLA2
ENSDARG00000019496	3643.4671519149	0.671632	0.170821368716043	15.3804944129502	8.78909005688082e-05	0.00557182051237524	esd
ENSDARG00000038754	907.78121377833	0.671579	0.212492861910089	10.0782670895802	0.001500283660044	0.0379869119509338	plk3
ENSDARG00000101551	184.525665460656	0.671295	0.227962427668523	8.53896852857797	0.00347622569161682	0.064135223017215	si:dkey-261j11.2
ENSDARG00000045230	8410.35176771735	0.670705	0.14438986169925	20.8304138617115	5.01797499977982e-06	0.000671572320803866	cox6b1
ENSDARG00000091561	184.999113385395	0.670515	0.248472218792144	7.25078673079908	0.00708699557373053	0.0997562657427529	si:dkey-156k2.4
ENSDARG00000075766	13899.9914233215	0.669941	0.185773312719399	13.0318775790456	0.000306233373196838	0.0135895088742586	sccpdha.1
ENSDARG00000088366	823.412745622513	0.669203	0.20700333631072	10.2098186694565	0.00139694908052328	0.0365720161653091	zgc:77938
ENSDARG00000015978	2347.63759258612	0.668484	0.119851352797294	30.6312148551771	3.12033052119456e-08	1.28336911168058e-05	COX5B
ENSDARG00000042848	309.408553588783	0.665374	0.177259139781889	13.9678822295698	0.000185960352176296	0.00964876744230427	pcmtl
ENSDARG00000087456	238.360731342381	0.664718	0.207833639237205	10.117372147292	0.00146878268369231	0.0375843435434042	NDUFB1
ENSDARG00000068374	1523.41614077625	0.663684	0.198662956097343	11.1812567384248	0.000826277864783262	0.025562592672614	si:ch211-132b12.7
ENSDARG00000103503	11193.4777252763	0.657407	0.143688248673602	20.967381183989	4.67170012859515e-06	0.000640884972523537	dgat1a
ENSDARG00000020143	5672.93602661555	0.656416	0.205635962763686	10.0863400553452	0.0014937249376296	0.0378784317731557	pah
ENSDARG00000077855	916.66604990757	0.656174	0.136571097564047	22.988414249813	1.62980656035924e-06	0.000286285708618103	znrf2a
ENSDARG00000104721	361.787793386649	0.653907	0.162321331727816	16.0372361793006	6.21088930359059e-05	0.00431005046610898	si:dkey-203a12.9
ENSDARG00000058445	4492.12112438028	0.65238	0.189831156515698	11.8760165993765	0.000568614243242582	0.0201017651651984	zgc:136472
ENSDARG00000004392	232.244175054001	0.651374	0.19508473589727	11.0266936826565	0.000898091862279192	0.0270437912028822	hdr
ENSDARG00000058563	397.23649638211	0.651052	0.208990527060882	9.46761096275746	0.00209131555569742	0.0470127961071962	ubox5
ENSDARG00000070985	147.615735299407	0.650854	0.227563612995049	8.07990845167086	0.00447587067709263	0.0747293140869437	mrps21
ENSDARG00000036942	24803.546305305	0.649915	0.145648441918519	19.555009046267	9.77441160558781e-06	0.00111368853314208	gpd1c
ENSDARG00000090947	282.301448877674	0.649079	0.202660545474167	10.2711282612937	0.00135128142405357	0.0359166142927184	si:dkey-29j8.1
ENSDARG00000091624	876.634847553805	0.6469	0.178797824272623	13.105173983713	0.000294481324784325	0.0131719856229126	ugt2a7
ENSDARG00000087143	4512.70556155942	0.645676	0.179145376928832	13.0786320044549	0.000298683509101095	0.0133246032115655	serpina7
ENSDARG00000012887	314.238564686095	0.643778	0.234528192821608	7.62721163281698	0.00574941218045062	0.0877604005038576	znf143a
ENSDARG00000095830	338.88305583017	0.643462	0.211588773933467	8.94813876176959	0.00277752436198515	0.0560836293868663	serpinb1l1
ENSDARG00000057699	376.968292533175	0.641487	0.176361614436672	13.2624404234133	0.00027077691612676	0.0125788185582522	styx
ENSDARG00000104487	892.041088642818	0.638544	0.181251772178254	11.9309926890502	0.000552077516212968	0.0196880162982982	mthfs
ENSDARG00000071336	638.88978884482	0.638482	0.152786792499433	17.2352516949033	3.30251209561616e-05	0.00290053445147788	mif
ENSDARG00000041372	796.68427182922	0.634059	0.153917716803433	16.8656808310941	4.01204817097322e-05	0.00325265232245776	C8H9orf64
ENSDARG00000006207	6063.4691676262	0.633613	0.189675004262331	11.0509943082758	0.000886396479864829	0.0268836399999292	gpx1b
ENSDARG00000037070	137.699798984758	0.631341	0.225932904889539	7.78496963023832	0.00526826763685043	0.0819546099263918	tmem242
ENSDARG00000052840	664.06321431047	0.630827	0.176687480381303	12.5158717373455	0.000403509475102829	0.0163960970570096	ndufs4
ENSDARG00000027182	1841.96591518647	0.62596	0.209988215850349	8.51912309205569	0.00351433789046714	0.0646262593750789	rnf25
ENSDARG00000104031	292.262254021035	0.623981	0.193456534676818	10.3369342036656	0.00130394411254811	0.035181455311838	mrpl33
ENSDARG00000089713	1563.2660663656	0.623126	0.205021594382043	9.31141567716682	0.00227730451385564	0.0497437642709167	BX004785.1
ENSDARG00000110700	441.114173523273	0.622226	0.158586172382564	15.2669872391168	9.33335400930733e-05	0.00575496152625802	COX7A2
ENSDARG00000075132	6456.51453930962	0.613007	0.14416655454332	17.6445442482569	2.66278002592444e-05	0.00248079887166651	fh
ENSDARG00000024416	443.271475250881	0.612529	0.183560367199155	10.8729384075864	0.000975795882220539	0.0287170086594851	twistnb
ENSDARG00000057571	10049.6439162999	0.611546	0.116499104063293	27.4780239776177	1.5888973038514e-07	4.70062723418353e-05	pgam2
ENSDARG00000079353	432.81013934916	0.610514	0.163352700131293	13.9228212947013	0.000190471754015517	0.00979245484135264	si:ch211-165d12.4
ENSDARG00000093487	872.475865536655	0.604715	0.225941050783368	7.26471310056787	0.00703225015425689	0.0993172817012009	BX004785.2
ENSDARG00000043288	448.947146379118	0.604484	0.192598742654659	9.66969764817084	0.00187332139888738	0.0438260438497132	impact
ENSDARG00000060655	253.408725991607	0.602084	0.201673761046876	8.98191138022195	0.00272665279801346	0.0555842740390523	BX005421.2
ENSDARG00000053858	2128.83704542584	0.602011	0.207881536930987	8.43567277031021	0.00367930732151649	0.0667859627155356	crip1
ENSDARG00000016350	1148.97427519457	0.601964	0.139118902879867	18.7390271748831	1.4988330680339e-05	0.00156017419915159	cap1
ENSDARG00000104696	463.240165010928	0.60156	0.18370103910993	10.533319227984	0.00117241457425138	0.0328412408066462	apooa
ENSDARG00000068478	44309.2020623054	0.600549	0.209734094322692	7.89071160765505	0.00496893106982432	0.0794981827613354	gpx4a
ENSDARG00000020898	268.758284653176	0.600325	0.184427272300619	10.5208850638846	0.00118032941000673	0.0329534682797078	cyb5r4
ENSDARG00000071347	168.789956053119	0.599081	0.219297422106968	7.37161857236146	0.00662612668829319	0.0959110509396464	aftphb
ENSDARG00000003846	483.962847645479	0.598012	0.16858471845848	12.6411349068944	0.0003773508267549	0.0156885108554197	mrpl21
ENSDARG00000100513	2111.87713506072	0.597883	0.18917447296718	10.0164017249439	0.00155152288407546	0.0388756766629486	rps27l
ENSDARG00000098724	2647.64753432699	0.597877	0.185575262123658	10.3089072547566	0.00132389651419375	0.0354926342112071	rgrb
ENSDARG00000102091	251.473440147649	0.597087	0.198497326457979	9.01507740967759	0.00267761548572395	0.0549971131982497	CABZ01052576.1
ENSDARG00000071558	5416.31751762525	0.594837	0.132157518849209	20.1831004661292	7.03718947506396e-06	0.000872559750867673	fblim1
ENSDARG00000104537	3529.76824379714	0.593515	0.155693041160206	14.2354727483326	0.000161301109176294	0.00871737741406285	cox7c
ENSDARG00000086826	11673.9450424342	0.593387	0.146604846033475	16.3799445025476	5.18307603504927e-05	0.00383055972502606	sult6b1
ENSDARG00000102733	361.368050781705	0.593051	0.161768643449209	13.3049439699389	0.000264707201605984	0.0123649793370685	EMC4
ENSDARG00000079043	1209.89258108232	0.592353	0.147101914189177	16.1218503098478	5.93948017564125e-05	0.00419051856944051	si:dkeyp-75b4.10
ENSDARG00000006038	1010.07200269562	0.591996	0.206863174508122	8.29695856625069	0.00397115288436695	0.0699014103226304	aebp2
ENSDARG00000089933	722.38297877106	0.591174	0.174798826338344	11.3002094305037	0.000774983486949765	0.0246111987578793	rasal3
ENSDARG00000103785	2789.48946646553	0.590838	0.203840358128849	8.09960740888795	0.00442748473570303	0.0740681300576987	sult2st2
ENSDARG00000100731	5272.32853198022	0.590815	0.145423961356862	16.0929754126683	6.03073201747879e-05	0.00420232371945227	zgc:101540
ENSDARG00000016809	237.648431760325	0.585152	0.195496878763162	8.92064821488917	0.00281964416433493	0.0562232843934524	prkacab
ENSDARG00000079391	448.12005693246	0.584616	0.191408452950843	9.13075692961911	0.00251347707420139	0.0530472639577698	mrpl42
ENSDARG00000012632	6648.24887453931	0.576872	0.157460446080729	13.3285841921093	0.000261390803650735	0.0122780866907029	zgc:92749
ENSDARG00000054837	442.13171365762	0.572751	0.20920660554826	7.47593445193165	0.00625291036756497	0.0923221184106286	zgc:136870
ENSDARG00000100564	225.575901938856	0.572746	0.209755252972458	7.27795643670355	0.00698059053847461	0.0988078465297695	sil1
ENSDARG00000040683	20243.8569302645	0.570129	0.133604881101751	18.249782322873	1.93748089300934e-05	0.00195639163465967	MEP1B
ENSDARG00000062756	1197.8949925973	0.569575	0.137444016688991	17.0629829342778	3.61603081035061e-05	0.00307965290681527	pllp
ENSDARG00000033160	1403.1770744235	0.56864	0.179966176949296	9.76628567311775	0.00177741176265942	0.0423340318555449	nr1d1
ENSDARG00000014313	4927.20267774219	0.566455	0.149098319201363	14.0741333383273	0.000175744140089147	0.00937399107128818	atp5pf
ENSDARG00000059227	197530.352673215	0.565683	0.17693097463814	9.96529874465358	0.00159518291520389	0.039616449925012	fabp1b.1
ENSDARG00000009779	6762.46750349295	0.565261	0.134312567304052	17.5645042502362	2.7772426437079e-05	0.00253722548774566	mcl1a
ENSDARG00000042345	302.408187206658	0.564999	0.174751190756763	10.4223191557259	0.00124501451202419	0.0338078578361738	si:dkeyp-55f12.3
ENSDARG00000026865	619.61969045798	0.564884	0.165285346835191	11.6920220316626	0.000627686491815267	0.0215367901143954	fam107b
ENSDARG00000096739	4637.29769303911	0.564757	0.199130384733917	8.06987502316046	0.00450072209654852	0.0749216946832159	si:dkey-219e21.2
ENSDARG00000079415	263.642033358136	0.562668	0.178559898544689	9.89982334037371	0.00165294638804712	0.0405140042756374	dnajc30b
ENSDARG00000099493	326.587538201541	0.562435	0.198996887066702	7.955519911526	0.00479409352516456	0.0777334606873558	CR847906.1
ENSDARG00000041421	1548.26828822309	0.56143	0.150031075470252	13.8050572194425	0.000202789639915866	0.0101473047415467	taz
ENSDARG00000053684	689499.736764604	0.559996	0.154534244143899	12.6629642510753	0.000372970412434262	0.0156452737932313	aldob
ENSDARG00000013863	1895.49400837698	0.559295	0.195706149933671	7.87701729131359	0.00500669894384092	0.0797612103751475	fam133b
ENSDARG00000037140	1630.80900968442	0.559074	0.152832178301307	13.177098893932	0.000283391139998908	0.0128809293633466	pfkfb1
ENSDARG00000112015	1564.86449654834	0.55901	0.121624657792655	20.9661663197378	4.67466356048124e-06	0.000640884972523537	LIMD2
ENSDARG00000042188	809.883345859511	0.558227	0.180222601738334	9.35564257786648	0.00222300016885075	0.0490018978396474	ttc38
ENSDARG00000025311	8903.73764196019	0.55792	0.196734639323164	8.05248260838704	0.00454413408759339	0.0753345725236441	cuzd1.2
ENSDARG00000059804	498.684504660828	0.557251	0.185878175482606	9.08586222112214	0.00257593010024782	0.0540272503488544	retreg3
ENSDARG00000000212	48004.0690883158	0.55717	0.107045297736455	26.9338939152651	2.10534247721038e-07	5.77752825645143e-05	krt97
ENSDARG00000104347	16468.5142370761	0.556973	0.127788464429463	19.0259026074128	1.2895598159935e-05	0.00140295788239344	rtn4b
ENSDARG00000006029	3682.55950352689	0.555786	0.134959491321561	16.9986478580956	3.74064477313184e-05	0.00313823347310061	lta4h
ENSDARG00000021404	413.944395339454	0.553508	0.184453862964111	8.89149684828222	0.00286501759802876	0.056567083904058	zgc:110319
ENSDARG00000076239	646.275688914522	0.552185	0.173737078360607	10.1397735718091	0.0014510398612117	0.0373001298469708	C7H20orf27
ENSDARG00000102894	818.062258061415	0.551495	0.140508020659577	15.3286206577869	9.033744557612e-05	0.00561902880324571	CABZ01057159.1
ENSDARG00000044567	1206.83738604602	0.550429	0.166919562044012	10.6069303779083	0.001126645726164	0.0321145550757521	ttc1
ENSDARG00000087625	4917.74515588007	0.549725	0.118967443435125	21.1924920710914	4.15388545332086e-06	0.000612453089079723	si:ch211-173a9.6
ENSDARG00000004948	4914.65557452553	0.549524	0.145841158354049	13.8141711688225	0.000201808328795489	0.0101282555014236	bccip
ENSDARG00000041400	1803.34995997096	0.549427	0.182988554976716	8.97539638126631	0.00273639212900097	0.0555949162305341	ndufa3
ENSDARG00000098941	3162.01194763574	0.548551	0.174772853645488	9.97444280455241	0.00158728022608525	0.0394783281009963	CU856520.1
ENSDARG00000031427	3500.79241733963	0.547216	0.129739231923606	17.7129506600358	2.56871814385172e-05	0.00241990469607663	calm2a
ENSDARG00000035257	6012.65538056198	0.547018	0.132715980453272	17.0120961511591	3.71424407126934e-05	0.00313166488869074	akr1a1a
ENSDARG00000036329	1292.16558469887	0.543421	0.161935060825105	11.1290027706349	0.000849882714621983	0.0260101129159174	ndufa1
ENSDARG00000029064	3698.84620696709	0.541473	0.167994674384442	10.1986081170117	0.00140546695481561	0.0366312044189422	uqcrq
ENSDARG00000096655	1705.69873105485	0.541338	0.165702752109639	10.7045299226457	0.00106873537915772	0.0309126667216752	BX901920.1
ENSDARG00000092916	1576.18259922077	0.539289	0.144002520347686	14.0534440022845	0.000177688133495848	0.00939296236721155	mlnl
ENSDARG00000068738	9378.42568015714	0.538713	0.143940775978882	13.8210345210243	0.000201072501469814	0.0101253059751737	cox5b2
ENSDARG00000109774	1865.75432692198	0.538202	0.131034232503037	16.7655471191044	4.22942891595777e-05	0.00336419150046207	FH
ENSDARG00000033437	800.729353172904	0.537075	0.16115220470767	11.1206221205481	0.00085373146264576	0.0260805682148468	rps6ka1
ENSDARG00000054530	5306.32167442533	0.537001	0.128165539077582	17.4471220089717	2.95411190420531e-05	0.00264813471469359	rars1
ENSDARG00000017624	115515.624185202	0.536584	0.175669693299866	9.4581793092002	0.00210209620262266	0.0470127961071962	krt4
ENSDARG00000061228	399.159256322897	0.536498	0.179871654439327	8.69572607450576	0.00318957038759032	0.0606377964441213	pfdn4
ENSDARG00000042725	2419.07431223418	0.536083	0.17167578518449	9.58522625027065	0.00196149266393819	0.0451250351868892	cebpb
ENSDARG00000025797	513.130724285038	0.533951	0.185466702207008	8.33700059075792	0.00388456773328123	0.0690985924961195	abhd2a
ENSDARG00000037867	2813.20181747143	0.531123	0.128001259204608	17.0854340453259	3.57353335565664e-05	0.00307701749699036	atp5mf
ENSDARG00000018061	662.098224243145	0.528323	0.181624996427507	8.18544981429382	0.0042227706587269	0.0719926770989617	neil1
ENSDARG00000114425	1056.78050257121	0.528317	0.143900154203744	13.1967506735895	0.000280434912203129	0.0128156474918194	med8
ENSDARG00000092798	10913.9008451449	0.52641	0.149890080172303	11.9330085459231	0.000551480464244316	0.0196880162982982	ppib
ENSDARG00000002758	3954.95775352205	0.525567	0.135087027438314	15.1152674121511	0.000101141996854343	0.0061116120599339	dedd1
ENSDARG00000045514	18996.2390729802	0.525476	0.131359414648674	15.7551368485816	7.20919169654297e-05	0.00476739606191389	atp5f1c
ENSDARG00000054454	857.471385286225	0.52379	0.153213075563473	11.7477237780309	0.000609176931662437	0.0211067899179927	epha4a
ENSDARG00000092172	977.544814812465	0.523556	0.142486138551469	13.4574743171926	0.000244032048307694	0.0116906603142405	si:dkey-96n2.1
ENSDARG00000056410	2228.8112968185	0.522617	0.18676359397333	7.80771748899913	0.00520235727923241	0.0814552932216305	fdx1
ENSDARG00000042933	2557.18638893085	0.522608	0.188331561825272	7.3655128212224	0.00664866358934403	0.0959900805711545	bloc1s6
ENSDARG00000030241	1516.10651505392	0.521656	0.168197171587195	9.2876979967205	0.00230697886447909	0.0500564370949827	vbp1
ENSDARG00000095157	1480.66276785374	0.521406	0.147139753521051	12.4974778043746	0.000407501797653882	0.0164133476826516	zgc:163080
ENSDARG00000096631	257.499952039541	0.51907	0.189930874778473	7.41964520190442	0.00645155359737447	0.0941112009623925	MED9
ENSDARG00000075444	3842.49265507038	0.51862	0.149334126141132	11.9206385805271	0.000555154472653986	0.0197085681523456	cgref1
ENSDARG00000079269	511.001094048995	0.518314	0.160079140503695	10.4630576148965	0.00121785532993667	0.0334943305175688	CR589947.1
ENSDARG00000099663	4405.58051124678	0.51671	0.148114843624903	12.0387940905762	0.00052104669313592	0.0191843021536049	cox5ab
ENSDARG00000019222	602.045300311387	0.513991	0.17605579917587	8.36967015020002	0.0038153486491975	0.0684449194376781	mrpl24
ENSDARG00000105408	1647.08995293545	0.513956	0.142450787099679	13.0642283937141	0.000300989172913673	0.0133920327779506	BX248082.2
ENSDARG00000033551	740.413896897612	0.512886	0.140828587248986	13.2234308670762	0.000276471081116023	0.0127380651389604	fbxw4
ENSDARG00000043102	9200.00024543954	0.511961	0.110632235217328	21.2035183235258	4.13005662090608e-06	0.000612453089079723	lxn
ENSDARG00000079255	553.033861067377	0.510994	0.177796745238456	8.14756388690805	0.00431190473494542	0.0727901406987718	zgc:174935
ENSDARG00000007302	4220.58031615086	0.510677	0.12760984864463	15.9763555660374	6.41385581150594e-05	0.00437523624921619	sh3gl3b
ENSDARG00000102274	427.886901529683	0.506785	0.183624085642468	7.60555056206179	0.00581888937954396	0.0883212036065	aaas
ENSDARG00000057630	1214.12674707632	0.506041	0.168583669199965	8.77593270704591	0.00305231040597806	0.0590942713846246	galm
ENSDARG00000020866	170243.198486317	0.505172	0.111783622470056	20.3446486522979	6.46737034168514e-06	0.000807846415346937	apoa4b.2
ENSDARG00000017985	25314.7646752796	0.505155	0.165082536504542	9.47806458274813	0.00207943226412009	0.0468789656014132	C1H4orf33
ENSDARG00000103983	6573.39962197752	0.504493	0.170421588453636	8.75199515774912	0.0030926352000316	0.0594653447869247	slc30a10
ENSDARG00000058425	359.438936405859	0.50416	0.180303919148989	7.7144686614823	0.00547799806784532	0.08473089634434	rab35b
ENSDARG00000095897	3754.5784730185	0.503742	0.138993512615138	12.9444326423288	0.000320874330928188	0.0141276862726946	atp5f1e
ENSDARG00000070480	636.90911948497	0.503356	0.179973862573832	7.83580963506726	0.00512212060428642	0.08057305946836	agr2
ENSDARG00000010113	5690.95496595557	0.502767	0.129756835396077	14.8154341944375	0.000118561193733135	0.00689412899973051	ndufb8
ENSDARG00000089507	2618.19943579287	0.50238	0.176376859478592	7.99750858480357	0.00468417574833055	0.0767631250185598	ugt1b5
ENSDARG00000062489	1704.88563914896	0.501307	0.176354843657262	7.94907416030999	0.00481119833269971	0.0777481577891689	march8
ENSDARG00000038028	2103.36641840247	0.500402	0.146065810394892	11.5063707751884	0.000693580629842919	0.0230233270886637	ndufa6
ENSDARG00000008218	2158.56991942484	0.500322	0.130675988640798	14.6880852741795	0.000126845646287879	0.0072263450451098	znf410
ENSDARG00000068123	1011.95985101154	0.499353	0.155955580060907	9.9966189879224	0.00156827891607002	0.0391790923876871	gkap1
ENSDARG00000069977	982.748353708573	0.496673	0.149667462204845	10.8691782184853	0.000977779068905312	0.0287252411828402	MYG1
ENSDARG00000098174	824.351676953863	0.495888	0.152966452423743	10.5614848280602	0.00115468405555817	0.0325431950103864	ACADSB
ENSDARG00000009653	2642.31757369803	0.494589	0.137618377330282	12.8704680204521	0.000333808117143013	0.0145452358640378	lhfpl2a
ENSDARG00000043899	624.846598582632	0.493867	0.169063874051436	8.58062690780821	0.00339758374895282	0.0632038217518523	psma6l
ENSDARG00000021864	81401.2181140305	0.492582	0.150822862587259	10.5781417434661	0.0011443262746089	0.032377137531426	rplp1
ENSDARG00000070038	263490.301115357	0.491276	0.121155664667085	16.3730695734354	5.20191055583803e-05	0.00383055972502606	rbp2a
ENSDARG00000018461	1683.50456714643	0.491137	0.170054486755249	8.26824965748368	0.00403443827430343	0.0703988340850245	zgc:56095
ENSDARG00000069409	548.3561889697	0.489456	0.173692217847169	7.94303747938031	0.00482727398477494	0.0777481577891689	gkup
ENSDARG00000093945	439.33940049221	0.485977	0.171100932792157	7.98042189249992	0.00472859208667379	0.0770816194567056	vma21
ENSDARG00000032970	9949.34480704232	0.485704	0.11746969304423	16.9068545077346	3.92595571353845e-05	0.00322943371694629	cox4i1
ENSDARG00000099026	541.709642129231	0.483253	0.16928040413898	8.00945916720904	0.00465336331508795	0.0764066850850322	si:dkey-185m8.2
ENSDARG00000042293	1160.32009070746	0.482384	0.151872735981818	9.92640542072475	0.00162924397970652	0.0401867114065191	ca4b
ENSDARG00000068940	4341.56398646517	0.480741	0.130746370014853	13.3657642612444	0.000256259463172374	0.0122070715465417	atp5meb
ENSDARG00000055120	4649.70194446827	0.480149	0.175465846959963	7.30013663672511	0.00689493670989836	0.0983561425543787	ctsba
ENSDARG00000003206	652.587317388985	0.480069	0.162222094986179	8.66067618314773	0.00325150615378946	0.0613999420731821	chchd6a
ENSDARG00000045490	1085.71095570251	0.478867	0.173559242697678	7.47190529688027	0.00626691942270299	0.0923221184106286	ndufb2
ENSDARG00000105636	1541.88748128624	0.478669	0.139837896175087	11.4839404593072	0.000702001353690652	0.0230757287081588	BX323797.3
ENSDARG00000031299	6728.93708859202	0.477874	0.135890537157919	12.3743234132381	0.000435278508459946	0.0170809403961592	dhrs11b
ENSDARG00000098311	853.752670934699	0.477156	0.141323588494975	11.2833049856797	0.000782072044035893	0.0247434207948343	si:zfos-932h1.3
ENSDARG00000038566	506.171315931957	0.476544	0.158321773320737	8.92920180107387	0.00280646968107194	0.0561429483801807	gnptg
ENSDARG00000102105	1077.22883602771	0.475137	0.155199464634655	9.34332356885102	0.00223799282022068	0.0490757775388573	dad1
ENSDARG00000051986	5884.65370846459	0.47418	0.128380011243399	13.5181099308115	0.000236272258850247	0.0114820147002643	ndufs8a
ENSDARG00000068760	11734.9853040035	0.473531	0.155552640755872	9.06667561297878	0.00260309886752535	0.0542596492003461	tnks1bp1
ENSDARG00000055539	77301.069214871	0.471951	0.158559316795199	8.85638228188498	0.00292065856864886	0.0572021666006106	epdl2
ENSDARG00000070824	1594.96550412709	0.47129	0.149646052530791	9.71433959662906	0.00182835768781268	0.0432197717270375	ndufb5
ENSDARG00000097789	514.333098383976	0.469553	0.170395506178192	7.58705132401701	0.00587890289545501	0.0887519601844743	pon3.2
ENSDARG00000101109	677.762921099314	0.469261	0.164871294873324	8.11951986359711	0.00437911551695276	0.0735263071421299	cldn15b
ENSDARG00000020232	977.451705110657	0.46827	0.128980276820187	13.1375668315338	0.000289433482579508	0.0130850316802634	eif6
ENSDARG00000078973	1683.65067033558	0.467675	0.171983697402827	7.47116545715284	0.00626949526633735	0.0923221184106286	uckl1b
ENSDARG00000094438	3554.39173225132	0.467634	0.145184375791705	10.3995321211791	0.00126047247602297	0.0341725841851694	plac8.2
ENSDARG00000095633	10529.196980337	0.467248	0.117942406855607	15.5897100790073	7.86816127384617e-05	0.0051426668046848	si:ch211-133l5.7
ENSDARG00000092870	1362.52624602284	0.466901	0.150093453529187	9.74299744299533	0.00180007126800711	0.0427529602709914	BX936337.1
ENSDARG00000101629	97087.37919276	0.465846	0.13940175241138	11.0788782644623	0.000873166053129525	0.0265779768121357	CABZ01079192.1
ENSDARG00000019877	758.516009037531	0.465316	0.156961084222137	8.66389308314535	0.00324577106359627	0.0613999420731821	rbks
ENSDARG00000074266	628.497265540679	0.464918	0.163811956738768	8.12597150770989	0.00436355953362226	0.0733626165657749	si:ch1073-314i13.4
ENSDARG00000091833	393.868568330074	0.46472	0.160935533147717	8.34917381022822	0.00385862745565801	0.0687822777851596	sv2
ENSDARG00000029308	1426.25684096062	0.464565	0.171377259770971	7.41109642892053	0.00648228062409769	0.0943269162073987	prr15lb
ENSDARG00000009950	6771.51614598157	0.464349	0.114227982105749	16.3816815229025	5.17832816403165e-05	0.00383055972502606	edf1
ENSDARG00000054937	1196.66483113623	0.463463	0.151147247617709	9.17601562272236	0.00245207257021554	0.0522395480154817	badb
ENSDARG00000028889	2039.68776663816	0.462041	0.163120640347339	7.86925483502873	0.00502823697178182	0.0799162677239932	ndufb10
ENSDARG00000018146	9620.05167849457	0.461495	0.136861487009736	11.3878286102919	0.000739268951356856	0.024066201402955	gpx1a
ENSDARG00000100199	1243.75879683864	0.458048	0.153049611569016	8.9014966976188	0.00284937010190634	0.0564329066409693	si:ch1073-185p12.2
ENSDARG00000026072	650.04275105759	0.456627	0.146543420097277	9.62639824697477	0.00191800372257383	0.0443988034652992	pdcd5
ENSDARG00000041811	36373.7251688828	0.45651	0.149711075113524	9.18391954853283	0.00244150614537811	0.0521813917991268	rps25
ENSDARG00000103433	33020.1904923407	0.456184	0.132990971762993	11.6472467014872	0.000642976304207089	0.0218961057925916	rpl14
ENSDARG00000101979	11195.5079251864	0.456118	0.1274878633043	12.7709933179292	0.000352035847637531	0.0150288113891435	eps8l3a
ENSDARG00000102744	6971.3535573453	0.455775	0.132895872700015	11.8052267139146	0.000590646687683218	0.0206640562124525	mgst3a
ENSDARG00000014053	1171.06467807474	0.455725	0.12971524617535	12.3131197125679	0.000449785576056277	0.017476346011606	olfm1b
ENSDARG00000025350	20619.9304186855	0.455421	0.12919888082441	12.2117585943735	0.000474892481223594	0.0182002543428942	prdx2
ENSDARG00000102822	1371.68213602103	0.455392	0.161803242407547	7.80872021568871	0.00519947136461968	0.0814552932216305	pam16
ENSDARG00000041232	16278.4895690964	0.454506	0.147329169029795	9.45959377351612	0.00210047584472723	0.0470127961071962	rps29
ENSDARG00000059128	5228.35420545576	0.453869	0.154165356646507	8.46545856764297	0.00361953990025472	0.0661998929913181	uqcrh
ENSDARG00000067593	841.290533277525	0.452421	0.1370106853497	10.8472783769007	0.000989410679728651	0.0290015114563863	sco1
ENSDARG00000057912	2716.54216293383	0.452386	0.144610428255356	9.67702355552295	0.00186586653815916	0.0438218766476015	eif1axb
ENSDARG00000077777	48556.1802598788	0.451813	0.121743017142669	13.7763546514349	0.000205911605801097	0.0101826610223575	tmsb4x
ENSDARG00000075768	7957.59820214052	0.449995	0.119462602063242	14.1114424581918	0.000172292512843556	0.00922339252089172	sdhb
ENSDARG00000070723	2625.71046756168	0.449159	0.145700775795921	9.38277459440553	0.00219033784762594	0.0484084759167972	ndufa9a
ENSDARG00000087443	1185.39321233837	0.449063	0.153148720919447	8.5922349136271	0.00337599426122701	0.0629749902954326	ptp4a2a
ENSDARG00000018328	693.835652601238	0.448405	0.143045129572411	9.8487458662383	0.00169947579917146	0.0412449379171352	rhocb
ENSDARG00000029747	21961.1396405188	0.447004	0.128769751220845	12.0336696896659	0.000522481103739363	0.0191952044713658	mep1a.1
ENSDARG00000075698	2191.0244814641	0.446583	0.143610457008856	9.67804252858535	0.00186483201350712	0.0438218766476015	nkpd1
ENSDARG00000036846	4912.83665111481	0.446557	0.126869394658149	12.3593181921287	0.000438790905624622	0.0171678214421067	anks4b
ENSDARG00000011146	1434.26104373221	0.445942	0.130376973183569	11.6093448588872	0.000656212639797505	0.0222189961213397	uqcrb
ENSDARG00000024564	1017.56851992319	0.445889	0.133832164528672	11.0337467031796	0.000894681413654257	0.0270376571298418	sccpdhb
ENSDARG00000038694	6698.54673432178	0.445443	0.110413013695867	16.2303534720832	5.60882137735574e-05	0.00402474701644042	zgc:101744
ENSDARG00000037860	5124.48845269646	0.4445	0.159222637017712	7.54056456917296	0.00603251374687517	0.0901510271574735	cox6b2
ENSDARG00000103612	14959.8532638299	0.444492	0.113238588386362	15.3224109771265	9.063487128523e-05	0.00561902880324571	akt2l
ENSDARG00000009212	90409.0437961553	0.443078	0.160917729483296	7.64743815194585	0.00568530023074227	0.0869974753094436	ppiaa
ENSDARG00000022599	4294.4664223865	0.442782	0.118629778293906	13.8326414463275	0.00019983425583315	0.0101195347030463	dnpep
ENSDARG00000039162	1227.44447866505	0.442561	0.132701308423416	11.0121018329267	0.000905189450940329	0.0272089299665005	rhebl1
ENSDARG00000070849	31440.1101940126	0.441564	0.138191505062989	10.0577146412089	0.00151711304071483	0.0382779143094675	rps15
ENSDARG00000100597	1102.03239420147	0.440963	0.130378905487415	11.3684583570164	0.000747018550390847	0.0242716258482483	ubxn4
ENSDARG00000115557	2410.66396735115	0.437235	0.157905306340984	7.68959983406451	0.00555399408477405	0.0856880166985771	cox7b
ENSDARG00000099814	712.925836888103	0.437201	0.148306538350057	8.63141227917608	0.00330415318403746	0.0621031431005508	FBXO46
ENSDARG00000063914	62459.6156218991	0.436977	0.138474110884126	9.89048288218461	0.00166135767166155	0.0406610659176033	mt-nd3
ENSDARG00000032102	2761.07647813074	0.435836	0.15882356458685	7.51847366182105	0.00610694042048706	0.090812465882428	prdx3
ENSDARG00000088091	5091.21099557939	0.435465	0.108556537078371	15.9568957621234	6.48012859193874e-05	0.00438853045967321	pfn1
ENSDARG00000058297	630.039650516251	0.434771	0.155590651405469	7.8177997550612	0.00517341400646598	0.0812115340456836	timm13
ENSDARG00000010516	60250.2299693123	0.433124	0.149359760248586	8.26710411421216	0.00403698467415162	0.0703988340850245	rpl21
ENSDARG00000031511	1907.38809584005	0.432555	0.131915874721512	10.6052731991143	0.00112765594581477	0.0321145550757521	psmb2
ENSDARG00000019404	8184.22851420426	0.432167	0.126632164300441	11.6057238884784	0.000657491494072733	0.0222189961213397	atp5f1d
ENSDARG00000099184	1089.72521825905	0.431907	0.154235769019293	7.87068134366575	0.00502427185355911	0.0799162677239932	map2k6
ENSDARG00000103459	5884.26393336454	0.431697	0.146434829013756	8.76279238641622	0.00307437978550861	0.059249447226322	evplb
ENSDARG00000088383	5952.1759606908	0.428983	0.127989330737548	11.0301541390081	0.00089641693885267	0.0270416437207023	cox5aa
ENSDARG00000038076	8492.19942343697	0.426864	0.12623861493339	11.2506981445116	0.000795930731157592	0.0250874391018887	romo1
ENSDARG00000001788	17969.757905208	0.426569	0.115886049344912	13.4937341954407	0.000239361381063153	0.0115023784714922	atp5po
ENSDARG00000074340	2358.7006944199	0.425123	0.131587825161617	10.2380988275498	0.00137569304093155	0.0362473621081699	serf2
ENSDARG00000018593	852.38286757864	0.424838	0.149560529004318	7.94881523648813	0.00481188672487867	0.0777481577891689	parp16
ENSDARG00000027738	1789.87024873352	0.424794	0.149738265678164	8.04914800853352	0.00455250594059672	0.0753345725236441	si:ch211-13c6.2
ENSDARG00000014536	748.500688916227	0.424716	0.153503335399397	7.57880257369403	0.00590586591508468	0.0888734486845196	pfdn1
ENSDARG00000110439	1602.69587663847	0.424152	0.127509642340629	11.0609329401712	0.000881657695875589	0.0267880968027929	ap1s3a
ENSDARG00000010160	40532.4746609392	0.423387	0.124862031491935	11.3340481245544	0.000760988307930711	0.0243757630897538	rps15a
ENSDARG00000100151	476.955097399812	0.421596	0.150022487772646	7.88394826384972	0.00498754743381735	0.0796244237333251	appl2
ENSDARG00000031776	15076.1049031439	0.421573	0.12266931512465	11.7465544141941	0.000609559787111571	0.0211067899179927	fthl27
ENSDARG00000075709	1377.70161860963	0.421384	0.148158403821972	8.07309838950565	0.00449272298124025	0.074862438372188	ndufb3
ENSDARG00000021557	1276.11186311235	0.418557	0.1342408559227	9.57700547638181	0.00197029508679234	0.0451427799573087	wdr45b
ENSDARG00000006413	10645.3191517639	0.418165	0.151454004620177	7.49889134214963	0.00617369866869741	0.0913220005703899	rpl38
ENSDARG00000041960	5387.24703132554	0.417773	0.139759887575114	8.99394889635022	0.00270875029736442	0.0553752865810473	si:ch211-173a9.6
ENSDARG00000009657	1519.67421892416	0.417545	0.143574586511667	8.28408544329557	0.0039994042879251	0.0701493982922564	fgfr1op2
ENSDARG00000039820	550.520477830705	0.416967	0.152652562905082	7.47070902078926	0.00627108494502189	0.0923221184106286	mea1
ENSDARG00000092574	522.898903072208	0.416884	0.149078298339004	7.78768029921735	0.00526036919638245	0.0819546099263918	si:ch211-198d23.1
ENSDARG00000007244	1372.72389719492	0.415549	0.132433446970902	9.80180415345647	0.00174340745651213	0.0418790312523704	acp2
ENSDARG00000098589	13727.7920597551	0.414728	0.142441462124759	8.44007604794338	0.0036704089902146	0.0666962357780051	cyb5a
ENSDARG00000016598	33226.0067468985	0.414614	0.137797159386811	9.03228053317478	0.00265253359636735	0.0548157770043415	ckmt1
ENSDARG00000090389	2138.86968402114	0.414535	0.141982374477203	8.48913927019011	0.00357272791384572	0.0654857726208482	ndufv3
ENSDARG00000015930	1321.22295966989	0.41406	0.148670044821694	7.61106054599379	0.00580113546821467	0.0882096910734932	rwdd1
ENSDARG00000004034	2085.55871040579	0.413542	0.147813272412219	7.79155587422204	0.00524909737384743	0.0819546099263918	arhgdig
ENSDARG00000025754	520.321668659168	0.412638	0.150787985144974	7.46897422945567	0.00627713063859959	0.0923221184106286	ube2f
ENSDARG00000063910	58960.3353378046	0.411851	0.142572595280398	8.36584301040055	0.00382339214249034	0.0685163248659029	mt-atp8
ENSDARG00000018334	96286.8878572698	0.410986	0.136865692338585	8.87371363593928	0.00289306022439619	0.0567935675948696	rpl35
ENSDARG00000020197	38848.6702148331	0.410285	0.133834403422415	9.30548700544253	0.00228468567055792	0.0498404326812655	rpl5a
ENSDARG00000016494	3701.47238624476	0.408807	0.109090015728536	13.9502649922315	0.000187711193862465	0.00970973577332131	ddc
ENSDARG00000006290	3284.72600311373	0.408245	0.141198224935015	8.28503406190084	0.00399731548388325	0.0701493982922564	ndufs5
ENSDARG00000092807	45461.8222841784	0.407655	0.133674305373404	9.15175651873506	0.00248479426151664	0.0525735076937956	si:dkey-151g10.6
ENSDARG00000014244	1241.40807668222	0.407198	0.12919361874781	9.95101644205074	0.00160760611553133	0.0398077267638838	rbmx
ENSDARG00000078785	1861.39119812491	0.405266	0.146917716487272	7.62678559992561	0.00575077047718452	0.0877604005038576	tmem258
ENSDARG00000101560	2588.4525161107	0.404029	0.113459677584704	12.6392942289453	0.000377722552766435	0.0156885108554197	psma1
ENSDARG00000011553	11532.6952693198	0.402016	0.131134139756164	9.25693668994914	0.00234605107014929	0.0506548773315332	atp5pb
ENSDARG00000002165	1768.0708587423	0.401715	0.143435063271915	7.83896148570859	0.00511319734532863	0.08057305946836	psme1
ENSDARG00000092873	4013.04887121538	0.401305	0.147059735009478	7.35832047733787	0.00667531164236393	0.0962100685685324	zgc:193541
ENSDARG00000019924	4279.76168368528	0.401192	0.129062904361484	9.72517156922896	0.00181761352710242	0.0431088845394208	cmpk
ENSDARG00000020984	5376.82524134383	0.401061	0.121624246426902	10.8789282451351	0.000972645138181991	0.0286991659367817	slc16a10
ENSDARG00000054978	7323.60776295592	0.400357	0.145035289992362	7.57961972301857	0.00590318924587423	0.0888734486845196	kifc3
ENSDARG00000030408	38067.1573648842	0.394655	0.1328333379129	8.76497173105686	0.00307070835817733	0.059249447226322	rps26l
ENSDARG00000075800	1929.69909518905	0.393598	0.128738310359717	9.34918539993919	0.00223084602424497	0.0490757775388573	calml4a
ENSDARG00000005210	2600.88591860535	0.392297	0.122195639548978	10.229332685732	0.00138224662941395	0.0363632213912752	coro2a
ENSDARG00000035603	2433.5046217909	0.39224	0.137577392119481	8.14560742140499	0.00431655937251804	0.0727901406987718	dao.2
ENSDARG00000099833	705.761533120371	0.391806	0.140476569531723	7.78768328229663	0.00526036051083598	0.0819546099263918	fbxo7
ENSDARG00000019332	2714.92722295069	0.390955	0.141328364707737	7.51399368728784	0.0061221478632046	0.0908783269517774	ndufb4
ENSDARG00000079980	16361.6116437562	0.390762	0.129912584919711	9.06423832322777	0.00260657089731644	0.0542649444956138	si:ch211-202h22.9
ENSDARG00000086985	5535.43355829629	0.388854	0.10619158028012	13.3371247073915	0.00026020301164448	0.0122564340373208	klc4
ENSDARG00000100588	17616.3524907049	0.387259	0.126360618369324	9.29486417294162	0.00229797178514714	0.0499364667692478	rpl36
ENSDARG00000046030	6976.08804510274	0.384407	0.129993890347557	8.77744020836937	0.00304978884636401	0.0590942713846246	zgc:110339
ENSDARG00000034897	61579.2736152782	0.384387	0.138960777790183	7.66050669649563	0.00564426509619542	0.0866087997985108	rps10
ENSDARG00000029500	40542.145949415	0.383192	0.133273920877043	8.20589440036456	0.00417545216064071	0.0715069136328045	rpl34
ENSDARG00000031164	13958.4111103372	0.381283	0.10708876469266	12.657266810081	0.000374108726448555	0.01565408301266	tuba8l2
ENSDARG00000025566	54880.4601112954	0.381126	0.112306953288675	11.5350470331371	0.000682963497274458	0.0227885623389302	slc25a3b
ENSDARG00000103295	210118.397507218	0.38034	0.135022629937352	7.95253396499163	0.0048020094855553	0.0777481577891689	cyp3a65
ENSDARG00000103288	1507.2186717258	0.378481	0.122902502552301	9.49048314691788	0.00206540424418259	0.0466747557207868	PDPR
ENSDARG00000012820	4410.0931956563	0.378134	0.111110926934304	11.4999595661223	0.00069597703900118	0.0230394132374759	nop56
ENSDARG00000100498	3461.04351087163	0.377436	0.116658729135818	10.4538393887168	0.00122394790693043	0.0335055739522207	CABZ01079251.1
ENSDARG00000114245	4992.59882466068	0.377037	0.128470313235596	8.6612278169499	0.00325052196981014	0.0613999420731821	PLBD2
ENSDARG00000052994	3436.46805786491	0.376679	0.131735531089693	8.1468311540718	0.00431364738481188	0.0727901406987718	slc25a28
ENSDARG00000100376	1976.01488773154	0.376078	0.130059112427206	8.28719210454689	0.00399256773113981	0.0701493982922564	amdhd2
ENSDARG00000032849	27265.8271350634	0.370879	0.116263453204508	10.1938867896276	0.00140906997852117	0.0366684368021644	ndrg1a
ENSDARG00000014867	58474.2436461117	0.369315	0.12341534747763	8.93304059874511	0.00280057739187755	0.0561429483801807	rpl8
ENSDARG00000015128	41572.978623596	0.368968	0.135333907189113	7.36277173089205	0.00665880665405054	0.0960542828120224	rpl27
ENSDARG00000095832	6872.5480415054	0.36834	0.120307326677429	9.39761249596573	0.00217268186466219	0.0483172425980625	CU682777.2
ENSDARG00000099728	1491.03714763488	0.366429	0.135301456603627	7.33151131566726	0.00677560588001479	0.0974058328684479	zgc:56622
ENSDARG00000103342	221162.827750759	0.363468	0.124436043673889	8.45589302469583	0.00363862547699702	0.0664049149551957	wu:fa56d06
ENSDARG00000099380	81267.9179036936	0.362652	0.130629799341647	7.65452890637835	0.00566299769664196	0.0867652321907401	rpl13
ENSDARG00000010149	45376.0720320935	0.362333	0.121593549039097	8.84058879394009	0.00294604086158093	0.0575655701608798	atp5fa1
ENSDARG00000102474	3090.51984035612	0.361372	0.111727279419109	10.4418643546522	0.00123190861875661	0.0336688412286753	dusp16
ENSDARG00000028106	3381.56696160724	0.360772	0.122116627828779	8.69260714041987	0.00319503284480086	0.060673241961573	glrx
ENSDARG00000035652	14061.1146567884	0.358858	0.131935066214426	7.31601654986825	0.00683427292661623	0.0979985921441577	sat1a.1
ENSDARG00000002790	3620.8304777884	0.356694	0.123999637941331	8.25076752451433	0.00407347736166991	0.0707033579661918	ap2m1a
ENSDARG00000103791	42141.8874870069	0.356441	0.12755781689596	7.83922913247198	0.00511244033610367	0.08057305946836	nme2b.1
ENSDARG00000025850	17715.9264797977	0.356201	0.125640905453494	7.94568540157186	0.00482021585464649	0.0777481577891689	rps21
ENSDARG00000008785	5304.99395264132	0.353094	0.115119014325181	9.29572470358333	0.00229689259668724	0.0499364667692478	dldh
ENSDARG00000032997	1400.05006291422	0.352329	0.125216133346499	7.84592785275562	0.00509353090534073	0.0804987925555396	rnf185
ENSDARG00000042539	4533.6139417026	0.352049	0.118512692277565	8.83815964280365	0.00294996467323421	0.057575525792533	ywhaqa
ENSDARG00000058451	153619.457785918	0.349749	0.127034919831174	7.56293550816611	0.00595808653099455	0.0893872003311042	rpl6
ENSDARG00000103994	18456.4697510331	0.343699	0.105945231636761	10.4716470463762	0.00121220596289413	0.0334010280266074	ppiab
ENSDARG00000037307	3212.15935266327	0.340857	0.119636054672251	8.1314687278164	0.00435034921972075	0.0732135118684142	gnpda1
ENSDARG00000046022	2759.90862369918	0.339502	0.11874443884331	8.14919303385786	0.0043080327216132	0.0727901406987718	tmed7
ENSDARG00000037361	2662.23769509756	0.337119	0.119320642976144	7.97298238831701	0.00474806468178445	0.077284377151478	kdelr2b
ENSDARG00000099389	35876.1352307599	0.329972	0.116205447549903	8.03038763371991	0.00459989940815211	0.0758241483085719	cdo1
ENSDARG00000063912	929637.228107269	0.324048	0.120117685591402	7.29233782087331	0.00692493053405504	0.0984613015141401	mt-co3
ENSDARG00000043457	284608.156612556	0.323163	0.108006334458192	8.88363646714043	0.0028773785525879	0.0566836852012731	gapdh
ENSDARG00000011841	6982.35163129446	0.322885	0.117779960026368	7.43290852992992	0.00640417496397754	0.0937777196148205	atp5l
ENSDARG00000031435	4026.32056325044	0.321718	0.114843891119963	7.85742227948197	0.0050612498723027	0.0802896110974981	TXN
ENSDARG00000009447	33883.3481855115	0.297759	0.103167943290349	8.32282277137301	0.0039150034220896	0.0694202972730777	atp5mc3b
ENSDARG00000036080	1580.4228155405	-0.358532	0.129428678281733	7.61153147880341	0.00579962062467101	0.0882096910734932	cd81a
ENSDARG00000044094	3215.48249240744	-0.372413	0.118113717896551	9.90363095374178	0.00164952994030952	0.040489117006462	gfpt2
ENSDARG00000018907	1101.45487119181	-0.382572	0.131952075025975	8.44301930635275	0.00366447333476586	0.0666602091091227	kat6a
ENSDARG00000070584	4362.35557565578	-0.385739	0.132533458999596	8.38161416112686	0.00379035645179095	0.0681415574057046	clic5b
ENSDARG00000104693	650.272736410799	-0.38994	0.138747024259728	7.90629142113377	0.00492631596271058	0.0788912308444336	il6st
ENSDARG00000039517	2936.29112683363	-0.39042	0.140858988632757	7.61861603809426	0.00577688044508403	0.0879995798965239	c8b
ENSDARG00000059933	769.313951523518	-0.395642	0.144780986162858	7.44435459611879	0.00636357344717988	0.093312120904169	plpp3
ENSDARG00000078186	1951.78548139691	-0.397975	0.140818759586215	8.07513464440092	0.00448767726758646	0.0748523261753812	tex2
ENSDARG00000013830	2093.571391237	-0.402174	0.133685380182086	9.04499120405191	0.00263415496476055	0.0545697237969989	osbpl2b
ENSDARG00000103699	905.478454800643	-0.403777	0.146267335991545	7.57707383031372	0.00591153269976858	0.0888734486845196	ptpn13
ENSDARG00000036279	821.292824954315	-0.412527	0.135610345989298	9.28575321892812	0.00230942940520053	0.0500564370949827	lamc1
ENSDARG00000076673	1066.94527348402	-0.413857	0.139940703729445	8.79778825955006	0.00301595950191531	0.0586598905199515	dspb
ENSDARG00000057583	1443.63741210133	-0.423708	0.132169729903575	10.2694779639215	0.00135249066452447	0.0359166142927184	prrc2c
ENSDARG00000020847	909.790589759251	-0.428227	0.157266162324596	7.32055317869781	0.00681704260373039	0.0978347144057069	atp6v0a1a
ENSDARG00000061862	694.629938572015	-0.428448	0.144629163458555	8.7707521199068	0.00306099200181556	0.0591943900534585	myo18ab
ENSDARG00000000068	2961.02205834801	-0.429466	0.131147109086657	10.7950397124418	0.00101772429675897	0.0296405609952445	slc9a3r1a
ENSDARG00000102372	623.531212005787	-0.435769	0.161209391094136	7.27748714198634	0.00698241452153596	0.0988078465297695	cert1b
ENSDARG00000076533	455.944307916606	-0.440465	0.151510865531503	8.45732694709093	0.00363575794648117	0.0664049149551957	nfe2l1b
ENSDARG00000022712	963.462626195055	-0.445717	0.14380627066206	9.63971078299723	0.00190415216418673	0.044195666426301	stat3
ENSDARG00000095360	4174.65937110233	-0.451483	0.140108707611887	10.2465139636422	0.00136943145788002	0.0361388461255566	si:ch211-213b8.4
ENSDARG00000020924	784.132852146428	-0.452273	0.14162190378308	10.1477295074271	0.00144479080090689	0.0372530692288883	myo1ca
ENSDARG00000102674	603.851033204234	-0.454683	0.143462161198748	10.0331682820542	0.00153746358778394	0.0386958932549264	ckap5
ENSDARG00000077506	1957.64330139857	-0.456534	0.128380264678513	12.6415908332318	0.000377258809191397	0.0156885108554197	tjp1a
ENSDARG00000059700	871.070202019849	-0.459013	0.137187412590517	11.2344831599176	0.000802914619626306	0.0251197573854516	agmat
ENSDARG00000059475	643.531013384753	-0.46184	0.144309636764571	10.2067408830675	0.00139928239095492	0.0365720161653091	camsap3
ENSDARG00000073926	530.802311403249	-0.463397	0.157958483750159	8.57558649722506	0.00340700195531244	0.0632038217518523	synrg
ENSDARG00000101452	843.52375071589	-0.464446	0.156673522354329	8.73381206688296	0.00312362754438922	0.0598565128193585	SUSD2
ENSDARG00000055036	6618.34328633759	-0.465584	0.155370080977382	8.99145693626599	0.00271244658221818	0.0553752865810473	itih3a
ENSDARG00000090747	500.469958124849	-0.4656	0.151826829997794	9.41204994159676	0.00215564094812888	0.0480192513980148	si:ch73-269m14.2
ENSDARG00000054898	2712.63757071661	-0.466984	0.172014854872908	7.46825636910738	0.00627963409932936	0.0923221184106286	ms4a17a.16
ENSDARG00000040255	965.237851582188	-0.469581	0.133547206423021	12.282027085565	0.000457341347434241	0.0176884108756505	ephx2
ENSDARG00000100955	1675.56057189938	-0.470022	0.151139494326787	9.77920814959457	0.00176496308001255	0.0421566181561637	stk24a
ENSDARG00000002968	10777.5871871801	-0.472055	0.116304353395064	16.5577492772275	4.7190747478521e-05	0.0036671777637341	a1cf
ENSDARG00000073688	901.483813500069	-0.475966	0.15816903107353	9.05485980043225	0.00261997493471219	0.054409651876911	nav2a
ENSDARG00000078770	535.908942648441	-0.478038	0.153981164775077	9.63870837435194	0.00190519162087642	0.044195666426301	GNPAT
ENSDARG00000101858	2974.53310195756	-0.478855	0.12311253224804	15.1627728508429	9.86288390752096e-05	0.00600425311669769	DST
ENSDARG00000061017	359.292017450031	-0.484021	0.167750021364217	8.26886110689904	0.00403307976757304	0.0703988340850245	spns2
ENSDARG00000077139	1076.80775303377	-0.484741	0.13200418758786	13.451023599697	0.00024487254408847	0.0116976932321923	col6a3
ENSDARG00000044655	796.085332140008	-0.484905	0.156360279010937	9.65527013704343	0.00188809126440821	0.0440371825611559	st14b
ENSDARG00000094181	390.378521172052	-0.485305	0.180070806865367	7.28858281210105	0.0069394195966438	0.0985841892655471	shroom1
ENSDARG00000057671	866.145343839525	-0.48643	0.144868844603367	11.2143631859993	0.000811666575943591	0.0252530137825402	epas1b
ENSDARG00000017986	2070.21495886276	-0.487527	0.162843511854624	9.10051455569072	0.00255537596318322	0.0537298065675294	vps13d
ENSDARG00000037363	1303.57560172454	-0.489581	0.166751534222924	8.70766269789635	0.00316875226626872	0.060446458672047	dennd2b
ENSDARG00000063197	519.058999216181	-0.490103	0.152110186107027	10.382526716875	0.00127213482325285	0.0344334021260238	golga2
ENSDARG00000040334	964.018942301815	-0.490373	0.163802770270342	8.88063809401997	0.00288210794606709	0.0567106024440249	mat2aa
ENSDARG00000016188	761.054001952825	-0.492821	0.146495560471736	11.3631381540228	0.000749161375460524	0.0242911721692627	SBNO2
ENSDARG00000060504	576.449870250819	-0.493161	0.180051006824373	7.60391134668754	0.00582418184252079	0.0883212036065	pfkla
ENSDARG00000000730	697.035805602888	-0.495781	0.15867798705512	9.66224629512418	0.00188093488583246	0.0439310318279678	slc6a22.1
ENSDARG00000100729	1488.71864848194	-0.496955	0.121149008862596	16.8113072734422	4.12865628498942e-05	0.00329959862245387	tln1
ENSDARG00000024964	572.006824956674	-0.49911	0.152864168306867	10.6029084376993	0.00112909909637997	0.0321145550757521	patj
ENSDARG00000058115	1083.28339246331	-0.49915	0.14895219848932	11.1143677875876	0.000856615191684905	0.0261213417312524	fgfr2
ENSDARG00000014348	600.044339014012	-0.505332	0.145314604570506	12.1169486613712	0.000499655964493254	0.0186822583797112	stk17b
ENSDARG00000104404	968.817632882503	-0.505858	0.142791862005175	12.4674304207472	0.000414109357193081	0.0165869978393039	b4galt1l
ENSDARG00000026070	375.050004386937	-0.506918	0.188394096799435	7.27863907834465	0.00697793822006893	0.0988078465297695	cd82b
ENSDARG00000021048	801.304447829771	-0.507378	0.159739316578508	9.98812626500707	0.00157552839789366	0.0393019754048532	clptm1l
ENSDARG00000068710	3339.65528085635	-0.507682	0.130279305586202	15.2100563263207	9.6189818967549e-05	0.0058983596990901	nid1a
ENSDARG00000075670	643.611609767242	-0.507983	0.143931699740245	12.4147706372319	0.000425951325270971	0.016861073234846	rereb
ENSDARG00000100442	3721.95698510628	-0.509104	0.161822218857053	9.75876027034607	0.0017847022098621	0.0424477198376651	cfh
ENSDARG00000078401	438.560372852462	-0.51202	0.162878746085334	9.91742132679678	0.00163721604725569	0.0402454434473362	larp4aa
ENSDARG00000011298	331.26532604433	-0.512539	0.180520280231092	8.11044012237497	0.00440110397504463	0.0737731772675721	atf7a
ENSDARG00000071196	1254.78278819586	-0.513731	0.178036345334632	8.10649065785765	0.00441070346485463	0.0738606678528735	cavin2b
ENSDARG00000060235	754.389648897831	-0.515092	0.180391564421506	8.23958114155457	0.00409865898354941	0.0707632582897788	mst1ra
ENSDARG00000042270	670.127875495115	-0.515561	0.1447890938258	12.7160897875236	0.00036252297175921	0.015437436547413	arsa
ENSDARG00000026376	1404.14459581157	-0.518106	0.178968163510842	8.50424926848744	0.0035431806625015	0.0650148590987626	aco1
ENSDARG00000013777	764.545620982911	-0.521069	0.1457485875558	12.8377012406639	0.000339704693671012	0.0146883083317289	ppp1r13l
ENSDARG00000098599	574.290711246818	-0.523448	0.187568076413745	7.90968657130068	0.00491707881047283	0.0788181558754785	DMXL1
ENSDARG00000103683	3113.82193762031	-0.524816	0.122939381174145	18.3128000145355	1.87443493077128e-05	0.00190413230346965	inpp5b
ENSDARG00000021004	6256.41043486102	-0.525127	0.168878464588927	9.77063596536108	0.00177321106698216	0.0422937174293072	c5
ENSDARG00000099093	250.707739583369	-0.527092	0.18336611686095	8.22433956980117	0.00413322442116159	0.071120983075559	dock1
ENSDARG00000062868	406.245228127589	-0.527785	0.184528987695736	8.18518453001115	0.00422338822673447	0.0719926770989617	eea1
ENSDARG00000018782	664.391929574073	-0.529409	0.177692600499407	8.91998617991912	0.00282066646485564	0.0562232843934524	kdm4aa
ENSDARG00000060518	1081.45891877956	-0.536847	0.157416442993097	11.5841897266181	0.000665149101498485	0.0224328185971379	pcsk5b
ENSDARG00000100599	304.970587980896	-0.540913	0.183206442980538	8.71379907520655	0.00315810387843804	0.060311557986524	c1s
ENSDARG00000076699	558.124610901248	-0.541508	0.19072192647816	7.94749169539071	0.00481540714739045	0.0777481577891689	ipmka
ENSDARG00000091161	200.708710080021	-0.542167	0.19712471486464	7.53219477884471	0.00606060296330678	0.0903624648720091	rpz
ENSDARG00000071863	592.321525095796	-0.54425	0.159426037680194	11.5689730378457	0.000670614459365037	0.0225270351160809	itgb1a
ENSDARG00000098791	4398.90715523726	-0.544797	0.118967474032022	20.8127121289846	5.0645685484102e-06	0.000672471019148356	cdhr5b
ENSDARG00000074311	265.355311119541	-0.546253	0.202695781956552	7.30447095828491	0.00687832454488929	0.0983561425543787	mast2
ENSDARG00000017591	3632.70950077372	-0.546358	0.148059716107991	13.7773944543345	0.000205797666002971	0.0101826610223575	fat1a
ENSDARG00000099524	342.954642909012	-0.549915	0.195524992036103	7.97948612010472	0.0047310369529556	0.0770816194567056	gbe1b
ENSDARG00000098955	606.961438759983	-0.552583	0.173386365926104	10.1684141041503	0.00142867111439491	0.0370071904793261	ssh2b
ENSDARG00000101079	601.538452311194	-0.552705	0.185326102594629	9.01600046135697	0.00267626359734357	0.0549971131982497	HECTD4
ENSDARG00000037655	778.189615787101	-0.554789	0.138433813622099	15.9900902298357	6.36749146559962e-05	0.00436483774733359	pls3
ENSDARG00000035706	483.665433407298	-0.555225	0.184124838378272	9.20810035667817	0.00240946586660245	0.0516995271780574	dock6
ENSDARG00000103774	238.575426733153	-0.555274	0.198133746843221	7.88784283076465	0.00497681882638133	0.0795489060372212	limch1b
ENSDARG00000105255	1093.58992420157	-0.555834	0.184869511101354	9.00126342980052	0.00269793027501885	0.0552797062304289	zbtb4
ENSDARG00000058830	395.9475172175	-0.558611	0.163210013248195	11.6637162862306	0.000637309040496083	0.0217549440281082	zdhhc3b
ENSDARG00000014488	415.61120246519	-0.55919	0.1974993669114	7.94381312088123	0.00482520539529398	0.0777481577891689	ca2
ENSDARG00000036175	837.134834530727	-0.561031	0.150664551228224	13.8773388730975	0.000195137185385018	0.00997151017317442	pcdh1b
ENSDARG00000079544	271.403190338629	-0.566322	0.192193199288314	8.68684302105373	0.00320515307469578	0.0607969587160797	si:ch1073-464p5.5
ENSDARG00000076544	248.041876623302	-0.569188	0.201706059137455	7.98471588823324	0.00471738977543328	0.0770816194567056	aldh5a1
ENSDARG00000062190	539.864615936934	-0.569686	0.182913524254318	9.54467129703458	0.00200530734459776	0.045707154381841	pde3b
ENSDARG00000028000	398.564757886475	-0.570282	0.200863048512679	8.04657152951479	0.00455898520899048	0.0753345725236441	pfkpa
ENSDARG00000034268	322.056500375934	-0.570842	0.18698516895571	9.297329480537	0.00229488142483994	0.0499364667692478	slit3
ENSDARG00000063333	485.345486159636	-0.571782	0.182941398184333	9.71478940620585	0.00182791024635828	0.0432197717270375	nup210
ENSDARG00000058459	640.511574992924	-0.572789	0.203595694839672	8.00145914419255	0.00467396701360592	0.0766703363331096	plekhg2
ENSDARG00000013245	294.215657627079	-0.574026	0.201178871599518	8.24000110642665	0.00409771074627656	0.0707632582897788	wbp1la
ENSDARG00000075614	1390.73272855968	-0.574665	0.139053752645414	16.8876953971726	3.96578314629318e-05	0.0032463592813564	apoc4
ENSDARG00000059116	284.305696840093	-0.574828	0.205347898755205	7.9301915050503	0.00486166511934647	0.078152773029113	heatr5b
ENSDARG00000060521	199.049028686633	-0.575316	0.207636505008654	7.72959936010706	0.00543228017895072	0.08419534986916	rbm27
ENSDARG00000029170	2889.9892301624	-0.575925	0.141064755859276	16.4689279978055	4.94539536956438e-05	0.00376222624040326	si:ch211-200p22.4
ENSDARG00000078041	255.19845373497	-0.576289	0.197907694834605	8.5440139881697	0.0034666033042936	0.0640277453672541	xpo1a
ENSDARG00000007727	182.206494118668	-0.576747	0.207781163604609	7.68247331634966	0.00557596938800565	0.0859484202833082	rgl2
ENSDARG00000001014	4433.96230285637	-0.576777	0.133305427322587	18.8669729715409	1.40158399137588e-05	0.0014958804333273	myh9b
ENSDARG00000076867	786.962016264011	-0.579094	0.160332701602806	13.0175368983708	0.000308587434101044	0.0136222772283924	mrtfbb
ENSDARG00000100753	3553.77075723186	-0.580011	0.157709104151113	13.6018136763626	0.000225967108815446	0.0110448792926228	CABZ01076275.1
ENSDARG00000101507	433.960262241663	-0.582947	0.211516096403538	7.6048625947181	0.00582110999193776	0.0883212036065	ATG2A
ENSDARG00000057231	922.018164802416	-0.58305	0.153673187181208	14.4788193745214	0.000141744401163459	0.00786261788427437	rorca
ENSDARG00000076838	5260.01100754699	-0.587097	0.210883194191698	7.78313062504675	0.00527363307534019	0.0819624650225452	apom
ENSDARG00000087921	379.671689341518	-0.591437	0.168931228605161	12.1786935071681	0.000483384891712011	0.0183588275426569	plce1
ENSDARG00000115383	481.190958732131	-0.591868	0.166989411155666	12.6669262216572	0.000372180894821305	0.0156452737932313	gnb4b
ENSDARG00000100854	549.030580906691	-0.592966	0.170069060938687	12.0883887505175	0.000507368010263932	0.0188452571741865	ago4
ENSDARG00000102995	368.999373122278	-0.594653	0.187100797547213	10.0863054164467	0.00149375301720622	0.0378784317731557	rbm24a
ENSDARG00000053232	665.712649214957	-0.595347	0.180148791193257	10.912798812817	0.000955021268026621	0.0284887540452239	itgb1b.1
ENSDARG00000002632	1208.28198413891	-0.596516	0.168486912873967	12.4313796302481	0.000422179914855717	0.016790612981632	anxa11b
ENSDARG00000019426	433.987522006645	-0.598821	0.186141569913057	10.4604666461217	0.0012195646645192	0.0334943305175688	trioa
ENSDARG00000080006	179.806755009326	-0.599192	0.219082686694584	7.54777098737743	0.00600843527343135	0.0899026122589821	tmem41b
ENSDARG00000030782	839.22294323311	-0.599589	0.152600611003891	15.5490753402896	8.03909570553944e-05	0.0052341031228769	exoc3l2b
ENSDARG00000096961	697.236404076051	-0.600333	0.204512306241397	8.66693102747406	0.0032403644541249	0.0613958042583238	si:dkeyp-47f9.4
ENSDARG00000104387	10306.6978943385	-0.607405	0.216917694011148	7.85402487377675	0.00507076940760247	0.0803650230454891	SLC4A5
ENSDARG00000018693	1046.52652929227	-0.607422	0.198121615021382	9.15295625265286	0.00248316564208502	0.0525735076937956	cdh2
ENSDARG00000014646	3128.49821968297	-0.607461	0.196482980418394	9.23225686098699	0.00237788373447569	0.0511457313959994	aoc2
ENSDARG00000079901	3028.55598304226	-0.609272	0.209509063981656	8.40232244155867	0.00374741943091793	0.0675858116187904	si:ch73-15n24.1
ENSDARG00000073764	791.645800616036	-0.609673	0.181373416335529	11.3470608064737	0.000755674687336427	0.024318592085027	si:ch211-113j14.1
ENSDARG00000103317	681.820636780042	-0.610249	0.150687487410555	16.3831856978552	5.17422027254222e-05	0.00383055972502606	capn5a
ENSDARG00000031422	582.938347394627	-0.613603	0.190503223888482	10.5354659189957	0.0011710535665043	0.0328412408066462	igfbp2b
ENSDARG00000009782	4765.50641867715	-0.614575	0.142769928915009	18.2112383881425	1.97708764178681e-05	0.00198198863551509	myh11a
ENSDARG00000086805	145.032231611786	-0.617211	0.221975050774378	7.72266742263423	0.00545317676486865	0.0844416159650872	itprid1
ENSDARG00000045014	547.357458909855	-0.617942	0.18874874913408	10.665604770233	0.00109146159774576	0.0314620802098919	tuba2
ENSDARG00000062055	249.259789833667	-0.619129	0.224534355809436	7.66043412270797	0.00564449214128941	0.0866087997985108	rnf38
ENSDARG00000052263	509.490193446736	-0.619332	0.169232397072678	13.2428601000141	0.00027362009474237	0.012660714690111	rab1aa
ENSDARG00000015902	353.819252659133	-0.62116	0.183344824563822	11.3581029059771	0.000751195149233672	0.0242911721692627	stat6
ENSDARG00000034643	500.599325784715	-0.621322	0.154552396144535	16.0974444264834	6.01651714014168e-05	0.00420232371945227	fhl3a
ENSDARG00000041895	1712.00997456554	-0.621584	0.226215402416534	7.5077613799218	0.00614336796620225	0.0910330527364398	cad
ENSDARG00000042780	21343.2761826082	-0.621909	0.161015308507572	14.7429477592835	0.000123207504410476	0.007120141003267	apoba
ENSDARG00000006526	93856.3000499483	-0.622892	0.153522250161961	16.2704319172841	5.49142105040694e-05	0.00395734329799198	fn1b
ENSDARG00000019743	225.854536942632	-0.622896	0.195340875400152	10.2078448321295	0.0013984450191415	0.0365720161653091	dctn1a
ENSDARG00000038095	279.719782691988	-0.622922	0.18608346377798	11.1398116359112	0.00084494471045641	0.025956954230215	socs1a
ENSDARG00000035187	285.702867788989	-0.624857	0.210804287841587	8.90028447863297	0.00285126231738753	0.0564329066409693	abl1
ENSDARG00000079811	190.748978320365	-0.626147	0.217612232058291	8.31863308562481	0.00392404382619867	0.0695075115978867	micall1a
ENSDARG00000043279	2270.08919057849	-0.628681	0.181035850375742	12.1119724611648	0.000500991127579804	0.018690737576058	aqp12
ENSDARG00000010408	540.233410895215	-0.629689	0.186688214360943	11.3152965401292	0.000768711836726336	0.0245043245798038	igsf9b
ENSDARG00000009958	208.777331280958	-0.632455	0.214122634284537	8.72852974802358	0.00313269006321251	0.0599620346605592	cbl
ENSDARG00000079862	481.669452014991	-0.633947	0.180702651623869	12.0770905395493	0.000510451937658614	0.0189181341203016	kl
ENSDARG00000060661	453.412112891772	-0.634668	0.164761742959368	14.9051168396747	0.000113055919053706	0.00659675419724095	klf8
ENSDARG00000074481	255.706712176237	-0.636221	0.213091287307919	8.96563733754427	0.00275104714015092	0.0557879433432316	ulk1b
ENSDARG00000105288	331.750974158948	-0.636366	0.199328583887874	10.2629708082906	0.00135726940909285	0.035986845983542	GARRE1
ENSDARG00000075110	515.886582559676	-0.638095	0.203215511970729	9.95788284760725	0.00160162131229202	0.0397178532193828	dab2ipb
ENSDARG00000030224	209.960583364195	-0.639975	0.202920147427049	9.92548317517959	0.00163006052316071	0.0401867114065191	ppp2ca
ENSDARG00000060177	179.769660109761	-0.642733	0.226867875714193	7.96985787655865	0.0047562673009556	0.0772941689080178	vcpip1
ENSDARG00000060879	631.807753519155	-0.642973	0.202925342439346	10.1595033629163	0.00143559288648657	0.0371294522159863	slc28a1
ENSDARG00000058285	3082.12362640202	-0.643282	0.181454710287498	12.4351356339556	0.000421331719097683	0.016790612981632	cpt1b
ENSDARG00000105215	634.61042526791	-0.643476	0.163996099999497	15.3841125973834	8.77227627610493e-05	0.00557182051237524	kdrl
ENSDARG00000038121	184.188350561417	-0.644408	0.22585920184955	7.98800591619821	0.00470882494010088	0.0770173762996325	si:ch211-13k12.2
ENSDARG00000055930	515.762614245662	-0.646392	0.172964362720401	14.0073539990197	0.000182097035924176	0.00953634259872478	zc3h7bb
ENSDARG00000043643	300.727388540724	-0.646529	0.196200922383288	10.9104869071196	0.000956213887777781	0.0284887540452239	ehbp1
ENSDARG00000071524	283.209854656677	-0.646808	0.242251340157047	7.26298475795795	0.00703902082610497	0.0993245412724582	insrb
ENSDARG00000105214	187.418089387314	-0.650072	0.212281093545262	9.45205731759294	0.00210912395852179	0.0471074931292092	agtpbp1
ENSDARG00000110183	159.054111876045	-0.65037	0.227862444413809	8.21906656549542	0.00414525169842264	0.0712552287364943	CABZ01070631.2
ENSDARG00000023694	472.451310375969	-0.651198	0.183464421546131	12.4157641611507	0.000425724772542028	0.016861073234846	spon1b
ENSDARG00000016536	374.833595572469	-0.652388	0.187175148395631	12.2236355692379	0.000471878900911835	0.0181259542279642	npas2
ENSDARG00000030236	425.258580394934	-0.653548	0.185552460422372	12.2019869850854	0.000477386419579642	0.0182543473772596	tmem30aa
ENSDARG00000053091	318.521038280169	-0.654135	0.179248029962096	13.3126386367305	0.000263623116002551	0.0123485461254195	DAB2
ENSDARG00000017636	322.086700448525	-0.654373	0.185138637449033	12.3275312122929	0.00044632630508722	0.0173819872579349	rnf167
ENSDARG00000020134	304.003096261465	-0.654972	0.242387794433095	7.25600063949657	0.007066448565242	0.0995501438226197	sipa1l1
ENSDARG00000037030	1396.96347766714	-0.654983	0.205685332586969	10.2932134344479	0.00133520364210727	0.0357389508204046	casz1
ENSDARG00000026335	853.559430799328	-0.656898	0.19011029545695	11.7779075348307	0.000599378204633012	0.0208828815386911	susd4
ENSDARG00000091293	218.144686545229	-0.658083	0.216045745780508	9.39239312512737	0.00217887600410523	0.0483452448121402	dmxl2
ENSDARG00000086100	129.995754506121	-0.661084	0.240773349277828	7.52262996756584	0.00609286615543731	0.0907632526317486	cd302
ENSDARG00000006094	481.877604669645	-0.663851	0.18953992680411	12.0426677217557	0.000519965033823653	0.0191843021536049	igf2r
ENSDARG00000051989	233.184754061543	-0.664213	0.202472561098794	10.6255710109912	0.0011153452302282	0.0319865078526158	tmem187
ENSDARG00000034403	781.039087013748	-0.664695	0.231463882195345	7.96079883185931	0.00478013123463124	0.0775816679591786	zgc:173443
ENSDARG00000100349	279.692315389559	-0.665886	0.193152302405369	11.922969304694	0.000554460338916352	0.0197085681523456	prkacaa
ENSDARG00000078752	245.632062454538	-0.667019	0.190769807784625	12.2953012153205	0.000454100077398957	0.0176034243797209	rubcn
ENSDARG00000097017	251.019618063348	-0.667648	0.217276176883804	9.54424815806468	0.00200576968763342	0.045707154381841	mical3a
ENSDARG00000088307	273.118080233107	-0.668261	0.220840697785594	9.26979386736257	0.00232963920156052	0.050429660919018	mrtfba
ENSDARG00000098683	409.63923087494	-0.669482	0.20257007840609	10.9913901811198	0.000915361244687929	0.0274657236106273	zmiz2
ENSDARG00000074191	917.150070002928	-0.670343	0.2213040087055	8.78054050365517	0.0030446097098236	0.0590808441159441	zgc:172253
ENSDARG00000012066	480.847911351644	-0.672867	0.226749338493626	8.57677235465484	0.00340478374906895	0.0632038217518523	dcn
ENSDARG00000016490	492.721330497792	-0.672921	0.166972766495402	16.1167319560801	5.9555535823952e-05	0.00419051856944051	rab11fip3
ENSDARG00000063313	258.221768288481	-0.674485	0.205149555056248	10.8773245614663	0.000973487689962589	0.0286991659367817	plbd1
ENSDARG00000068973	667.832769855559	-0.674556	0.188135287403434	12.9169510326755	0.00032561982354266	0.0142621482711685	pdlim4
ENSDARG00000004336	180.862788455911	-0.675234	0.219170459229292	9.39586925135609	0.0021747486883668	0.0483172425980625	exoc4
ENSDARG00000036135	1305.29852491202	-0.676063	0.195161740204064	11.6943896405365	0.000626888302568589	0.0215367901143954	bbox1
ENSDARG00000075549	324.261577339659	-0.677236	0.192601195130577	12.3512628136696	0.000440688278281028	0.0172021445292893	cdh5
ENSDARG00000012745	300.28447438606	-0.682189	0.222304124237692	9.46025981018995	0.00209971329649011	0.0470127961071962	poc1bl
ENSDARG00000078139	171.343943935613	-0.682614	0.237737334661339	8.33870239362926	0.00388093067039738	0.0690985924961195	appl2
ENSDARG00000098788	706.343465359866	-0.684251	0.152228447548141	20.1480178425574	7.16744844025742e-06	0.000882223963854459	pcdh2g28
ENSDARG00000074645	340.248495890543	-0.686165	0.198660720518837	11.9612069961834	0.000543196719631456	0.0195307596655549	CABZ01032476.1
ENSDARG00000030786	124.357442197524	-0.689724	0.240873392575835	8.17103208392144	0.00425646801030043	0.0723556653807421	mpi
ENSDARG00000100280	150.979564513001	-0.690242	0.240546108460045	8.32971867311597	0.00390016972425221	0.0692300653263843	znfx1
ENSDARG00000034588	249.762517794882	-0.691867	0.236719438389483	8.41875235642395	0.00371370544679267	0.0672457486554998	scn4ab
ENSDARG00000067829	303.695029203367	-0.692007	0.207830545132183	11.1523704203475	0.000839243667363029	0.0258723326558369	ppargc1a
ENSDARG00000079725	421.617809230245	-0.692957	0.168171396431404	16.9202402569082	3.89836860633337e-05	0.00322943371694629	dhx9
ENSDARG00000076729	227.283931049497	-0.693656	0.191273516305225	13.1186119449883	0.000292376575704549	0.0131126228619835	myo9aa
ENSDARG00000008575	359.231783488142	-0.693707	0.184056156331037	14.3330949560887	0.000153148691722945	0.00835775530266671	lyst
ENSDARG00000078127	138.594475246351	-0.69697	0.258063945660076	7.29729002202185	0.00690586922756238	0.0983561425543787	neurl4
ENSDARG00000028793	261.550325253003	-0.697301	0.181645776617326	14.7416477661645	0.000123292484905056	0.007120141003267	nlk2
ENSDARG00000088308	191.898449955642	-0.69888	0.215019961377644	10.5047065225075	0.00119070868828334	0.0331882985297884	notchl
ENSDARG00000029751	327.307468799613	-0.700908	0.233848193404976	8.94181728843002	0.00278715292921085	0.0560856322736068	wbp1lb
ENSDARG00000030981	233.448228504449	-0.701219	0.215536468702164	10.6608719878028	0.00109425793389008	0.0314888592818916	tmem127
ENSDARG00000038308	132.548367250193	-0.70337	0.258382174303134	7.51232969587401	0.00612780618266557	0.0908823180811693	ykt6
ENSDARG00000096867	188.114523961971	-0.705561	0.249248637967392	8.08266729798276	0.0044690619180679	0.0746895848606332	clmn
ENSDARG00000035942	217.827539775602	-0.70658	0.208050842558971	11.5526182385773	0.000676539181572587	0.0226808751865975	hrh3
ENSDARG00000104550	913.704829545726	-0.707577	0.175603683516055	16.3931169416276	5.14718022893768e-05	0.00383055972502606	clcn2b
ENSDARG00000062518	827.850452868566	-0.709291	0.2148221716535	10.8990020703174	0.00096216081589894	0.02861537537655	ulk1a
ENSDARG00000060297	111.390881495243	-0.709533	0.253876592150832	7.81685426158173	0.00517612125718688	0.0812115340456836	arhgap35b
ENSDARG00000017988	126.428753676663	-0.709909	0.236677259924569	8.97593535008372	0.0027355850811415	0.0555949162305341	dse
ENSDARG00000054438	203.642720542507	-0.710439	0.244410806489867	8.23548004572376	0.00410793057999736	0.0708302999698318	fzd2
ENSDARG00000035660	170.112199796047	-0.710598	0.223983260947465	10.1205481839595	0.00146625383173909	0.0375766540495687	si:ch211-193k19.1
ENSDARG00000061764	1359.371623168	-0.71311	0.159324528884839	19.6524387440702	9.28846871218677e-06	0.00108021688202486	ahnak
ENSDARG00000067976	430.638226187356	-0.714378	0.219865411689155	10.4837440535644	0.00120429456471006	0.0332918348273865	ar
ENSDARG00000091558	278.635689500516	-0.715719	0.242673901551654	8.41733545920931	0.00371660070846977	0.0672457486554998	si:ch211-251f6.7
ENSDARG00000078954	426.315451489062	-0.717553	0.192790282867004	14.0233470534561	0.000180554816596883	0.00948503387001009	rxrba
ENSDARG00000032155	260.859209975506	-0.71864	0.203004545728358	12.4960356434092	0.000407816491979623	0.0164133476826516	ppm1aa
ENSDARG00000020738	17096.8082467748	-0.719819	0.237506842511338	8.6277283647856	0.00331084182217845	0.0621031431005508	zgc:153921
ENSDARG00000099547	387.772652745947	-0.72015	0.242889906113688	8.88953025427905	0.00286810512589513	0.056567083904058	nbeal1
ENSDARG00000028625	297.563241876025	-0.720872	0.230068413992247	9.82225409277882	0.00172412910212341	0.0415342700701529	jph2
ENSDARG00000004714	250.183998350381	-0.722979	0.225727368199512	9.98106269481554	0.00158158378971492	0.0393947525051148	tcf12
ENSDARG00000018111	331.354199182132	-0.729958	0.226896227810341	10.055926184798	0.0015185865310463	0.0382779143094675	kdm7aa
ENSDARG00000070583	264.632192898575	-0.731727	0.237386583213077	9.45971771316775	0.00210033392442541	0.0470127961071962	itpk1b
ENSDARG00000061896	1202.059707372	-0.732524	0.180545033063636	15.9702567211643	6.4345525102628e-05	0.00437523624921619	slco2a1
ENSDARG00000005479	160.75529811178	-0.733981	0.236032347265527	9.58656279967733	0.00196006532135686	0.0451250351868892	tenm3
ENSDARG00000074201	4652.05025787385	-0.73656	0.136642609251071	28.6477979399361	8.6812655394578e-08	2.81523424599763e-05	flna
ENSDARG00000068572	755.790505636678	-0.737882	0.160366172603504	20.9894058293969	4.61830089471745e-06	0.000640884972523537	slc16a1b
ENSDARG00000098438	586.289105323064	-0.738166	0.209139572938956	12.5746656955843	0.000391011181536516	0.0159651853613808	slc6a6b
ENSDARG00000087074	101.392515215069	-0.738414	0.272501304496346	7.38432516853424	0.00657947519720681	0.095374817066121	znf574
ENSDARG00000030479	119.02599092996	-0.742703	0.268879903155695	7.53941858348247	0.00603635183966905	0.0901510271574735	hmgb1b
ENSDARG00000102114	352.15936477318	-0.743796	0.254819002672581	8.59826110900748	0.00336484130786886	0.062836455121365	ptdss1b
ENSDARG00000031560	167.86656296035	-0.744884	0.228556829745337	10.5260982429232	0.00117700445519267	0.0329151345404877	srpk1b
ENSDARG00000058603	629.835775917163	-0.745374	0.150997769262961	24.2734190898682	8.35845939977676e-07	0.000176185876073044	jph1a
ENSDARG00000091902	260.365052830948	-0.7467	0.262353784916593	7.78633212982466	0.00526429602877048	0.0819546099263918	b3gnt2b
ENSDARG00000014914	3004.91453714836	-0.746927	0.171444812834548	18.8305647223348	1.42859351347328e-05	0.00151511776211949	lamp2
ENSDARG00000068369	410.073263254025	-0.7484	0.224836406050167	11.1781099002228	0.000827680460134452	0.025562592672614	angptl2b
ENSDARG00000042409	160.506325630437	-0.752761	0.239893042593897	9.70519123503538	0.00183748201220868	0.0433363065340909	RALGDS
ENSDARG00000088801	235.773273092578	-0.752821	0.223098536093844	11.4691584103777	0.000707607174008695	0.0232147466445693	fgd5a
ENSDARG00000099152	364.177999828863	-0.753368	0.195447734815615	14.9901896597975	0.000108071548894541	0.00640599162570017	si:dkey-190j3.2
ENSDARG00000011171	154.647649209716	-0.75445	0.255095283396018	8.7883403982256	0.00303161923312977	0.0588965381662066	TENM2
ENSDARG00000114086	491.292042455512	-0.756841	0.235229700140836	10.2738374390407	0.0013492986711934	0.0359166142927184	DOCK9
ENSDARG00000095512	299.546751246701	-0.761131	0.254933139682602	9.07857929014925	0.00258620887514936	0.0541754537411723	rca2.2
ENSDARG00000026166	213.128443577359	-0.762046	0.228325478524694	10.976798870393	0.000922596562009673	0.0276336515544745	emilin1b
ENSDARG00000052094	161.864397995009	-0.766258	0.285038599371001	7.36820608827608	0.00663871285503342	0.0959285474502387	notch1b
ENSDARG00000070555	109.847433316665	-0.768638	0.282154371160663	7.4171738276246	0.00646042119676132	0.094159103406211	ldlrad4a
ENSDARG00000074424	376.677522491416	-0.768904	0.192841921216419	15.7980375495003	7.04755683983066e-05	0.00470662419588669	ibtk
ENSDARG00000091801	305.37419036333	-0.769524	0.199838786135345	14.9368454789701	0.000111170455432842	0.00655478108379027	serpinb14
ENSDARG00000038424	9024.90204415339	-0.770263	0.185841714506835	17.0838888475858	3.57644208865629e-05	0.00307701749699036	c4b
ENSDARG00000078066	153.251652854908	-0.770808	0.228883854221504	11.2230023329333	0.000807896896769849	0.0252288247596851	elk1
ENSDARG00000093370	196.029687322641	-0.770919	0.270847539785875	8.24398129243669	0.00408873497443053	0.0707632582897788	lrrc66
ENSDARG00000069763	89.775432562427	-0.772402	0.277687180288566	7.7313839520842	0.00542691368642639	0.0841895542725006	etv5a
ENSDARG00000078335	166.182214013593	-0.772769	0.248250989930709	9.83221518324343	0.00171481705953177	0.0414283095628714	amot
ENSDARG00000078179	288.530397422521	-0.772852	0.280423244175383	7.43226991836826	0.00640644802207633	0.0937777196148205	fndc3ba
ENSDARG00000079123	190.516523195875	-0.773891	0.21690410825482	12.6273304963072	0.000380147654634744	0.0157118379904551	ikbkb
ENSDARG00000044808	317.170004133312	-0.774824	0.191527154741795	16.440891311535	5.01907624761739e-05	0.00377842333765947	slc4a4b
ENSDARG00000069595	249.677507190709	-0.775833	0.227516319961504	11.3116974329841	0.000770203297456643	0.0245055437830403	si:ch211-214c7.4
ENSDARG00000103052	564.998501498218	-0.776571	0.187815518910006	17.2446499162391	3.28621611790814e-05	0.00290053445147788	pcyox1
ENSDARG00000036442	345.157089605759	-0.777053	0.286535611162331	7.42611071097257	0.00642841327456446	0.0939361638206069	atp11c
ENSDARG00000075964	235.630624377451	-0.778422	0.206002033923951	14.1577722594494	0.000168101211672082	0.00902767749180354	plekhg4
ENSDARG00000059333	962.123722038686	-0.779748	0.169878502100117	21.1358448986134	4.27849832087064e-06	0.000612453089079723	si:ch211-285f17.1
ENSDARG00000053448	153.110594350933	-0.781243	0.258847852632	9.00431948970395	0.00269342260558052	0.0552544834524383	si:ch211-251f6.6
ENSDARG00000091548	669.750780820772	-0.782372	0.241298277344966	10.5601875727949	0.00115549469908801	0.0325431950103864	stard9
ENSDARG00000056091	136.740672291102	-0.783855	0.250887870663914	9.60532028707171	0.00194014434238325	0.044817334309053	cttnbp2nlb
ENSDARG00000063069	105.729972698264	-0.783936	0.259061767102627	9.14743989455697	0.00249066298155812	0.0526316414260834	gripap1
ENSDARG00000067801	138.977392116277	-0.784588	0.261151303303826	9.03245596571097	0.00265227905079594	0.0548157770043415	CABZ01064472.1
ENSDARG00000074876	141.357506296143	-0.791842	0.229896298522711	11.799870167518	0.000592348518429114	0.0206806895781991	abcd1
ENSDARG00000063580	323.443711719772	-0.79201	0.195035612507074	16.3063494982299	5.38830991409219e-05	0.00390432018983999	ppp1r9ala
ENSDARG00000054874	128.393803014303	-0.792062	0.264308642109295	9.09822100734119	0.00255858230469595	0.0537302283986149	gpsm1b
ENSDARG00000104094	217.542809504643	-0.79324	0.211796267873153	13.928310416724	0.000189916350685845	0.00979245484135264	grk3
ENSDARG00000071449	102.984477370265	-0.793341	0.27060251906826	8.64476327104094	0.00328002754149829	0.0617481214729108	fam234a
ENSDARG00000041108	2748.19327439009	-0.793993	0.218433271070864	13.1507449943061	0.000287404948491762	0.013028251737679	ctsh
ENSDARG00000017676	557.141604169305	-0.795698	0.22325781836982	12.1870430056116	0.00048122605485124	0.0183180924671703	mmp2
ENSDARG00000104654	2355.81688170341	-0.797505	0.135030425505273	34.8669541906703	3.53022024832159e-09	2.30498300388773e-06	leap2
ENSDARG00000044980	100.201607353824	-0.7987	0.271021847172509	8.76468798385824	0.00307118611982392	0.059249447226322	kpna6
ENSDARG00000101036	108.716295046678	-0.799842	0.277667346203599	8.24080077111647	0.00409590580328461	0.0707632582897788	traf2b
ENSDARG00000037403	148.101731292024	-0.801767	0.276373328550568	8.31563970478939	0.00393051587761827	0.069549096793575	hspa8b
ENSDARG00000098733	217.452867130932	-0.802384	0.294531696492199	7.53800912323381	0.00604107576872116	0.0901510271574735	pxdn
ENSDARG00000032795	179.176361884639	-0.802852	0.209015910127613	14.7087532998332	0.000125462542503808	0.00717177916692109	pgap6
ENSDARG00000099137	603.36994356562	-0.803201	0.251709386362385	10.2588779913539	0.00136028385719684	0.036010151780079	BX663503.3
ENSDARG00000057678	148.826268485268	-0.803954	0.251789203074632	10.2794733089875	0.00134518340486016	0.0358921325255647	sfrp1b
ENSDARG00000099164	86.6047034570717	-0.804675	0.279041884684185	8.33469845850313	0.00388949332837369	0.0691133045272555	nacc1a
ENSDARG00000076501	175.394472787146	-0.804982	0.211045337551045	14.5074432005487	0.000139606845487562	0.00779533190548596	asxl2
ENSDARG00000062154	107.231020409738	-0.8053	0.292123960936032	7.66998330874761	0.00561469764516351	0.0863874510861243	dip2ca
ENSDARG00000076121	296.302844350723	-0.806224	0.23503514880819	11.634118726618	0.000647530140072715	0.0219704240483827	smpd1
ENSDARG00000060537	135.372552366357	-0.807431	0.272437709164887	8.92196454170846	0.00281761263773726	0.0562232843934524	atad2b
ENSDARG00000054632	176.951466826883	-0.808862	0.227353495972382	12.4959858833687	0.000407827354505783	0.0164133476826516	fli1a
ENSDARG00000068199	82.9582340596379	-0.809741	0.299851903668306	7.38324593174659	0.00658342448348247	0.095374817066121	pld3
ENSDARG00000090949	328.59416292081	-0.812274	0.174830730327846	21.6624041631216	3.2510088371513e-06	0.000498379654735294	dlg5b.1
ENSDARG00000035875	106.977075246962	-0.81282	0.278588004909901	8.35705146514751	0.00384193470728012	0.0686409578406219	tmem54b
ENSDARG00000041065	301.675999443887	-0.812847	0.227553220875833	12.4026571832999	0.000428723352336396	0.0169299844557533	hspb1
ENSDARG00000052895	150.228824168273	-0.814615	0.245458205722885	10.8827823796535	0.000970623246956109	0.0286991659367817	htra3a
ENSDARG00000076724	268.142425131994	-0.815979	0.231172216691228	12.6344741804027	0.000378697715417415	0.0156903675063486	pi4kaa
ENSDARG00000071429	4378.04473000829	-0.818202	0.168967282799434	23.4989671824158	1.24980841452451e-06	0.000236803587574459	tdo2a
ENSDARG00000056922	216.306694962513	-0.819502	0.283374522279321	8.3548326078888	0.00384662901971106	0.0686409578406219	ltbp1
ENSDARG00000006314	483.181722173273	-0.821495	0.185841013552956	19.3885607355207	1.06643939725489e-05	0.00119095149376882	itgav
ENSDARG00000100396	244.022450630332	-0.821529	0.274129168596496	9.04789261582891	0.00262997790505771	0.0545502059200346	pip5k1aa
ENSDARG00000018809	566.928998384753	-0.824353	0.212945957588056	14.7227832778453	0.000124532317246536	0.0071428179106406	abhd3
ENSDARG00000104267	229.28906084774	-0.824712	0.291731877256628	7.84681383612284	0.00509103525668736	0.0804987925555396	postnb
ENSDARG00000019973	194.509674591397	-0.825095	0.222409019698834	13.5657134513796	0.000230354839846708	0.0112268024980781	stk38a
ENSDARG00000099995	150.868665982346	-0.826995	0.292624660963691	8.04417969037925	0.00456500855467677	0.0753345725236441	apbb2b
ENSDARG00000039871	90.0930289411232	-0.827028	0.289186383810344	8.18381582795194	0.00422657595492926	0.0719926770989617	rpz4
ENSDARG00000103551	160.905319702545	-0.82743	0.226130908985694	13.4996986489149	0.000238601768543604	0.0115023784714922	rnf213b
ENSDARG00000011909	482.345909537434	-0.830884	0.246476376684312	11.5349340442626	0.000683005006607665	0.0227885623389302	itpr2
ENSDARG00000028159	120.073978682005	-0.831377	0.285987321581564	8.5709554013312	0.00341567873471227	0.0632951543993989	tead1a
ENSDARG00000086980	324.655915245536	-0.83384	0.186443654138387	20.0394170523145	7.58621950155312e-06	0.000927003039526741	mbd6
ENSDARG00000006677	131.332638700221	-0.834436	0.259996131926548	10.3683809234057	0.00128191921341485	0.034642634127908	ripk1l
ENSDARG00000010002	226.079902919956	-0.834828	0.207288175010448	16.3058619294178	5.38969649428358e-05	0.00390432018983999	gna11a
ENSDARG00000069832	159.256370938959	-0.838193	0.296048307589926	8.05079296404135	0.00454837415085957	0.0753345725236441	sfxn4
ENSDARG00000098879	821.049209640745	-0.842131	0.307282539063978	7.27334623108538	0.00699852989813415	0.0989238974620588	si:dkey-4j21.2
ENSDARG00000077938	158.780090167659	-0.84392	0.2903666755201	8.21207375871709	0.00416125665981676	0.07138864705551	cd248b
ENSDARG00000060618	139.450445795191	-0.849338	0.243813544560596	12.1918704926143	0.000479982307334274	0.018312085177778	ipo13
ENSDARG00000103746	141.114448425288	-0.852254	0.303947870739363	7.86229750954456	0.00504762127911187	0.0801488113273667	mapkbp1
ENSDARG00000113137	210.889081374777	-0.853783	0.289961310569463	8.60256469237599	0.00335689940064196	0.0627576436729771	BX276107.1
ENSDARG00000071469	90.9417621414557	-0.854706	0.30389310089413	8.02200269605499	0.0046212440721664	0.0761016003798261	znf618
ENSDARG00000021855	184.919007895848	-0.856004	0.242489808195996	12.5755348655675	0.000390829374482228	0.0159651853613808	arnt
ENSDARG00000067920	293.724123850865	-0.856395	0.207016042805294	16.7561165075747	4.25050229639892e-05	0.00336508076169836	rab8a
ENSDARG00000103505	208.514359567133	-0.857437	0.224328621228175	14.6688056307831	0.000128149674639	0.00725163746119951	fbxl3a
ENSDARG00000019371	170.181992378656	-0.85775	0.234987679700707	13.3489601767566	0.000258565953876604	0.0122564340373208	flt1
ENSDARG00000075733	373.685311951831	-0.857836	0.18718565711425	20.8349775931889	5.00603250338505e-06	0.000671572320803866	zyx
ENSDARG00000099189	124.530542301096	-0.858435	0.312698243131367	7.5885122615561	0.00587414057704334	0.0887519601844743	CU856516.1
ENSDARG00000099525	3088.97924948916	-0.861012	0.1989515465874	18.7964135163268	1.45440363588532e-05	0.00153285053199589	si:ch1073-13h15.3
ENSDARG00000061682	75.1716560536716	-0.861065	0.298355299894113	8.39078241945566	0.00377128538398126	0.0678710623586723	bicc1a
ENSDARG00000071697	517.514314391984	-0.861109	0.148467582842649	33.4161291624356	7.44043410198196e-09	4.04735613747489e-06	zgc:66433
ENSDARG00000038826	124.969607915131	-0.861161	0.254796679689507	11.3486941804873	0.000755010366132719	0.024318592085027	jph1b
ENSDARG00000045834	2413.32446848897	-0.868612	0.293962238076613	8.40312792493469	0.00374575935487843	0.0675858116187904	si:dkey-14d8.7
ENSDARG00000102367	90.4009438290347	-0.870118	0.317872497650068	7.2932959895431	0.0069212382992431	0.0984613015141401	ndfip1l
ENSDARG00000076972	621.964423841277	-0.87091	0.21226366593874	16.1929765472887	5.72058196219344e-05	0.00407030268474549	plvapa
ENSDARG00000027159	116.850155451275	-0.872928	0.251204444145921	11.9988733847569	0.000532327212276055	0.0193264614199812	fbxo28
ENSDARG00000068114	164.647922877803	-0.872937	0.299991404801723	8.0117469931373	0.00464748814951588	0.0763845932410197	f11r.2
ENSDARG00000074488	175.964410891964	-0.873204	0.22959583333591	14.575597844489	0.000134646936014697	0.00754335974091638	ifngr1l
ENSDARG00000075747	264.789753072172	-0.874063	0.19601260457451	20.0087163491744	7.70899625109833e-06	0.000935228804189001	zfyve16
ENSDARG00000076592	124.746861795747	-0.874526	0.285930152104003	9.34422228083441	0.00223689559708985	0.0490757775388573	man1b1b
ENSDARG00000016479	134.846770520428	-0.874694	0.261383534884187	11.332098250128	0.000761787768979438	0.0243757630897538	ugt5a1
ENSDARG00000052978	283.95652415565	-0.875223	0.236188903902823	13.7959862113915	0.000203771100999079	0.0101662487459984	mbnl1
ENSDARG00000102883	1699.85829420432	-0.877308	0.152142540915975	33.3514502452616	7.69204373908022e-09	4.05346667412843e-06	sptbn1
ENSDARG00000035949	183.551396815125	-0.878658	0.207814731896852	17.8512035952538	2.3886813767402e-05	0.00230173337462685	tmem106bb
ENSDARG00000076564	267.560987470183	-0.87881	0.240192091777543	13.5100402456566	0.000237290450934355	0.011498358833638	hspg2
ENSDARG00000113801	139.176065784697	-0.879097	0.232644968371096	14.2389060475124	0.000161007111939055	0.00871737741406285	LO017872.1
ENSDARG00000005915	104.607820611426	-0.880333	0.285085990082824	9.53649742219172	0.00201425768115345	0.0458386333026865	tcf3a
ENSDARG00000018383	208.012570865548	-0.88331	0.279998506359924	9.52710143929708	0.00202459627285775	0.0459906548631188	frzb
ENSDARG00000020718	187.647279469818	-0.883661	0.256207648615717	12.069397687083	0.000512562577576374	0.0189546990036631	slc25a22a
ENSDARG00000055678	189.048860442179	-0.88423	0.256433502465912	11.5327563838432	0.000683805523542588	0.0227885623389302	akap12b
ENSDARG00000058207	345.757905076352	-0.885667	0.203106744130014	18.8754209088492	1.39539053567753e-05	0.0014958804333273	abi2a
ENSDARG00000070625	135.986591974242	-0.888489	0.273848320251025	10.5014641055568	0.00119279993147889	0.0331917248259548	enpp5
ENSDARG00000109276	143.362173321325	-0.890247	0.259157641722	11.6789455575422	0.000632113473584248	0.0216213580224162	CABZ01068367.1
ENSDARG00000076484	129.155009125765	-0.891291	0.272383763435403	10.4313615162743	0.00123893377300545	0.0337514381489354	stab1
ENSDARG00000052386	78.3305023458911	-0.894296	0.318461883296483	7.88270143652971	0.0049909871248369	0.0796244237333251	cldnd1b
ENSDARG00000077762	111.014908532413	-0.895114	0.309524275048379	8.44368957377024	0.00366312297482671	0.0666602091091227	si:rp71-79p20.2
ENSDARG00000061948	998.715585221105	-0.897817	0.304153038571269	8.57763883210188	0.00340316388753095	0.0632038217518523	amotl2b
ENSDARG00000020455	209.581178117377	-0.89875	0.267873373943765	11.4540407306666	0.000713387057767894	0.0233589241847379	si:ch211-171h4.3
ENSDARG00000005163	301.545690315262	-0.899039	0.249795820987706	13.0181235339606	0.000308490779338419	0.0136222772283924	efr3a
ENSDARG00000026294	413.347903345873	-0.899742	0.167068564372613	28.9877749755019	7.2836508790176e-08	2.5066164239362e-05	erbb2
ENSDARG00000075053	6424.23130116831	-0.901347	0.18443666445328	24.0297388053731	9.4859194945687e-07	0.00019278381568923	sccpdha.2
ENSDARG00000079766	145.429493775497	-0.901399	0.290107425736424	9.50213455569878	0.0020523300603419	0.0465167228596042	tap1
ENSDARG00000005232	281.023149055202	-0.903679	0.248634978615972	13.3426688151868	0.000259434865450125	0.0122564340373208	ccdc85ca
ENSDARG00000078767	189.998322700617	-0.904518	0.216422010943109	17.5602040660891	2.78353030441172e-05	0.00253722548774566	yeats2
ENSDARG00000007370	196.082094808872	-0.904841	0.213759720464044	17.8803207345133	2.35241106114441e-05	0.00227981078874013	dysf
ENSDARG00000001857	483.933872765907	-0.905949	0.200370006074757	20.5535747535732	5.79854066729967e-06	0.000752159932866726	aff4
ENSDARG00000037116	1415.28152851043	-0.906882	0.196758858118304	21.116457993576	4.32200187395405e-06	0.000612453089079723	cxcl12a
ENSDARG00000078215	85.7626195017008	-0.910872	0.305403919174759	8.72447843694295	0.00313965872386732	0.0600272846491776	rbsn
ENSDARG00000040920	175.746214168471	-0.912132	0.316378400265357	8.25966027571887	0.00405357128919882	0.0705421802371102	si:dkey-49n23.1
ENSDARG00000061699	231.921257643836	-0.917985	0.230609821233163	15.805194390502	7.02094936642833e-05	0.00470662419588669	sipa1l3
ENSDARG00000079608	62.4457232926325	-0.919054	0.342544287297031	7.30013714050228	0.00689493477669091	0.0983561425543787	SGPP2
ENSDARG00000086034	126.899558685448	-0.920139	0.258224073954816	12.5813664186914	0.000389611773314359	0.0159651853613808	nectin1b
ENSDARG00000062550	146.011059478495	-0.920223	0.233645019045305	15.3678584472262	8.84806443995266e-05	0.00558819890078359	rc3h1a
ENSDARG00000079756	185.684884385424	-0.92105	0.294377067297245	9.93734017060374	0.00161959402586038	0.0400457684136124	peak1
ENSDARG00000076624	537.28952072592	-0.921735	0.189218920758096	23.5782406254368	1.19936139167392e-06	0.000232469323537901	ptprb
ENSDARG00000089213	67.3079550140679	-0.924308	0.320115333881306	8.30375325285981	0.00395632319607486	0.069859139325037	adam15
ENSDARG00000078890	151.899304133133	-0.924622	0.345823038699444	7.27933687329822	0.00697522808936671	0.0988078465297695	wdfy3
ENSDARG00000117358	171.402276178468	-0.926916	0.258759645414257	12.8593282982906	0.000335801105525167	0.0145939997682041	CABZ01117607.1
ENSDARG00000007918	87.880043164124	-0.92977	0.296639652452376	9.84565344725591	0.00170233509994225	0.0412449379171352	ttc27
ENSDARG00000018726	128.024066614034	-0.932717	0.242751312773551	14.6496710570602	0.000129457235459285	0.00727679120516641	slco3a1
ENSDARG00000060103	80.6615809325377	-0.932814	0.298566439513476	9.85542528531742	0.00169331649404081	0.0412449379171352	cpeb3
ENSDARG00000086283	230.136474787342	-0.932975	0.256744222194245	12.6832198580819	0.000368951678601148	0.0155930630482485	cnsta
ENSDARG00000079317	105.104292991648	-0.93604	0.336433695142661	7.41086276842741	0.00648312256919736	0.0943269162073987	dlc1
ENSDARG00000061723	139.085426250567	-0.9373	0.284424783109144	10.6923764412317	0.00107577925174236	0.0310631258940605	tmem64
ENSDARG00000101471	143.263680722479	-0.939422	0.288370410589367	10.6263190821036	0.00111489412846868	0.0319865078526158	fgd4a
ENSDARG00000014550	102.096475804935	-0.940894	0.309702048052381	9.24288527907145	0.0023641215502286	0.0509575284934078	rfx3
ENSDARG00000104836	105.274021871581	-0.941763	0.292771312233277	10.4379377978464	0.00123453028939019	0.0336858968770013	myom1b
ENSDARG00000027017	668.772848144251	-0.944509	0.178597773728742	27.6642756643461	1.44303178179905e-07	4.3453294529424e-05	ppp2r5a
ENSDARG00000076870	145.799271099051	-0.946258	0.328858128340908	8.39308862991188	0.00376650357394907	0.0678574249652812	piezo1
ENSDARG00000079634	113.370167826931	-0.950946	0.322101496799666	8.53275520566923	0.00348811267540545	0.0642369601289428	filip1b
ENSDARG00000038405	12859.1611862505	-0.951583	0.224275097643085	17.6617771405358	2.63876277079027e-05	0.00247208092243535	zgc:153921
ENSDARG00000040362	545.207246633036	-0.952122	0.191514937140232	24.0060836661645	9.60317886372254e-07	0.00019278381568923	ehd2b
ENSDARG00000101019	109.563988477124	-0.952348	0.284261947580058	11.1378810901331	0.000845824543621166	0.025956954230215	ext1b
ENSDARG00000105000	82.9575560986203	-0.953378	0.308175788010697	9.68781604647633	0.00185493881429883	0.0436869179127391	c2cd2
ENSDARG00000059361	528.972144756951	-0.954994	0.272613581641147	11.8664583647832	0.000571539970114365	0.020162925765771	slc39a4
ENSDARG00000022424	650.927576322625	-0.95602	0.227630053762798	17.3606439206708	3.09161926785138e-05	0.00274389345861989	slc26a5
ENSDARG00000067607	1681.98522157104	-0.959712	0.138312123246994	47.9834424963571	4.29833701138184e-12	9.88219727292273e-09	srebf1
ENSDARG00000009217	233.368955234267	-0.961114	0.243348440706056	15.6624560383766	7.57122698404339e-05	0.00498725002468452	tom1l2
ENSDARG00000005482	235.84904674329	-0.97042	0.193306946287829	25.0149190433251	5.68884220009129e-07	0.00013511400847907	rapgef2
ENSDARG00000060756	499.135562381388	-0.97571	0.166011665633392	34.4998185737382	4.26291054550962e-09	2.6624244640344e-06	abhd6a
ENSDARG00000099479	177.603900845965	-0.976941	0.265177871835135	13.2642110779856	0.000270521279477206	0.0125788185582522	SYDE2
ENSDARG00000029476	3432.712779543	-0.978558	0.280868829798807	11.2363340629567	0.000802114303927034	0.0251197573854516	ldlra
ENSDARG00000088816	62.8105010703582	-0.981216	0.335247641981406	8.6442622506554	0.00328092965900065	0.0617481214729108	trabd2b
ENSDARG00000019963	184.074363945206	-0.981338	0.314321248416344	9.92192251706789	0.00163321697264448	0.0402057486273048	sfxn1
ENSDARG00000042904	919.514858673576	-0.983122	0.344202012732794	8.06185598948339	0.00452068513075802	0.0751766254711576	foxo3b
ENSDARG00000093093	79.2207866634566	-0.98507	0.3346089344457	8.80641610230744	0.00300173073361175	0.0584505604629272	adam17b
ENSDARG00000054968	94.9130076803548	-0.989203	0.291696335816022	11.3192867898258	0.000767061698552832	0.0244980329975311	cd40
ENSDARG00000099045	100.124758093234	-0.991026	0.325970661030651	9.1269197875835	0.00251875433070127	0.0530921928482693	cacnb2a
ENSDARG00000031228	1928.80332825966	-0.993758	0.203579595277033	22.8521083454285	1.74957304733547e-06	0.000297912216925301	podxl
ENSDARG00000113547	1027.59112440155	-0.993962	0.208577529859917	22.8334263825629	1.76666202292179e-06	0.000297912216925301	LO018202.1
ENSDARG00000029381	744.870096699755	-0.994201	0.154714211695428	41.2303941905886	1.35302180236333e-10	1.37012761207264e-07	aldh3a2b
ENSDARG00000008398	80.7447165424174	-0.997685	0.311935743086892	10.3268554293003	0.0013110839102819	0.0352051082469485	cacna1c
ENSDARG00000018096	216.584363002818	-0.999313	0.224242934663526	19.9098049995843	8.1182895252583e-06	0.000950685529614103	scap
ENSDARG00000053389	49.765570119046	-0.999859	0.366510600889654	7.46040393844535	0.00630708524194737	0.0925642980286845	jade2
ENSDARG00000104110	80.8435482068271	-1.00284	0.350535298125467	8.24990583912359	0.004075411489245	0.0707033579661918	col4a2
ENSDARG00000013828	249.300617016928	-1.00327	0.19498738851522	26.5662552601061	2.54653014872635e-07	6.40927431313021e-05	snx13
ENSDARG00000061836	609.966154041261	-1.00412	0.147375775822155	46.2886815987416	1.02051778001427e-11	1.72089913243806e-08	nfixb
ENSDARG00000005476	85.2503947546363	-1.00426	0.373634431011036	7.35118874563614	0.00670184282458043	0.0964276241901875	nav3
ENSDARG00000017321	72.6679515505902	-1.00482	0.339381012409077	8.91019089924021	0.00283583619269215	0.0563923416478392	kdr
ENSDARG00000079308	506.888121051642	-1.00547	0.250910649785584	15.1862785256374	9.74086652564041e-05	0.00595145768919834	tor3a
ENSDARG00000070995	84.2565566359882	-1.00732	0.32131136431126	9.8779748296589	0.00167268940154714	0.040879074461289	inpp4ab
ENSDARG00000053845	262.698807937317	-1.00908	0.249745357402738	16.4923179590188	4.88475892211466e-05	0.00374416771380088	cbln14
ENSDARG00000043171	327.999719389831	-1.0125	0.348623281191486	8.35621613420004	0.0038437012859509	0.0686409578406219	cela1.4
ENSDARG00000098695	348.218607825711	-1.01457	0.191175959671221	28.2905878885143	1.04402387523743e-07	3.26025455706088e-05	vclb
ENSDARG00000074219	125.957679906484	-1.02263	0.316753373189069	10.1860738348916	0.00141505289485704	0.0367108261014988	map3k22
ENSDARG00000098631	98.9264882418851	-1.02325	0.375995972607757	7.56128951118411	0.00596353062583095	0.089389348394122	CABZ01044277.1
ENSDARG00000060123	109.881310587295	-1.02336	0.284682352747812	12.779736117624	0.000350394354217471	0.0150288113891435	ca16b
ENSDARG00000117822	125.709991839818	-1.02587	0.33673167812031	9.42601022415752	0.00213929214793233	0.0477180998552685	CABZ01085061.1
ENSDARG00000014717	1088.92888038713	-1.02934	0.301320499376763	11.8141351046479	0.000587827324376717	0.0206081749916104	dync1h1
ENSDARG00000016788	62.5486648410701	-1.03167	0.341942548044598	9.20787484450786	0.00240976269714482	0.0516995271780574	zeb1a
ENSDARG00000103462	227.937636330439	-1.03348	0.300310409760052	11.9364391406214	0.000550465896618973	0.0196880162982982	dvl3b
ENSDARG00000015732	113.195490288656	-1.03469	0.292180958591045	12.3731275272697	0.000435557396094908	0.0170809403961592	cax2
ENSDARG00000010641	1357.28464513659	-1.03539	0.204822942520562	24.7917195343895	6.38712628341635e-07	0.000141718566470066	slc20a1b
ENSDARG00000100582	504.897213906553	-1.03678	0.284351200928038	12.8224390812053	0.000342486958318542	0.0147539916520095	si:ch211-195b11.3
ENSDARG00000078859	801.371959025694	-1.03691	0.287583304585825	12.546778538586	0.000396889931605028	0.016166074677912	g0s2
ENSDARG00000043332	67.5819187647167	-1.03776	0.33077448141807	9.67340023454391	0.00186954987245456	0.0438260438497132	prkcz
ENSDARG00000017047	811.248515826454	-1.03816	0.138075847215762	56.0600151842589	7.02922254902989e-14	2.96334449610727e-10	slc27a4
ENSDARG00000104850	129.638143444773	-1.03953	0.253735115822604	16.6884755196859	4.40477710204595e-05	0.00345477936147911	si:ch211-215p11.1
ENSDARG00000053425	93.3408518250987	-1.04016	0.299523449706306	11.9967630391832	0.000532930354046805	0.0193264614199812	serinc2l
ENSDARG00000039899	204.176085789018	-1.04512	0.250932899666357	17.4494554333866	2.9504879754045e-05	0.00264813471469359	zbtb7a
ENSDARG00000061560	120.832758064126	-1.04715	0.328263674587187	10.3309483279373	0.00130817974367972	0.0352051082469485	stim1b
ENSDARG00000100163	100.785290083263	-1.05217	0.301153080682671	12.1716144552226	0.000485222898483589	0.0183872218811882	tox4b
ENSDARG00000020242	157.628587616393	-1.05466	0.329108330064232	10.425767523603	0.00124269202462008	0.0337992187276909	fermt2
ENSDARG00000054448	103.187922618198	-1.05492	0.301318430440429	12.1041231656219	0.000503104494173473	0.0187281480910536	kif1c
ENSDARG00000033993	75.051538430582	-1.05704	0.367903691986296	8.29953916847904	0.00396551396222094	0.0699014103226304	slc19a1
ENSDARG00000102153	299.153856228477	-1.05738	0.283331549564668	13.7565816207624	0.000208090436668142	0.0102603188115055	nrp1a
ENSDARG00000039966	51.153095257007	-1.05752	0.362893250220692	8.42285032979114	0.00370534462810571	0.0671862650147814	prom1a
ENSDARG00000020057	153.888898915418	-1.05978	0.341428454813036	9.79495083627987	0.00174991689365471	0.041915978093323	bmpr2b
ENSDARG00000053804	48.8730765365832	-1.06004	0.370409282565811	8.25588165292601	0.00406201746449816	0.0706162891792087	osbpl2a
ENSDARG00000001968	310.652108574531	-1.06014	0.238447950244259	19.9385221377908	7.99726088303545e-06	0.000949702889229766	dock5
ENSDARG00000062329	49.8656354171738	-1.0612	0.369578506074723	8.2635946916069	0.00404479586735123	0.0704621825528344	b4galt3
ENSDARG00000102885	101.809815175973	-1.06126	0.30962661009538	11.8968943139027	0.000562276156544843	0.0199194597223019	rsu1
ENSDARG00000090255	59.9441623569859	-1.06399	0.354872147378038	9.06014218739449	0.00261241662139372	0.0543195825974874	phlpp2
ENSDARG00000019457	73.8427159974016	-1.06444	0.319079660958625	11.2366115770826	0.000801994378551558	0.0251197573854516	tfe3b
ENSDARG00000078864	139.962547088125	-1.07313	0.278500380452145	14.9867787366513	0.00010826707070655	0.00640599162570017	lats2
ENSDARG00000094965	105.54164894324	-1.07402	0.284273699314199	14.0269781218431	0.000180206507151891	0.00948503387001009	nfil3-5
ENSDARG00000112168	115.030272037771	-1.07585	0.271257097065815	15.7925969619059	7.06785152350462e-05	0.00470662419588669	CABZ01112387.1
ENSDARG00000051915	362.346456606123	-1.0765	0.232044686481255	21.6169306528729	3.32900252600216e-06	0.000505738464828599	pde5ab
ENSDARG00000098296	307.939414434455	-1.0773	0.220477394505705	23.8169914016634	1.05943115420391e-06	0.000207734738992332	gnsb
ENSDARG00000037607	557.403167017523	-1.07976	0.250328158871105	18.7423617301302	1.49621449250338e-05	0.00156017419915159	nol4lb
ENSDARG00000007383	258.85671674272	-1.08028	0.233728079350392	20.6689521281406	5.45941090064029e-06	0.000713659271453467	kcnk6
ENSDARG00000014527	100.268230720134	-1.08159	0.315333994649744	11.4952909687038	0.000697727348824043	0.0230394132374759	pdk3a
ENSDARG00000015731	794.284533833616	-1.08311	0.225670236358422	23.1287049091406	1.51511871340289e-06	0.000274725235097988	ano5a
ENSDARG00000016868	142.000216565408	-1.08507	0.387318432417897	7.98822194529777	0.00470826311220901	0.0770173762996325	rhobtb4
ENSDARG00000075230	80.5587137328844	-1.08511	0.358747130461507	9.19335681868602	0.00242895035798871	0.0519790157691941	tet1
ENSDARG00000101755	88.7889569901845	-1.09196	0.277469096585176	15.5093191106015	8.20995026871983e-05	0.00532478428390087	prkar1ab
ENSDARG00000014181	190.194080756006	-1.09632	0.232504891492153	22.2620130952045	2.37865950386606e-06	0.000382012716320889	foxp1b
ENSDARG00000030490	95.9636386111068	-1.09729	0.347118308012964	9.80390934531131	0.00174141282742979	0.0418790312523704	sptb
ENSDARG00000100620	90.2813369871966	-1.10373	0.323762618323986	11.7372617195451	0.000612610911548173	0.0211689709045837	taok2b
ENSDARG00000016866	406.683134259494	-1.1048	0.229533617647794	23.1854563866076	1.47105662545016e-06	0.000269635085597457	fam102ab
ENSDARG00000078603	63.6989101989168	-1.10496	0.348322902430625	10.1018830330219	0.00148117900043118	0.0377868706267338	myo1hb
ENSDARG00000063300	94.4289973801877	-1.10591	0.317465182899941	12.125633362583	0.000497334371882332	0.0186822583797112	CU655845.1
ENSDARG00000014804	80.7372383594454	-1.10865	0.362332996593847	9.19335348757208	0.00242895477827937	0.0519790157691941	cacna2d1a
ENSDARG00000010794	215.666115083576	-1.10914	0.392778653862999	7.87617875690799	0.00500902103939282	0.0797612103751475	tfeb
ENSDARG00000003069	60.0986944216116	-1.11205	0.388024539561463	8.15438521482312	0.00429571600189983	0.0727829429838388	btbd7
ENSDARG00000078898	97.7756187747964	-1.11377	0.286193831146453	14.9136837194009	0.000112543685652239	0.00659675419724095	pcdh7a
ENSDARG00000076994	77.2788779253773	-1.11529	0.330196900984722	11.3991385452364	0.0007347817136422	0.0239663907875211	adgra2
ENSDARG00000112909	106.224792336633	-1.11796	0.399524455202216	7.96926188692937	0.00475783356025158	0.0772941689080178	ZNF462
ENSDARG00000068680	31790.9690896747	-1.1197	0.292848602609919	13.9713065523783	0.000185621949297925	0.00964876744230427	ctrl
ENSDARG00000074597	49.0896078381863	-1.1198	0.374338870617214	8.96466637722484	0.00275250956897163	0.0557879433432316	lzts2a
ENSDARG00000019601	49.5922545068236	-1.12249	0.374407300024664	9.0294534372337	0.00265663902102425	0.0548234758994805	col12a1b
ENSDARG00000039309	47.5284027624921	-1.12536	0.405231602392837	7.74033278766603	0.00540008480831877	0.0838504881424305	hook2
ENSDARG00000043210	83.4705744853922	-1.12873	0.358656376841034	10.0022441176879	0.00156349585243648	0.0391175527591045	nfic
ENSDARG00000090230	47.9285597537863	-1.13617	0.381073982783177	8.90456334617655	0.00284458890309005	0.0564329066409693	tmem108
ENSDARG00000040621	46.378483990914	-1.13649	0.378560403224102	9.02754890199364	0.00265940836658809	0.0548234758994805	lrrc32
ENSDARG00000013653	45.7732330180339	-1.14405	0.377959345700528	9.1703192275487	0.00245971660584075	0.0522395480154817	adgrl4
ENSDARG00000113454	38.1184008883507	-1.14463	0.404947902779338	8.06014647055484	0.0045249525501527	0.0751766254711576	CABZ01068600.1
ENSDARG00000060901	39.9484098087668	-1.14752	0.409303954716647	7.91474715251868	0.00490334327915728	0.0787476930632659	trim62.1
ENSDARG00000116871	56.7683548331646	-1.14906	0.359909645209743	10.2553811855464	0.00136286469871625	0.0360219238471036	BX284638.2
ENSDARG00000018820	200.880613612304	-1.15683	0.280999955082466	16.9719317341035	3.79365282731201e-05	0.00316694889242388	flncb
ENSDARG00000062080	63.7111598020817	-1.15926	0.368821371236477	9.79835052520489	0.00174668471890129	0.0418980717138442	shc2
ENSDARG00000045442	46646.193113873	-1.16062	0.241549956357158	22.4310612280782	2.17822704393646e-06	0.000353186948479812	cpb1
ENSDARG00000062430	161.617395867554	-1.16468	0.225961631720772	26.6369024185118	2.45509440971921e-07	6.40927431313021e-05	gpd2
ENSDARG00000025859	97.5301558484331	-1.16532	0.281432269912822	16.9155538414433	3.90800474652276e-05	0.00322943371694629	lmf2b
ENSDARG00000025983	65.9283963120284	-1.16729	0.35122553867315	10.885880922566	0.000969000823701184	0.0286991659367817	l3mbtl3
ENSDARG00000004154	52.0505316586049	-1.16979	0.362803323403865	10.4866600689523	0.00120239532919178	0.0332918348273865	orai1b
ENSDARG00000098687	75.2628908871471	-1.17069	0.336886626377755	12.2340654566188	0.000469248413060518	0.01806606390283	pygo1
ENSDARG00000101948	469.701941851803	-1.17235	0.387581179965124	8.41264857623894	0.00372619416581824	0.0673470656143548	si:ch211-223g7.6
ENSDARG00000107130	57.6112026079297	-1.17571	0.423924686093832	7.84932133835107	0.00508397884614898	0.0804987185752209	CU927890.1
ENSDARG00000042232	76.1323989823331	-1.17599	0.320032142456134	13.6359444857501	0.0002218962121075	0.0109091423462646	specc1lb
ENSDARG00000078717	64.8205785979997	-1.17629	0.323242713949417	13.1215251527562	0.000291922292342222	0.0131126228619835	itga8
ENSDARG00000055009	93.4203155635422	-1.17751	0.331058424996282	12.4611273501577	0.000415509089863968	0.0166036250767206	col4a1
ENSDARG00000061231	137.837815174639	-1.18246	0.277923599289898	17.8254441432721	2.42123731514924e-05	0.0023067415166871	tinagl1
ENSDARG00000061196	49.6281871966212	-1.18594	0.385561096696694	9.2615555448757	0.0023401417577947	0.0505920646944769	emilin2a
ENSDARG00000068729	47.8969455996727	-1.18956	0.402182650877113	8.74288407022549	0.00310812543146511	0.0596951243175355	eif2ak2
ENSDARG00000061040	91.1999216986804	-1.18972	0.361541522849369	10.8948975805685	0.000964295208311049	0.02862836284815	pum2
ENSDARG00000113431	279.520640106207	-1.19088	0.370009539781868	9.82725667839745	0.00171944608939976	0.0414807144571505	si:ch211-276i6.1
ENSDARG00000074414	60.3820860102916	-1.19181	0.398559170776596	8.94406361382275	0.00278372755718479	0.0560836293868663	sema4ba
ENSDARG00000062222	40.8228966767	-1.19291	0.426962252980914	7.79507678642026	0.00523887840576052	0.0819448966967088	mxra8a
ENSDARG00000034210	47.9381029135026	-1.19537	0.389121220044352	9.4905745612925	0.00206530133901232	0.0466747557207868	si:dkey-240h12.4
ENSDARG00000061810	108.799527158135	-1.20027	0.434769657221575	7.57653446308018	0.00591330186942009	0.0888734486845196	mbd3b
ENSDARG00000059630	51.8651617981562	-1.20065	0.417823021437752	8.04453877483139	0.00456410375897883	0.0753345725236441	mlec
ENSDARG00000098805	94.1913158189789	-1.2042	0.3663896909385	10.5594035196213	0.00115598492624216	0.0325431950103864	vwa11
ENSDARG00000077880	31.9444114364426	-1.20502	0.437099666579524	7.59517403918613	0.00585247456129359	0.0885114605624159	si:ch211-255i20.3
ENSDARG00000105584	45.2094565810935	-1.20676	0.377921163373115	10.1903976356896	0.00141173869210082	0.036681278220179	slc8b1
ENSDARG00000017665	171.883942845305	-1.21182	0.252000984871563	22.5262726242526	2.07289072886918e-06	0.00033937045010603	snrkb
ENSDARG00000015985	71.0988038269848	-1.21242	0.41171316906577	8.58054281287931	0.00339774066635153	0.0632038217518523	abcc9
ENSDARG00000055026	73.5857383434797	-1.21442	0.391919243106686	9.57715784864652	0.00197013156993424	0.0451427799573087	ptch2
ENSDARG00000043226	54.3311905298992	-1.21531	0.380378799830411	10.288860837051	0.0013383568948006	0.0357665805341085	nfixa
ENSDARG00000061603	49.0357761139889	-1.21608	0.358484086518744	11.5084431130393	0.000692807806477093	0.0230233270886637	sorbs2b
ENSDARG00000012881	94.6975786646562	-1.22272	0.40971620567256	8.19970067007525	0.0041897301393554	0.0715819851468593	slc4a1a
ENSDARG00000100232	118.824435662362	-1.22298	0.327241194530739	13.8203187508438	0.00020114911354345	0.0101253059751737	glis2b
ENSDARG00000017299	1413.48687760045	-1.23128	0.265103761845813	20.3520215308554	6.44249906066432e-06	0.000807846415346937	fabp11a
ENSDARG00000052142	140.543579976896	-1.23313	0.248712609634079	24.6201526117444	6.98177666792051e-07	0.000152900909027459	acvr1bb
ENSDARG00000034714	34.4942856783212	-1.23422	0.447735699639454	7.67523317039671	0.00559838588355279	0.086215142606713	esyt1a
ENSDARG00000062350	79.4228049460026	-1.23481	0.296674994541088	17.1503471321295	3.45346295036069e-05	0.00300184256350166	synm
ENSDARG00000104484	308.918865390917	-1.23823	0.224683271003284	30.3272829837969	3.64956233646438e-08	1.431222550693e-05	itgb1b
ENSDARG00000058133	167.598109991826	-1.24696	0.320819704333204	15.108975513922	0.000101479652302763	0.0061116120599339	foxd2
ENSDARG00000108649	51.8117821042645	-1.24781	0.359929918895658	12.1261352031743	0.000497200553175842	0.0186822583797112	GALNT3
ENSDARG00000097193	267.812636468606	-1.24948	0.366765155676559	11.2798023200506	0.000783548995104164	0.0247434207948343	si:dkey-28n18.9
ENSDARG00000004753	458.215573705818	-1.24969	0.210567801042302	34.2217233365521	4.91769236488248e-09	2.85955332237977e-06	mylkb
ENSDARG00000067719	146.68429088316	-1.25887	0.314296360911972	15.9973239733739	6.34320806505295e-05	0.00436483774733359	wwtr1
ENSDARG00000045003	84.976846691	-1.26012	0.33449538769638	13.9811705676932	0.000184650617695242	0.00964013426066522	plvapb
ENSDARG00000063089	38.3037158098387	-1.26143	0.426711597343772	8.75275896029176	0.00309134018851915	0.0594653447869247	ccm2l
ENSDARG00000094815	36.4485627326617	-1.26824	0.431948545708924	8.70484389608753	0.0031736559236836	0.0604690331490094	CU179758.1
ENSDARG00000099732	40.035644585512	-1.27572	0.416507309959747	9.32109401373438	0.00226530699060573	0.0496102230942654	gfra1a
ENSDARG00000090039	132.218649435809	-1.27702	0.369673836584276	11.9767394545871	0.00053868758086126	0.0194515817474592	reck
ENSDARG00000061804	124.555399276005	-1.28085	0.314400684084892	16.1140193729903	5.96408976259101e-05	0.00419051856944051	si:ch211-194e15.5
ENSDARG00000016404	148.258718518929	-1.28133	0.454042578599236	7.63317185456683	0.00573044381606418	0.0876087706892931	ptch1
ENSDARG00000074581	70.0874655000881	-1.28299	0.385703971614114	10.494185491342	0.00119750792338737	0.0332678354400019	add2
ENSDARG00000106158	82.4477191226005	-1.28382	0.432612138177144	8.84775795755732	0.00293449138291158	0.0574064132135011	TP53I3
ENSDARG00000062023	114.408517312909	-1.28788	0.320968940336099	16.2018256945057	5.69392146432211e-05	0.00406849990054508	fndc3bb
ENSDARG00000098269	333.951085972001	-1.28987	0.176751748447355	52.6563169547109	3.97330875133646e-13	1.34003810947574e-09	slc1a9
ENSDARG00000005356	55.2851133512797	-1.29138	0.363417160366693	12.7726498140785	0.000351724239870037	0.0150288113891435	tyro3
ENSDARG00000013422	33.8358816741424	-1.29569	0.429219793591152	9.10260887267166	0.00255245170623096	0.0537298065675294	slc8a1a
ENSDARG00000079850	125.711718820528	-1.30056	0.250364267207748	26.9413093304279	2.0972805203199e-07	5.77752825645143e-05	dchs1b
ENSDARG00000011222	61.1327999929	-1.30189	0.416871605433413	9.84087908717571	0.00170675912557705	0.0412927964628491	ccdc28b
ENSDARG00000042859	152.65653187739	-1.30191	0.252588063659077	26.6148013492042	2.48333954810871e-07	6.40927431313021e-05	slc5a6a
ENSDARG00000040282	11926.4522056709	-1.30229	0.300146860902441	17.7943804318362	2.46109059792883e-05	0.00233153768274572	zgc:92590
ENSDARG00000087059	74.933165083822	-1.31876	0.377271047451874	12.2729081231089	0.000459581529540141	0.0177343783355501	selenou1b
ENSDARG00000100679	93.1996279619466	-1.32021	0.339054679116421	14.9113484159194	0.000112683086764474	0.00659675419724095	lrch3
ENSDARG00000030417	56.9441584251665	-1.32243	0.357045734973508	13.8638981196397	0.000196537804917022	0.00998258133830041	pkd1a
ENSDARG00000044034	45.1988467412295	-1.32419	0.494691839388495	7.29799706624678	0.00690315214919982	0.0983561425543787	tmem86a
ENSDARG00000044968	361.306338436841	-1.3318	0.260009580901463	25.2510334900912	5.03325924434292e-07	0.000124817427407875	vcla
ENSDARG00000032197	57.3727099069558	-1.33325	0.378463939088353	12.3984075783174	0.000429700133254012	0.0169299844557533	klf12b
ENSDARG00000098612	45.0352696917738	-1.34398	0.454822364271387	8.86943920181643	0.00289984210371267	0.0568605085987288	chrm2a
ENSDARG00000070348	57.9971326596479	-1.36746	0.419527802444763	10.0904370083244	0.00149040756311891	0.0378784317731557	hoxc10a
ENSDARG00000102017	37.6827098034943	-1.36896	0.485500615553185	7.83657198945972	0.00511996083549958	0.08057305946836	trpc4b
ENSDARG00000104283	72.0379425460627	-1.37147	0.425654758971029	10.4557946356295	0.00122265305887494	0.0335055739522207	cdc42bpaa
ENSDARG00000095909	60.8702716248595	-1.37526	0.404069728102364	11.6441680913338	0.000644041301851714	0.0218961057925916	BX539325.2
ENSDARG00000012539	376.316683449348	-1.37609	0.347912326925706	15.3808223822594	8.78756464096632e-05	0.00557182051237524	dnase1
ENSDARG00000105485	60.5607189826651	-1.37752	0.360590092723762	14.7343459217404	0.000123770903814926	0.00712337457689796	si:cabz01090193.1
ENSDARG00000101195	54.1845591550639	-1.37823	0.39213409116766	11.9836689845799	0.000536688116352082	0.0194209693262772	cyp1c1
ENSDARG00000000370	27.3788470636278	-1.38833	0.508225411058757	7.46113327073014	0.00630453043314142	0.0925642980286845	triob
ENSDARG00000063407	198.719689997172	-1.40472	0.292035760142278	23.2162596010669	1.4476813645059e-06	0.00026826649285344	LO018340.1
ENSDARG00000061203	41.8122853156666	-1.4116	0.422291372104362	11.2805618014234	0.00078322850935025	0.0247434207948343	trpc1
ENSDARG00000089839	70.9617568037772	-1.42014	0.357977991301473	15.6211224572813	7.73853136666943e-05	0.0050776207951808	BX296541.1
ENSDARG00000043646	196.910477560818	-1.42906	0.238411406060579	35.8823750349936	2.09596157893806e-09	1.55279025901516e-06	slc6a8
ENSDARG00000062780	62.7788330394892	-1.43394	0.416244805114167	11.9304427494927	0.000552240509345612	0.0196880162982982	aifm3
ENSDARG00000008727	38.98235782233	-1.43478	0.52184734455172	7.57757922175619	0.00590987546360729	0.0888734486845196	ranbp3a
ENSDARG00000023214	100.708412694587	-1.43515	0.316598777299035	20.6823731213836	5.42127773932542e-06	0.000713659271453467	mob2a
ENSDARG00000033955	25.5130778639212	-1.45519	0.528437320931968	7.59592254600384	0.00585004530179421	0.0885114605624159	CABZ01088025.1
ENSDARG00000095462	1357.18026143337	-1.46487	0.512436417409077	7.65389821129772	0.00566497780003587	0.0867652321907401	cela1.2
ENSDARG00000074914	75.3253699222415	-1.46877	0.384780259160395	14.4996220142833	0.000140187668782266	0.0078019295665853	CU929346.1
ENSDARG00000039436	55.7858537781637	-1.47223	0.396018193124744	13.7819893567702	0.000205294924616057	0.0101826610223575	il13ra2
ENSDARG00000060926	68.5721820662761	-1.47725	0.313987837905752	22.0967509986922	2.59248152323454e-06	0.000412424678550037	rnf19b
ENSDARG00000005834	48.5316745348655	-1.48097	0.401231728351714	13.3373273795781	0.000260174890717942	0.0122564340373208	gatad2b
ENSDARG00000017860	62.2515980724527	-1.48791	0.472837075023999	9.48852821962151	0.0020676061509475	0.0466747557207868	rgs5b
ENSDARG00000115335	61.2633978808968	-1.49133	0.355127447933972	17.438192359399	2.96802147350464e-05	0.00264813471469359	ubald2
ENSDARG00000103420	22.9521360612592	-1.50091	0.550962623183999	7.51534968099624	0.00611754081747706	0.0908783269517774	si:dkey-56m15.5
ENSDARG00000099899	290.810587065096	-1.50148	0.210583344705878	49.6721107200016	1.81710661914327e-12	5.10697815310217e-09	si:dkeyp-51g9.4
ENSDARG00000076768	65.2873613426313	-1.5108	0.359941244707688	17.8275733247533	2.41852954102676e-05	0.0023067415166871	reps2
ENSDARG00000038609	61.4220510543497	-1.51153	0.520788843739529	7.79353663214271	0.00524334599630841	0.0819448966967088	mpz
ENSDARG00000056101	27.619979784991	-1.51453	0.488192862268977	9.62506821111536	0.00191939321154024	0.0443988034652992	kcnd3
ENSDARG00000019945	89.3451482431029	-1.52163	0.317455532947781	22.7768901764581	1.81940428998209e-06	0.000303768460811564	ptprdb
ENSDARG00000005716	40.9921848441073	-1.52498	0.53281306976506	7.83738430966481	0.00511766053366977	0.08057305946836	olfml2ba
ENSDARG00000061541	39.7910212990524	-1.52745	0.446341488499911	11.6900150195632	0.000628363917231958	0.0215367901143954	unc5db
ENSDARG00000104210	84.5276803597534	-1.53606	0.354445728417166	18.1580383558097	2.03309433163835e-05	0.00200491635756827	si:ch73-173h19.3
ENSDARG00000096355	23.7872603692362	-1.53617	0.563069496277228	7.48804984188126	0.0062109783494799	0.0917929254226814	ighv1-4
ENSDARG00000087532	367.339401405669	-1.53784	0.31658757867907	21.5804754250121	3.39288237498372e-06	0.000510840852583487	si:ch211-278p9.1
ENSDARG00000075923	27.3361508551915	-1.55637	0.504684931335978	9.55233524495069	0.00199695200416841	0.0456295415261407	txnrd2.2
ENSDARG00000074316	219.899642774011	-1.55769	0.268956249720902	32.5958021197766	1.13459543471766e-08	5.46648080446968e-06	itga1
ENSDARG00000018393	81.8599363325041	-1.56194	0.363181226804357	18.6077850905233	1.60563515209679e-05	0.00165096497376879	kank2
ENSDARG00000009899	48.6957302686183	-1.56224	0.443412884445455	12.1191602525388	0.000499063726318461	0.0186822583797112	znf385a
ENSDARG00000076292	111.063606047238	-1.56396	0.45179537544987	11.9977789218151	0.000532639926316884	0.0193264614199812	tns2a
ENSDARG00000018441	62.3896784018002	-1.57384	0.366467603493312	17.9545478906419	2.26243199299929e-05	0.00220528269930329	heg1
ENSDARG00000078676	119.433111648793	-1.57482	0.275603009446775	31.978145593043	1.55916840801577e-08	6.91901496430787e-06	myrf
ENSDARG00000117445	25.188429782839	-1.58639	0.578478241708783	7.51980963835443	0.00610241286366648	0.090812465882428	CABZ01067151.2
ENSDARG00000018721	77.2249060638605	-1.60462	0.358931662994045	19.9216380289704	8.06819794763499e-06	0.000950685529614103	npnta
ENSDARG00000075905	65.7086875300414	-1.60495	0.525249197459684	8.91203477511267	0.00283297430735952	0.0563923416478392	si:ch211-266g18.9
ENSDARG00000099812	61.5366253253673	-1.61106	0.512230452273975	8.98015439186631	0.00272927586457542	0.0555842740390523	si:dkey-31f5.11
ENSDARG00000014239	66.1468918514522	-1.6197	0.340010034072481	22.5756547324192	2.02028540831913e-06	0.000334000714122406	esyt1b
ENSDARG00000006301	94.2923264617752	-1.62184	0.32875586771481	23.5091338197563	1.24322157876883e-06	0.000236803587574459	RAPH1
ENSDARG00000051962	102.581174011978	-1.64388	0.362329066658049	19.9508643401057	7.94580266990192e-06	0.000949702889229766	mmp15a
ENSDARG00000059362	247.024750257199	-1.65429	0.249654407688065	41.8773298312481	9.71828778683718e-11	1.17056776392454e-07	cavin1b
ENSDARG00000070486	33.6727623121031	-1.6549	0.523983638416594	9.38996353652211	0.0021817654484495	0.0483457434391641	rbp7b
ENSDARG00000104560	21.248277084138	-1.66491	0.581825671102162	8.01313746705161	0.00464392108681131	0.0763845932410197	CT990561.2
ENSDARG00000103109	58.0884445547342	-1.66742	0.533045884874539	9.52547395144469	0.00202639249026254	0.0459906548631188	chl1b
ENSDARG00000009153	1273.68461854254	-1.67201	0.555444303982594	8.15792464384296	0.00428734043767425	0.0727338247489949	pla2g1b
ENSDARG00000102398	312.578893679125	-1.67656	0.21064331755985	61.0876925825993	5.45883277743947e-15	4.60261485629809e-11	cnn1b
ENSDARG00000096892	91.3136809570289	-1.68	0.543074161534888	9.46866402834876	0.00209011535663704	0.0470127961071962	CR450848.1
ENSDARG00000059473	29.7716790726415	-1.69496	0.477598687611892	12.4968034812608	0.000407648911373203	0.0164133476826516	kank4
ENSDARG00000060350	38.8387779675256	-1.69707	0.565534239243919	8.89355938435336	0.00286178306884739	0.056567083904058	apoda.2
ENSDARG00000040944	166.448495686561	-1.70055	0.291225288147151	32.9527980893184	9.44237493123892e-09	4.68314024898476e-06	ntd5
ENSDARG00000070141	18.6870699671423	-1.70204	0.629776694629058	7.32920101898907	0.0067843205048672	0.0974480380524494	si:ch211-191i18.2
ENSDARG00000011434	25.5681537368032	-1.70483	0.53815951169853	10.1408789391091	0.00145017000623502	0.0373001298469708	ptger2a
ENSDARG00000039393	666.825616667705	-1.71806	0.610311945041038	7.56953925599038	0.00593629572706653	0.0891395857929857	si:ch211-240l19.5
ENSDARG00000098050	24.5198893268554	-1.74621	0.591596209587127	8.29849984698199	0.00396778402255906	0.0699014103226304	BX571712.3
ENSDARG00000044954	147.585875256101	-1.77414	0.265513653584876	43.3461186503037	4.58645099491896e-11	6.65921376963789e-08	slit1a
ENSDARG00000101081	20.6564277679873	-1.78205	0.606210290788116	8.73493879010127	0.0031216979507286	0.0598565128193585	ptprub
ENSDARG00000056084	59.0919126943863	-1.80298	0.438255324192954	16.5261637373047	4.7983376238814e-05	0.00371166822713358	igsf21b
ENSDARG00000045835	2024.05507617938	-1.80613	0.530126490978383	10.780977191786	0.00102548529192569	0.0297637839548072	si:dkey-14d8.6
ENSDARG00000045594	65.8732570410111	-1.81492	0.451977925728871	15.3238009857256	9.05682084204085e-05	0.00561902880324571	shisal1a
ENSDARG00000062008	31.1216853751567	-1.81673	0.625324949713134	7.50267548559984	0.00616074030972071	0.091210328220211	hs2st1b
ENSDARG00000060641	23.9359720193723	-1.81828	0.679396483611039	7.35385439732765	0.0066919135942999	0.0963669845778644	prkaa2
ENSDARG00000044010	38.3684667519535	-1.8239	0.49909299356205	13.2000014240461	0.00027994890516249	0.0128156474918194	loxl2a
ENSDARG00000043173	2694.25771135049	-1.82697	0.514787767583476	11.6926267982963	0.000627482509989555	0.0215367901143954	cela1.3
ENSDARG00000089292	31.5661586671956	-1.82777	0.517237037082443	12.1230623566677	0.000498020515924939	0.0186822583797112	adgrl1a
ENSDARG00000020427	131.01882962793	-1.83136	0.33293993185587	28.8819009378637	7.69283915317072e-08	2.59448693279836e-05	nceh1a
ENSDARG00000059801	24.0362644215808	-1.83139	0.55601546969617	10.8016064707823	0.00101412052637969	0.0295867031770602	pdzd2
ENSDARG00000017314	138204.586666249	-1.83439	0.455165149107684	14.9932277659529	0.000107897697048536	0.00640599162570017	cela1.6
ENSDARG00000061368	203.283378111047	-1.84738	0.299950174063167	36.7207378087306	1.36321547181236e-09	1.09466202386532e-06	klf13
ENSDARG00000044574	29.0186754360168	-1.85184	0.598756558937975	8.90558959607906	0.00284299070139144	0.0564329066409693	rbms3
ENSDARG00000093708	53.3096720927629	-1.85519	0.446854765061654	16.8370061944655	4.07312439415811e-05	0.00328636826118126	arhgap20b
ENSDARG00000039434	22.9991721136735	-1.86165	0.581041479044397	10.0591139603993	0.00151596116613784	0.0382779143094675	oprm1
ENSDARG00000024503	5703.70195043688	-1.87156	0.332943388340016	29.268820397534	6.30013220184261e-08	2.21331519415983e-05	c6ast3
ENSDARG00000053724	18.026291383426	-1.91537	0.608101995911322	9.85894938975435	0.00169007592434579	0.0412442117398598	adcyap1r1a
ENSDARG00000020884	30.2285955849873	-1.92559	0.472401946819455	16.6620125054997	4.46665472605559e-05	0.00348709252988312	gli2b
ENSDARG00000030915	5325.65738499047	-1.9296	0.289798028058172	41.1900214622032	1.38125893407074e-10	1.37012761207264e-07	cpa1
ENSDARG00000058771	26.4636250172427	-1.933	0.653022933530844	8.70286247002322	0.0031771074761325	0.0604690331490094	nav1b
ENSDARG00000074136	22.7971408461457	-1.9433	0.548400800861577	12.5873557355159	0.000388365214793589	0.0159651853613808	slc47a2.2
ENSDARG00000020488	60.5256543747368	-1.95452	0.426064419855686	21.0733699090381	4.42028642634294e-06	0.000621160750061842	arhgap17a
ENSDARG00000077002	20.185468406813	-1.96042	0.613171419878558	10.0291042886	0.00154085948489905	0.038723567054922	igsf3
ENSDARG00000074613	2320.35970222118	-1.96226	0.485815231106719	15.0551025018585	0.000104417594041451	0.00626617042107114	si:ch211-240l19.6
ENSDARG00000014098	45.0028131233986	-1.96419	0.443633668756221	19.4990779821844	1.0064825232272e-05	0.00113148765261202	pkd2
ENSDARG00000021869	26.0438515073698	-1.96981	0.654895112062868	9.17308043001548	0.00245600831206021	0.0522395480154817	rcan2
ENSDARG00000055223	31.1014710985284	-1.97446	0.601021692039671	10.5799186650364	0.00114322689369455	0.032377137531426	ablim2
ENSDARG00000017490	25749.6466008303	-1.97605	0.274419150146662	47.8132089527638	4.68822737255422e-12	9.88219727292273e-09	cel.1
ENSDARG00000109929	91.8809946552005	-1.99905	0.398169265930278	24.9525600905428	5.87584543784076e-07	0.000135732029614122	CABZ01058721.1
ENSDARG00000117378	185.409593943948	-1.99993	0.341505940609388	32.130043196344	1.44190236687444e-08	6.57156746286584e-06	CABZ01078989.1
ENSDARG00000077087	20.2181275791533	-2.00534	0.705348552265016	7.62072490707306	0.00577012893103504	0.0879762062966039	si:ch211-196g2.4
ENSDARG00000073742	60419.4562689676	-2.01067	0.33747628244431	32.4602564036483	1.21655197881614e-08	5.69853222743792e-06	prss59.2
ENSDARG00000079456	17.4562286438478	-2.01281	0.747402572928143	7.27696094512773	0.00698446024215651	0.0988078465297695	si:ch211-149a19.3
ENSDARG00000061011	21.7758915589071	-2.01333	0.631812615381041	10.1119161715105	0.00147313720367873	0.0376386555539914	hlfb
ENSDARG00000029822	24027.3236909618	-2.05279	0.46796277188552	17.4778602280914	2.9067304148079e-05	0.00263527930026374	cel.2
ENSDARG00000038709	28.8741114534305	-2.06618	0.569976000659675	13.1881365950088	0.000281726886659098	0.0128398932154929	MYADM
ENSDARG00000090428	77055.5964561083	-2.07312	0.503066583687327	15.3428327921218	8.96604162398979e-05	0.00561902880324571	ctrb1
ENSDARG00000077722	21.0676313141307	-2.07348	0.669120450032721	9.58165739861199	0.00196530911701897	0.0451427799573087	ppp2r3a
ENSDARG00000100606	26.5044677897564	-2.08182	0.607967616768251	11.4908848422915	0.000699383333947418	0.0230394132374759	ARHGEF25
ENSDARG00000062156	67.9479135750367	-2.08407	0.576074528019651	12.6914219891063	0.000367336816545337	0.0155638209482513	abi3bpa
ENSDARG00000043168	1455.45456930892	-2.0919	0.517413190307624	15.4313395352573	8.55575683290074e-05	0.00548576910544506	cela1.5
ENSDARG00000036848	122.815734066054	-2.10529	0.416804662038646	24.0102468517716	9.58243691327538e-07	0.00019278381568923	slc43a2a
ENSDARG00000098995	32.5315068014316	-2.10759	0.680295403781296	9.38712853264147	0.00218514195604395	0.0483570194288308	cyp2k6
ENSDARG00000043175	2334.83764045651	-2.11147	0.497363399906034	16.4575174736955	4.97525026157817e-05	0.00376222624040326	cela1.1
ENSDARG00000070351	18.3834995294618	-2.12693	0.690749267367506	9.37370693533436	0.0022011992503437	0.0485848468043793	hoxc11a
ENSDARG00000117361	130.342751970491	-2.17576	0.40921321621417	27.420003553933	1.63728850279458e-07	4.76027517631465e-05	FO818704.2
ENSDARG00000056590	40.1761085769171	-2.20553	0.651692446152832	10.79151629674	0.00101966324759835	0.029645829903881	calca
ENSDARG00000096791	27.7574594746471	-2.21875	0.604521664145733	12.8197821578906	0.000342973654011014	0.0147539916520095	si:ch73-344o19.1
ENSDARG00000074602	34.3262582074845	-2.28005	0.559262981857824	15.8670805906667	6.79504459204833e-05	0.00458339347822844	mrvi1
ENSDARG00000103311	65.8612266207228	-2.29525	0.414556316920749	29.6516476620657	5.17086588677492e-08	1.93769580997079e-05	fbln1
ENSDARG00000088595	27.8395643677853	-2.32088	0.606241450506824	13.8676623531572	0.000196144527852755	0.00998258133830041	crispld2
ENSDARG00000010146	967.234536022276	-2.33594	0.527981854846313	17.1938552484195	3.37526346765558e-05	0.00294907087332	cpa2
ENSDARG00000056744	11901.3527492937	-2.34067	0.512973063999616	18.7073277394047	1.52395717078266e-05	0.00157659446447289	ela2
ENSDARG00000054456	18.0389208830318	-2.38738	0.731810743542339	10.5802941293948	0.0011429947307769	0.032377137531426	clip3
ENSDARG00000060875	24.4884892614402	-2.39169	0.667387010112355	12.8707219696763	0.000333762822853493	0.0145452358640378	pde1a
ENSDARG00000092499	20.0618714679008	-2.40441	0.660429047846686	13.4932768601188	0.000239419726234583	0.0115023784714922	si:ch211-183d21.1
ENSDARG00000013856	12497.6138510937	-2.44019	0.51664354381472	19.5208689104495	9.95066287227292e-06	0.00112616126184657	amy2a
ENSDARG00000004227	41.084567687938	-2.52085	0.499623235253946	24.4480755898926	7.63397262650464e-07	0.000165040615898395	pde3a
ENSDARG00000028393	17.226605513553	-2.58859	0.685525536074239	14.6566753148533	0.000128977048376321	0.00727404671160503	daam2
ENSDARG00000094561	33.3817983580047	-2.59926	0.862758952715494	8.5563104491178	0.00344326551254973	0.0636664323882961	si:ch211-139a5.9
ENSDARG00000074547	17673.8794074875	-2.6087	0.473750571484937	26.5920085352807	2.512809942781e-07	6.40927431313021e-05	si:ch211-240l19.8
ENSDARG00000090319	28.9615410585091	-2.69107	0.791432692738409	10.7646959530575	0.00103454558379433	0.0299751583840614	rnf212
ENSDARG00000079274	49678.4783206823	-2.6924	0.54267369203896	21.1274050658629	4.29738274527304e-06	0.000612453089079723	prss59.1
ENSDARG00000101084	28.7169032070344	-2.75061	0.749934633075654	12.1209128312314	0.000498594909536208	0.0186822583797112	CABZ01069184.1
ENSDARG00000035862	31.2017715761773	-2.88271	0.948013097015783	8.64625618571976	0.00327734095281666	0.0617481214729108	insl3
ENSDARG00000045070	23.6186002387264	-2.91756	0.660586597157798	19.5908018167025	9.59299302975719e-06	0.00110045334327072	itgb3b
ENSDARG00000092131	83.8392694426085	-4.03976	1.22439341412831	8.8738786791899	0.00289279868762477	0.0567935675948696	AL954694.1
ENSDARG00000056012	66.5475752188642	-8.46672	1.83167382511219	16.8726396260588	3.99736546772856e-05	0.00325265232245776	eve1

## Sheet: DEGs_Testis_NoCre_Cre
Table 3: List of differentially expressed genes (DEG) comparing 9 month-old testes samples from tert-/- No Cre with tert-/- +Cre by RNA sequencing (adj_p_value<0.1; using DESeq2 with Bonferroni adjustment). Higher log2FoldChange indicates an enrichment of a gene in tert-/- +Cre compared to tert-/- NoCre.
gene_id	base_mean	log2FoldChange	lfcSE	stat	p_value	adj_p_value	gene_name
ENSDARG00000111096	50.8195	7.73897	1.53821	28.4305	9.71222e-08	0.000594485	CR354547,2
ENSDARG00000100614	20.8419	7.6051	1.51158	29.7744	4.85364e-08	0.000396122	zgc:171497
ENSDARG00000071553	33.4652	6.96973	1.3773	39.8866	2.69142e-10	3.29484e-06	zgc:171500
ENSDARG00000095066	10.0996	6.7886	1.63318	18.718	1.51542e-05	0.0462706	BX088713,1
ENSDARG00000090612	21.1565	4.78876	1.277	16.7558	4.25128e-05	0.0650552	FO904898,3
ENSDARG00000071644	208.805	3.89956	0.788426	23.9537	9.8682e-07	0.00402688	si:dkey-19a16,7
ENSDARG00000055539	934.016	2.87005	0.680104	17.6336	2.6781e-05	0.0522349	epdl2
ENSDARG00000070991	81.4641	2.37039	0.607412	16.7593	4.24348e-05	0.0650552	mlpha
ENSDARG00000099428	1747.01	2.18634	0.541335	16.8878	3.96552e-05	0.0650552	si:dkey-15h8,17
ENSDARG00000053517	553.037	1.38997	0.356818	15.9579	6.47653e-05	0.0880952	EML5
ENSDARG00000061480	242.599	-1.71682	0.386331	17.7642	2.50043e-05	0.0522349	si:ch211-132b12,1
ENSDARG00000052242	699.688	-1.97372	0.406259	18.498	1.70085e-05	0.0462706	aff2
ENSDARG00000079332	50.7115	-2.37842	0.523767	18.0538	2.14745e-05	0.0522349	AL928650,1
ENSDARG00000061391	70.6956	-2.81203	0.496364	26.0164	3.38528e-07	0.0016577	grhl1
ENSDARG00000010482	466.931	-3.55983	0.467382	40.9718	1.54443e-10	3.29484e-06	prg4a
ENSDARG00000094271	450.145	-3.87224	0.684682	17.5671	2.77346e-05	0.0522349	si:ch73-222f22,2
ENSDARG00000093844	64144.8	-7.92815	1.52044	16.5152	4.82624e-05	0.0695093	zgc:136461
ENSDARG00000093205	201.536	-9.49048	1.88534	21.2626	4.00476e-06	0.0140075	AL845362,1

## Sheet: DEGs_Testis_NoCre_WT
Table 4: List of differentially expressed genes (DEG) comparing 9 month-old testes samples from tert-/- No Cre with WT by RNA sequencing (adj_p_value<0.1; using DESeq2 with Bonferroni adjustment). Higher log2FoldChange indicates an enrichment of a gene in WT compared to tert-/- NoCre.
gene_id	base_mean	log2FoldChange	lfcSE	stat	p_value	adj_p_value	gene_name
ENSDARG00000114455	80.3282	9.45801	2.15187	14.3947	0.000148221	0.00814544	pimr164
ENSDARG00000105400	33.4126	9.14205	1.84923	40.9681	1.54737e-10	1.26516e-07	CU457819,3
ENSDARG00000116970	20.1435	8.23724	1.98686	23.9937	9.66492e-07	0.000193916	pimr75
ENSDARG00000099511	823.021	7.82054	1.28152	20.0736	7.45197e-06	0.000966974	CABZ01034698,2
ENSDARG00000092925	16.0555	7.51736	2.24616	9.95559	0.00160362	0.0415557	BX649641,2
ENSDARG00000109368	126.135	7.31044	1.69237	13.3658	0.000256259	0.0120442	si:dkey-182g1,2
ENSDARG00000112175	14.2222	7.26217	1.99533	15.3355	9.00083e-05	0.00559008	zgc:173552
ENSDARG00000100949	85.7501	7.12956	1.45227	22.8889	1.71636e-06	0.000303554	vap
ENSDARG00000075179	95.4394	6.50998	1.14329	23.3802	1.32938e-06	0.000244156	si:dkey-59p5,2
ENSDARG00000088067	903.282	6.37875	0.449805	130.255	3.60343e-30	4.30177e-26	pimr187
ENSDARG00000099123	33.2735	6.2562	1.52851	20.2779	6.69696e-06	0.000893278	CU459186,2
ENSDARG00000115161	626.518	6.19426	0.838829	25.4539	4.53083e-07	0.000104017	CABZ01069162,1
ENSDARG00000117544	15.6685	6.17782	1.97242	11.9575	0.000544281	0.0207379	BX323550,5
ENSDARG00000079645	718.004	6.09376	0.882782	24.6206	6.98021e-07	0.000152899	sc:d217
ENSDARG00000075482	286.677	6.06296	0.833232	30.2762	3.747e-08	1.3555e-05	zgc:173587
ENSDARG00000071403	11669.6	6.01088	0.772022	23.7729	1.08396e-06	0.000212136	oaz1a
ENSDARG00000095891	452.256	5.95953	1.07827	14.1543	0.000168414	0.00893797	si:ch73-30l9,1
ENSDARG00000099006	830.811	5.76194	0.838781	22.3364	2.28827e-06	0.000390247	CABZ01029938,1
ENSDARG00000052917	560.575	5.7439	0.786046	30.336	3.63328e-08	1.33459e-05	si:ch211-202f3,3
ENSDARG00000115766	38.0239	5.58635	1.24049	19.8906	8.2003e-06	0.00104838	si:ch73-36p18,1
ENSDARG00000074873	49.9238	5.57279	0.923159	44.4197	2.65012e-11	2.53097e-08	pimr170
ENSDARG00000095362	58.0248	5.45473	1.4466	15.0195	0.000106407	0.00634758	si:ch211-77g15,32
ENSDARG00000068387	89.4521	5.33357	1.19223	15.3328	9.01399e-05	0.00559008	slc6a18
ENSDARG00000071601	204.733	5.31742	1.31531	9.7358	0.00180713	0.0446196	pvalb9
ENSDARG00000105366	44.5339	5.28073	0.939651	34.8607	3.54159e-09	1.76164e-06	hist1h2a10
ENSDARG00000091206	269.763	5.26245	0.930693	14.9437	0.00011077	0.00651413	BX511123,1
ENSDARG00000097791	134.613	5.25808	0.924899	18.2428	1.94462e-05	0.00186126	FP325112,2
ENSDARG00000044802	55.0275	5.25119	1.14478	18.8592	1.40729e-05	0.00148019	aadacl4
ENSDARG00000100259	91.2412	5.24386	0.846151	27.0658	1.96651e-07	5.33783e-05	zgc:171759
ENSDARG00000115887	33.083	5.23488	1.46783	19.5411	9.84605e-06	0.00118729	CABZ01021532,1
ENSDARG00000104501	252.567	5.1765	0.723894	31.3379	2.16802e-08	8.54994e-06	FP236812,1
ENSDARG00000109926	23.298	5.17195	1.34518	15.8966	6.6899e-05	0.00452487	si:ch211-113a14,19
ENSDARG00000114180	132.074	5.12475	0.574585	72.9768	1.31183e-17	3.91515e-14	FP236812,2
ENSDARG00000105393	89.7356	5.10563	0.777486	34.4154	4.45188e-09	2.12586e-06	zgc:112234
ENSDARG00000032885	108.175	5.01172	1.1601	11.4066	0.000731832	0.0251413	si:ch211-226m7,4
ENSDARG00000012504	153.821	4.8386	1.20931	9.3859	0.00218661	0.0498164	rlbp1a
ENSDARG00000101380	602.237	4.79471	0.817906	21.0167	4.55302e-06	0.000652964	cryabb
ENSDARG00000088167	35.6123	4.49688	1.26007	7.60097	0.00583368	0.0943027	si:ch211-112g6,4
ENSDARG00000111790	89.9276	4.47283	0.565975	57.9309	2.71482e-14	5.40159e-11	zgc:194418
ENSDARG00000099770	108.106	4.45466	0.964519	13.6842	0.000216267	0.0106686	CU104782,1
ENSDARG00000029832	94.1362	4.39112	1.12983	10.499	0.00119439	0.0347348	slc26a1
ENSDARG00000105414	50.1068	4.35507	0.80869	23.5903	1.19185e-06	0.000229489	zgc:112234
ENSDARG00000111964	146.933	4.33656	0.730529	23.5623	1.20931e-06	0.00023002	zgc:171759
ENSDARG00000074036	138.876	4.27513	0.945963	10.9248	0.00094886	0.0298092	ky
ENSDARG00000099514	100.738	4.2595	0.661901	32.5299	1.17376e-08	5.0044e-06	zgc:112234
ENSDARG00000101014	167.55	4.24993	1.11279	9.2137	0.0024021	0.0531043	slco1f4
ENSDARG00000114861	219.912	4.24967	0.894558	14.5028	0.000139955	0.00782567	si:dkey-31m5,5
ENSDARG00000092042	56.4056	4.24361	1.25257	10.0509	0.00152275	0.0404199	AL935153,1
ENSDARG00000077045	37.0822	4.12423	1.19461	9.66002	0.00188322	0.0455098	scg5
ENSDARG00000110841	31.1482	4.11463	0.924021	17.9351	2.28568e-05	0.00205935	si:dkey-108k21,14
ENSDARG00000100279	19.2693	4.10195	1.14799	11.7566	0.000606268	0.0221334	CU457819,1
ENSDARG00000070857	1296.65	4.0569	0.613837	23.0666	1.56486e-06	0.000282678	si:dkey-32e6,6
ENSDARG00000091728	164.183	4.05517	0.626896	28.0369	1.19023e-07	3.50838e-05	zgc:114046
ENSDARG00000104418	135.894	3.99367	0.781772	19.3064	1.11332e-05	0.00127796	BX248318,1
ENSDARG00000074012	17.115	3.95155	1.26109	9.04252	0.00263772	0.0562306	si:ch1073-159d7,7
ENSDARG00000104588	115.211	3.94651	0.49085	54.7234	1.38741e-13	2.36613e-10	zgc:112234
ENSDARG00000109946	36.7156	3.93236	1.01657	10.5291	0.00117508	0.0345095	BX005027,3
ENSDARG00000088762	142.818	3.88777	1.08807	7.8747	0.00501313	0.0854343	si:ch211-224l10,4
ENSDARG00000098587	380.161	3.87592	0.818537	11.0728	0.000876045	0.0283463	CR318595,1
ENSDARG00000102558	39.1802	3.86022	1.08657	7.86691	0.00503475	0.0856805	pde6ha
ENSDARG00000105507	239.859	3.85542	0.512467	37.2802	1.02316e-09	5.9583e-07	zgc:112234
ENSDARG00000094561	306.352	3.83812	1.07585	7.57388	0.00592201	0.0950228	si:ch211-139a5,9
ENSDARG00000097835	161.83	3.83654	0.962144	7.89187	0.00496574	0.0850829	CR388050,2
ENSDARG00000115875	43.4546	3.80391	0.848754	15.5466	8.04955e-05	0.00518035	si:ch211-113a14,19
ENSDARG00000112375	31.677	3.79677	1.01116	10.9281	0.000947158	0.0297949	CR762436,1
ENSDARG00000105359	66.3558	3.79213	0.618429	31.3233	2.18439e-08	8.54994e-06	FP325123,1
ENSDARG00000105444	65.3421	3.78735	0.956298	10.418	0.00124791	0.0357131	hist1h2a11
ENSDARG00000040568	117.151	3.78086	0.661495	27.5215	1.55359e-07	4.46911e-05	pdzd3a
ENSDARG00000105314	40.2563	3.77277	0.870251	15.0006	0.000107476	0.0063833	CU459186,5
ENSDARG00000086552	78.891	3.75807	0.641793	26.1261	3.19827e-07	7.6362e-05	hist1h2a11
ENSDARG00000109370	52.4995	3.75437	0.863928	14.4894	0.000140953	0.00783907	hist1h2ba
ENSDARG00000045143	194.062	3.74998	0.87845	9.35744	0.00222082	0.0504514	hbbe2
ENSDARG00000077456	91.9	3.72266	0.944177	10.3139	0.00132034	0.0370005	si:ch211-113a14,12
ENSDARG00000087764	27.2931	3.71251	0.906703	16.9132	3.91287e-05	0.00305306	ponzr10
ENSDARG00000110627	1230.53	3.71114	0.678687	17.0916	3.562e-05	0.00284098	zgc:171310
ENSDARG00000055539	124.199	3.71064	0.550994	34.6492	3.94797e-09	1.92371e-06	epdl2
ENSDARG00000110304	175.727	3.71039	1.05852	8.05665	0.00453368	0.0795928	BX571681,5
ENSDARG00000110483	139.576	3.67458	0.507415	40.9154	1.58967e-10	1.26516e-07	si:dkey-199f5,4
ENSDARG00000102300	19.31	3.63683	1.30707	7.41725	0.00646015	0.0997688	ca9
ENSDARG00000112941	83.8394	3.62594	0.646622	21.6565	3.26104e-06	0.000526086	pimr174
ENSDARG00000087061	101.377	3.61825	0.585269	29.3504	6.04039e-08	2.03127e-05	si:ch211-71k14,1
ENSDARG00000040553	1196.57	3.61802	0.250872	154.391	1.90236e-35	4.54208e-31	tmem97
ENSDARG00000116898	46.2302	3.61203	0.899035	11.7313	0.000614588	0.0223799	rln3b
ENSDARG00000111934	123.305	3.58221	0.750743	16.1788	5.76348e-05	0.00408335	zgc:112234
ENSDARG00000117596	63.8406	3.55504	0.715428	18.1591	2.03197e-05	0.00188044	CR450687,1
ENSDARG00000096599	65.9938	3.54941	0.866639	11.5456	0.000679109	0.0239504	AL928650,3
ENSDARG00000093548	85.718	3.52948	0.58696	28.5417	9.17025e-08	2.91932e-05	BX649641,4
ENSDARG00000098197	449.803	3.50653	0.35621	69.6438	7.10414e-17	1.69619e-13	CU633999,1
ENSDARG00000092999	193.793	3.50614	0.979243	8.04681	0.00455838	0.0799088	tnni4b,1
ENSDARG00000105564	3875.01	3.50365	0.82981	11.7707	0.000601696	0.0220795	si:ch73-367j5,3
ENSDARG00000096759	257.852	3.50173	0.977053	8.54942	0.00345633	0.0665511	BX255913,2
ENSDARG00000020114	396.139	3.48405	1.00213	8.29163	0.00398282	0.072484	slc20a1a
ENSDARG00000077115	279.525	3.4821	0.651021	19.1022	1.23902e-05	0.00136326	si:ch73-44m9,1
ENSDARG00000112207	64.6997	3.47384	0.935585	9.98998	0.00157395	0.0411391	pimr147
ENSDARG00000014682	83.642	3.44709	0.594164	26.3993	2.77644e-07	6.90525e-05	tmem26b
ENSDARG00000069984	559.844	3.44606	0.498355	34.0111	5.47979e-09	2.55698e-06	nkd3
ENSDARG00000075538	62.8973	3.44536	0.938382	9.4972	0.00205786	0.0477487	zgc:163061
ENSDARG00000094331	34.8461	3.44269	0.94231	13.4221	0.000248672	0.0118037	BX901918,2
ENSDARG00000115760	25.0387	3.4132	1.01755	9.543	0.00200713	0.0471389	si:dkey-30g5,1
ENSDARG00000116558	31.2921	3.4017	0.836864	13.8008	0.000203245	0.0102161	pimr81
ENSDARG00000111423	170.67	3.39469	0.65589	20.4393	6.15527e-06	0.000849498	si:ch73-27e22,1
ENSDARG00000103015	85.6404	3.39085	0.708697	15.7585	7.19653e-05	0.00479956	hist1h2a2
ENSDARG00000093322	475.961	3.38718	0.997873	7.86936	0.00502796	0.0856259	si:dkeyp-87a6,2
ENSDARG00000105430	65.3746	3.38126	0.782111	15.6256	7.72042e-05	0.00505021	si:ch73-368j24,11
ENSDARG00000095763	557.641	3.37523	0.601506	18.3208	1.86656e-05	0.0018302	si:ch73-222f22,2
ENSDARG00000099023	114.242	3.33492	0.839299	9.92645	0.00162921	0.0419622	CABZ01034698,1
ENSDARG00000077475	1845.97	3.33406	0.74102	10.6188	0.00111943	0.0331195	zgc:174353
ENSDARG00000069362	483.845	3.31325	0.623414	17.5868	2.74484e-05	0.00233931	CR847571,1
ENSDARG00000105384	76.1992	3.31279	0.695984	15.5842	7.89114e-05	0.00510593	si:dkey-23a13,22
ENSDARG00000041644	1867.54	3.29864	0.835402	10.3244	0.00131283	0.0368767	si:dkey-194e6,1
ENSDARG00000105340	42.987	3.27291	0.695275	17.8956	2.33365e-05	0.00207904	zgc:112234
ENSDARG00000090670	1527.94	3.27073	0.3925	47.703	4.9592e-12	6.22769e-09	si:dkey-201i6,8
ENSDARG00000092275	3307.82	3.24208	0.928202	8.53	0.00349341	0.0670487	si:dkey-234d14,2
ENSDARG00000056551	60.5883	3.23308	1.07048	7.48689	0.006215	0.0978821	slc22a13a
ENSDARG00000041947	14559.9	3.22965	0.553482	24.0802	9.24044e-07	0.000188568	styk1b
ENSDARG00000093660	8126.76	3.22444	0.788844	11.0417	0.000890833	0.0285881	si:dkey-6f10,3
ENSDARG00000056719	510.369	3.2169	1	8.11862	0.0043813	0.0778256	slc6a19b
ENSDARG00000003697	216.274	3.16782	0.625554	19.2059	1.17347e-05	0.00131083	slc5a8l
ENSDARG00000100754	1952.98	3.16706	0.681146	11.969	0.000540917	0.0206972	CR450764,3
ENSDARG00000112593	37.1516	3.16395	0.874487	10.1475	0.00144501	0.0390354	hist1h2a3
ENSDARG00000068742	902.721	3.14878	0.876171	9.47376	0.00208432	0.0482238	CR384085,1
ENSDARG00000097766	92.617	3.12838	0.693957	13.9592	0.000186823	0.00957207	mhc1lia
ENSDARG00000112750	316.613	3.12026	0.642367	17.1896	3.38275e-05	0.00275175	si:ch211-165a10,5
ENSDARG00000113481	74.5061	3.08927	0.846541	9.64389	0.00189982	0.0457101	si:ch211-113a14,19
ENSDARG00000111051	117.687	3.08062	0.841205	10.0498	0.00152362	0.0404199	si:ch211-165a10,5
ENSDARG00000017994	659.455	3.07221	0.908733	8.27275	0.00402445	0.0729596	tssk6
ENSDARG00000087265	34.7302	3.05852	0.825397	10.4993	0.00119421	0.0347348	BX942819,2
ENSDARG00000098173	48.4735	3.04042	0.631061	20.095	7.36884e-06	0.000961412	BX537115,1
ENSDARG00000087012	39.4021	3.03904	0.923759	7.70062	0.00552019	0.0912743	BX004816,2
ENSDARG00000097101	14.8259	3.03607	1.01144	9.14321	0.00249643	0.0543766	BX511075,1
ENSDARG00000114520	78.9375	3.03298	0.809834	9.81278	0.00173303	0.0436287	CR354547,3
ENSDARG00000037246	315.479	3.02996	0.801688	10.8008	0.00101458	0.0312167	pimr212
ENSDARG00000105512	140.915	3.02829	0.736739	11.5059	0.000693757	0.0242166	BX908792,1
ENSDARG00000088658	3059.18	3.02241	0.646853	12.442	0.000419797	0.0175228	si:ch211-209f22,3
ENSDARG00000075508	26.2096	3.00721	0.797626	12.2777	0.000458411	0.0185824	si:dkey-108k21,10
ENSDARG00000099121	418.992	2.98443	0.516331	22.1528	2.51788e-06	0.000420397	si:dkey-6d5,1
ENSDARG00000112587	269.243	2.97055	0.752143	11.2731	0.000786377	0.0264817	si:ch211-199m3,1
ENSDARG00000093612	2522.44	2.96806	0.512322	20.9594	4.69123e-06	0.000666713	si:dkey-92i17,2
ENSDARG00000117171	160.422	2.95699	0.401773	43.3055	4.68254e-11	4.14076e-08	pimr118
ENSDARG00000094224	1296.35	2.95301	0.667778	14.5551	0.000136117	0.00768302	si:dkey-219e20,2
ENSDARG00000078941	97.0118	2.94878	0.674226	14.4885	0.000141017	0.00783907	ano9a
ENSDARG00000105319	1002.69	2.94736	0.729967	11.3972	0.000735543	0.0251963	BX601648,1
ENSDARG00000117323	89.0087	2.93348	0.656707	14.8758	0.000114827	0.00673615	AL929294,2
ENSDARG00000036376	1235.66	2.92516	0.649555	11.9864	0.000535889	0.0206037	cldn7a
ENSDARG00000109332	2483.54	2.90785	0.460128	26.5074	2.62529e-07	6.59804e-05	CU104716,1
ENSDARG00000058663	795.148	2.89983	0.70984	11.7885	0.000595965	0.0220191	pimr94
ENSDARG00000117667	2053.4	2.898	0.760847	9.80392	0.0017414	0.0437139	CABZ01052527,1
ENSDARG00000092711	601.569	2.8865	0.729569	11.7659	0.000603252	0.0220795	BX571681,2
ENSDARG00000112360	614.381	2.86889	0.75518	10.664	0.00109239	0.0327903	BX649641,7
ENSDARG00000101050	145.008	2.85889	0.711224	10.3618	0.00128648	0.0364965	tmc8
ENSDARG00000042637	1350.45	2.83369	0.338973	52.3398	4.66827e-13	6.96622e-10	tert
ENSDARG00000104759	70.1884	2.83172	0.778168	9.60689	0.00193849	0.0463296	si:ch211-165a10,9
ENSDARG00000097988	219.379	2.82849	0.663023	12.0364	0.000521715	0.0202874	EIF3J
ENSDARG00000105468	31.7169	2.82035	0.676984	16.0584	6.142e-05	0.00427541	zgc:112234
ENSDARG00000095756	285.891	2.81785	0.856373	7.65794	0.00565229	0.0924344	si:ch211-190k17,19
ENSDARG00000030634	2689.84	2.81354	0.653978	14.3516	0.000151649	0.00830453	pimr189
ENSDARG00000056838	3918.22	2.81327	0.773304	9.28053	0.00231603	0.0520354	pimr93
ENSDARG00000070280	28.8244	2.79668	0.79843	10.3514	0.00129374	0.0366421	hist1h2a3
ENSDARG00000113925	123.697	2.79581	0.586593	16.671	4.44554e-05	0.00333779	BX530407,7
ENSDARG00000040640	174.884	2.77565	0.578358	17.0812	3.58152e-05	0.00284098	si:ch73-44m9,3
ENSDARG00000019274	273.266	2.75381	0.811727	7.82732	0.00514625	0.0867772	rasd1
ENSDARG00000068994	329.399	2.75208	0.516354	21.0495	4.47563e-06	0.000652686	pimr129
ENSDARG00000117590	1942.05	2.74238	0.821657	7.77681	0.00529212	0.0886133	CR385067,1
ENSDARG00000093878	892.788	2.74152	0.685644	12.135	0.000494849	0.0196263	pimr69
ENSDARG00000105397	25.8564	2.73369	0.78465	10.0636	0.00151225	0.0402524	si:ch211-113a14,22
ENSDARG00000059423	80.885	2.73206	0.93666	7.51219	0.00612829	0.0970938	prune2
ENSDARG00000101776	139.53	2.72639	0.779633	10.0389	0.00153266	0.0405582	syt12
ENSDARG00000090998	654.109	2.7172	0.548797	15.9833	6.39028e-05	0.00437176	si:cabz01071911,3
ENSDARG00000099580	1543.4	2.67407	0.608742	13.7621	0.00020748	0.0103419	CR762480,1
ENSDARG00000114278	137.095	2.65455	0.82115	8.4886	0.00357378	0.0680986	BX324132,4
ENSDARG00000068011	1190.6	2.64103	0.721645	10.1496	0.00144332	0.0390354	si:ch211-230g14,3
ENSDARG00000070419	775.921	2.63833	0.706584	10.6584	0.00109569	0.0327903	nkd3l
ENSDARG00000112100	48.2483	2.63245	0.763136	8.96471	0.00275244	0.0575458	neto2b
ENSDARG00000117396	869.956	2.62769	0.583413	15.1596	9.87925e-05	0.00598673	CABZ01054023,1
ENSDARG00000097564	2938.88	2.61484	0.607298	13.1757	0.000283604	0.0129809	si:ch73-190f9,4
ENSDARG00000040159	168.524	2.61368	0.52508	19.1329	1.21925e-05	0.00134773	wnt4b
ENSDARG00000017055	1036.18	2.59673	0.731024	10.7095	0.00106585	0.0322536	zmynd12
ENSDARG00000052677	1673.54	2.5753	0.671277	11.2061	0.000815288	0.0271869	si:ch211-138g9,2
ENSDARG00000099948	767.256	2.57401	0.735314	8.48358	0.00358367	0.0681782	si:ch211-209f23,7
ENSDARG00000105040	75.435	2.57343	0.732276	8.6903	0.00319909	0.0634757	dipk1c
ENSDARG00000067808	943.034	2.57176	0.657312	11.6595	0.000638739	0.0229331	si:dkeyp-27c8,1
ENSDARG00000055683	659.571	2.56542	0.392654	31.8683	1.64986e-08	6.79174e-06	pimr191
ENSDARG00000089513	688.162	2.564	0.447456	24.719	6.63255e-07	0.000146629	si:ch211-198e20,10
ENSDARG00000098260	452.111	2.55289	0.674221	10.6903	0.00107699	0.0324685	si:dkeyp-85h7,1
ENSDARG00000099447	81.0623	2.54894	0.730572	9.64345	0.00190028	0.0457101	pcdh1g18
ENSDARG00000110529	337.559	2.5456	0.738687	9.10029	0.00255569	0.0550223	si:dkey-31m5,7
ENSDARG00000112176	425.993	2.54142	0.488199	19.6798	9.15646e-06	0.00112113	BX537120,2
ENSDARG00000094527	890.98	2.53885	0.500489	18.6739	1.55088e-05	0.00158922	BX927181,1
ENSDARG00000039065	44.7131	2.53692	0.698839	12.217	0.000473556	0.0190524	trpc2a
ENSDARG00000096840	174.561	2.52609	0.363439	38.3601	5.88232e-10	3.90129e-07	CU929206,1
ENSDARG00000092487	462.235	2.52575	0.630871	11.0686	0.000878031	0.0283463	si:ch211-215m21,22
ENSDARG00000103668	1915.43	2.51656	0.663207	10.765	0.00103436	0.0316229	CU570782,2
ENSDARG00000092578	1202.36	2.51305	0.664956	10.854	0.000985818	0.0306477	si:ch211-222e20,4
ENSDARG00000096663	2829.29	2.49181	0.592958	12.6362	0.000378355	0.0162475	si:dkey-249p7,4
ENSDARG00000117812	2811.94	2.4855	0.766786	7.97708	0.00473733	0.0822607	CABZ01068177,1
ENSDARG00000076241	2064.19	2.4757	0.696034	7.68628	0.00556423	0.0916395	txlnbb
ENSDARG00000111692	325.525	2.46995	0.51882	18.1828	2.00679e-05	0.00187096	pimr117
ENSDARG00000068941	103.578	2.45388	0.469629	22.447	2.16019e-06	0.000373744	zgc:113983
ENSDARG00000095775	67.5185	2.452	0.739264	8.88714	0.00287187	0.0596662	si:ch211-122l14,6
ENSDARG00000079623	419.941	2.44608	0.505673	16.5875	4.64563e-05	0.00344469	ubtd1b
ENSDARG00000014320	94.4696	2.44302	0.790877	8.11745	0.00438413	0.0778256	gucy2c
ENSDARG00000032993	22.1179	2.44197	0.81714	8.12007	0.0043778	0.0778256	ccl34b,3
ENSDARG00000096615	91.676	2.43649	0.503221	18.3169	1.87036e-05	0.0018302	BX469930,2
ENSDARG00000100045	1093.85	2.43495	0.536527	15.7466	7.24162e-05	0.00481437	pimr184
ENSDARG00000092408	115.287	2.42443	0.486121	20.8341	5.00822e-06	0.00070339	CU467861,7
ENSDARG00000094644	354.018	2.42409	0.64944	10.9946	0.000913759	0.029167	si:dkey-68l7,2
ENSDARG00000101743	1989.45	2.41607	0.47887	19.7174	8.97809e-06	0.00111068	C5H11orf1
ENSDARG00000089627	1756.3	2.41126	0.676526	9.622	0.00192261	0.0461527	si:ch211-160d20,5
ENSDARG00000025866	156.074	2.39609	0.498504	18.7994	1.4521e-05	0.00150741	ankdd1b
ENSDARG00000103274	46.2031	2.39203	0.666077	10.0515	0.00152224	0.0404199	AL645792,1
ENSDARG00000116369	478.515	2.38896	0.504937	15.9088	6.64692e-05	0.00450857	BX537120,3
ENSDARG00000115729	868.658	2.37678	0.756701	7.88686	0.00497952	0.0851805	CT033803,2
ENSDARG00000029051	141.871	2.37176	0.507751	17.3909	3.04278e-05	0.00253134	gbe1a
ENSDARG00000078938	1306.51	2.36672	0.515497	16.2842	5.45167e-05	0.00390883	CR936408,1
ENSDARG00000094550	51.6674	2.36367	0.662404	11.9292	0.000552601	0.0209427	BX649490,2
ENSDARG00000111792	56.1165	2.36021	0.564117	15.3689	8.84342e-05	0.00553518	BX323461,1
ENSDARG00000094291	1364.2	2.35638	0.430108	22.2232	2.42725e-06	0.00040812	si:rp71-45g20,11
ENSDARG00000030250	624.782	2.35575	0.308469	43.8045	3.62871e-11	3.33227e-08	dennd2db
ENSDARG00000106515	1330.42	2.34876	0.672015	9.60309	0.00194251	0.0463793	si:dkey-199f5,3
ENSDARG00000074387	1443.54	2.3469	0.329528	36.8635	1.26694e-09	7.03477e-07	alkal1
ENSDARG00000104263	87.4309	2.34337	0.551934	14.0987	0.000173462	0.00908749	CABZ01055365,1
ENSDARG00000029461	35.7878	2.34269	0.706146	9.30037	0.00229108	0.0516542	cd209
ENSDARG00000092949	1051.95	2.34164	0.460743	21.0463	4.48319e-06	0.000652686	si:ch73-366i20,1
ENSDARG00000099469	425.72	2.34073	0.380942	31.0057	2.57267e-08	9.75001e-06	BX000985,1
ENSDARG00000041462	721.847	2.34045	0.302074	47.6038	5.2167e-12	6.22769e-09	pimr183
ENSDARG00000092501	970.198	2.33781	0.633827	10.7299	0.00105416	0.0319953	si:dkey-80c24,5
ENSDARG00000052450	24.4089	2.32626	0.761205	8.86789	0.0029023	0.0598922	hspb2
ENSDARG00000102999	64.907	2.32296	0.73835	7.75263	0.00536343	0.089488	si:dkey-246j6,1
ENSDARG00000096147	31.2218	2.31661	0.677529	9.8977	0.00165485	0.0422893	BX465862,4
ENSDARG00000098133	2595.58	2.31173	0.58531	12.2153	0.000473996	0.0190524	si:ch211-281k19,2
ENSDARG00000095386	562.16	2.29987	0.46238	18.6899	1.53798e-05	0.00158279	pimr179
ENSDARG00000111029	126.487	2.29657	0.629764	10.7236	0.00105778	0.0320502	si:ch211-165a10,10
ENSDARG00000093863	2965.96	2.29147	0.63467	10.3324	0.00130713	0.0368334	si:dkey-248f6,3
ENSDARG00000068974	62.8344	2.28835	0.617215	11.3503	0.00075434	0.0256585	lim2,1
ENSDARG00000089187	624.859	2.28182	0.629268	8.57075	0.00341606	0.0661491	wfdc2
ENSDARG00000092697	216.384	2.27991	0.482132	17.1502	3.45378e-05	0.00278589	pimr200
ENSDARG00000111894	453.04	2.27583	0.606659	10.4962	0.00119619	0.0347449	pimr106
ENSDARG00000105061	126.968	2.27387	0.56191	12.4167	0.000425503	0.0176684	si:ch73-261i21,5
ENSDARG00000111465	25.129	2.26802	0.742821	8.76131	0.00307688	0.0622561	znf1104
ENSDARG00000076694	688.89	2.2609	0.598632	10.8486	0.000988721	0.030658	NAMPT
ENSDARG00000058683	541.2	2.26045	0.616316	10.5166	0.00118306	0.0346586	pimr204
ENSDARG00000109890	70.6562	2.2577	0.538206	14.7573	0.000122273	0.00701778	pimr145
ENSDARG00000110216	68.4104	2.24816	0.569899	12.1927	0.000479766	0.0192196	pimr168
ENSDARG00000102529	1080.97	2.24805	0.521951	14.6407	0.000130075	0.0074121	pimr182
ENSDARG00000095735	2749.13	2.24292	0.507495	15.2459	9.43837e-05	0.00576344	si:ch211-271e10,1
ENSDARG00000088898	48.0211	2.2397	0.709888	7.47394	0.00625984	0.0983936	caln1
ENSDARG00000094339	580.432	2.23876	0.585966	11.0905	0.000867725	0.0282224	pimr88
ENSDARG00000023036	1184.97	2.23466	0.624876	9.00088	0.00269849	0.0568976	si:dkey-23a23,2
ENSDARG00000005371	130.328	2.22354	0.592985	11.6829	0.000630784	0.0227387	gprc6a
ENSDARG00000109769	544.394	2.21698	0.504061	15.3913	8.7392e-05	0.00549098	LO017835,1
ENSDARG00000087757	594.894	2.21235	0.527091	14.1093	0.000172489	0.00908749	pimr190
ENSDARG00000095266	1049.06	2.2068	0.47034	17.077	3.58938e-05	0.00284098	AL928866,1
ENSDARG00000028164	917.817	2.2054	0.520075	12.6699	0.000371587	0.0159856	cst14a,1
ENSDARG00000093154	157.752	2.20398	0.601607	9.82009	0.00172616	0.0435421	pimr83
ENSDARG00000098800	782.868	2.20088	0.392901	24.1709	8.81556e-07	0.000181449	znf1156
ENSDARG00000116389	1747.83	2.19837	0.447835	17.2654	3.25052e-05	0.00267619	CR450764,17
ENSDARG00000111806	193.053	2.19397	0.696275	7.76438	0.00532866	0.0890946	pimr176
ENSDARG00000095576	627.664	2.19358	0.509447	13.9908	0.000183703	0.00947321	si:ch211-122l14,7
ENSDARG00000095734	3028.77	2.19326	0.486572	16.6733	4.44009e-05	0.00333779	pimr186
ENSDARG00000100979	25.9284	2.18971	0.714869	8.1025	0.00442043	0.0783092	CABZ01075618,1
ENSDARG00000100719	204.373	2.18756	0.620313	10.8887	0.000967529	0.0301576	uraha
ENSDARG00000095953	1291.14	2.1862	0.619567	9.76936	0.00177444	0.044018	si:ch211-57m13,6
ENSDARG00000071565	542.125	2.17964	0.50104	15.3084	9.1309e-05	0.0056188	hnf4g
ENSDARG00000115706	27.6678	2.17686	0.736995	7.50555	0.00615091	0.0973415	pimr76
ENSDARG00000067646	3011.87	2.16561	0.364012	27.9151	1.26758e-07	3.69083e-05	tmem232
ENSDARG00000093630	1049.03	2.16465	0.453621	17.9009	2.32717e-05	0.00207904	si:ch211-249h16,8
ENSDARG00000090193	36.3843	2.15475	0.758621	8.16877	0.00426178	0.0763347	si:ch73-286h23,4
ENSDARG00000094226	520.779	2.13592	0.47919	15.435	8.53932e-05	0.00540809	pimr125
ENSDARG00000096836	30.7618	2.13403	0.647243	9.98711	0.00157639	0.0411391	AL807792,1
ENSDARG00000092589	121.162	2.13334	0.540827	12.0043	0.000530775	0.020473	pimr150
ENSDARG00000089338	1666.54	2.13182	0.343803	29.8499	4.6683e-08	1.62131e-05	si:ch211-110e21,3
ENSDARG00000035944	134.483	2.13006	0.583577	10.4165	0.00124897	0.0357131	sync
ENSDARG00000092331	189.023	2.12993	0.45733	17.0749	3.59346e-05	0.00284098	pimr136
ENSDARG00000069445	719.931	2.12326	0.402209	21.0122	4.56374e-06	0.000652964	pimr128
ENSDARG00000106357	191.035	2.11986	0.468667	16.0501	6.16898e-05	0.0042817	CR936408,2
ENSDARG00000101703	765.738	2.11373	0.61976	8.99009	0.00271447	0.0570518	zgc:158260
ENSDARG00000092255	289.969	2.11208	0.521327	12.5821	0.000389466	0.0165756	si:dkey-102f14,7
ENSDARG00000091911	286.347	2.10545	0.636775	8.4243	0.0037024	0.0694811	CR974461,1
ENSDARG00000019396	434.39	2.10391	0.558413	11.3401	0.000758508	0.0257221	rergla
ENSDARG00000032630	1708.22	2.09978	0.389098	21.0532	4.46717e-06	0.000652686	neb
ENSDARG00000070955	62.4287	2.08656	0.474411	17.8316	2.4134e-05	0.00211847	hmx3a
ENSDARG00000110231	2712.5	2.08315	0.511325	11.452	0.000714184	0.0247206	zgc:91850
ENSDARG00000073799	213.745	2.07902	0.487647	15.5327	8.10898e-05	0.00520427	zgc:194210
ENSDARG00000114586	201.554	2.07712	0.69639	7.65087	0.0056745	0.0925738	pimr82
ENSDARG00000091890	290.54	2.06158	0.663691	7.74483	0.00538666	0.0896875	si:dkeyp-67e1,3
ENSDARG00000038226	2645.72	2.05497	0.577848	9.83141	0.00171557	0.0433947	CABZ01074994,1
ENSDARG00000113007	1035.59	2.053	0.462929	15.2827	9.25617e-05	0.00566668	si:dkey-58b18,10
ENSDARG00000071183	334.805	2.04417	0.616532	8.68603	0.00320659	0.0635357	pimr73
ENSDARG00000112678	254.432	2.0421	0.574051	9.77644	0.00176762	0.0439622	CT033790,1
ENSDARG00000025641	1494.04	2.03929	0.313124	32.328	1.30225e-08	5.45481e-06	gli2a
ENSDARG00000101352	4086.29	2.03628	0.543561	11.3743	0.000744679	0.0254257	si:dkey-34d22,3
ENSDARG00000097081	303.397	2.02873	0.522543	11.9657	0.000541877	0.0207006	si:dkey-149i17,11
ENSDARG00000042014	12673.6	2.02691	0.445522	14.799	0.0001196	0.00693101	cyp11c1
ENSDARG00000096765	470.035	2.02633	0.377197	23.0153	1.60715e-06	0.00028636	pimr124
ENSDARG00000115435	474.601	2.02589	0.511957	12.0965	0.000505163	0.0199031	pimr198
ENSDARG00000045863	46.7266	2.02519	0.695127	7.63878	0.00571266	0.0929124	asb15b
ENSDARG00000014357	8575.49	2.01812	0.51116	12.35	0.000440976	0.0180596	amh
ENSDARG00000113513	195.627	2.01464	0.563031	10.3348	0.00130543	0.0368334	si:dkeyp-67e1,6
ENSDARG00000027724	178.491	2.00619	0.348797	28.7372	8.28964e-08	2.74894e-05	dgkb
ENSDARG00000094491	3580.08	2.00509	0.560345	10.2192	0.0013899	0.0380775	si:ch211-202m22,1
ENSDARG00000095562	248.893	2.00178	0.352825	26.0786	3.27794e-07	7.74893e-05	si:ch73-138i16,1
ENSDARG00000033462	430.068	1.99575	0.623135	8.54974	0.00345572	0.0665511	pimr111
ENSDARG00000111440	353.828	1.98961	0.493826	13.1246	0.000291445	0.0132797	pimr194
ENSDARG00000060112	419.101	1.98464	0.403719	19.3077	1.11257e-05	0.00127796	sybu
ENSDARG00000052942	1687.62	1.98244	0.556981	9.95432	0.00160472	0.0415557	aspg
ENSDARG00000079985	302.037	1.97752	0.601709	8.87942	0.00288403	0.0597192	nrip2
ENSDARG00000028087	2162.6	1.9758	0.198631	81.2155	2.02399e-19	9.66494e-16	aldh2,2
ENSDARG00000091128	126.738	1.97116	0.479768	13.378	0.000254596	0.0120371	lrrc75bb
ENSDARG00000005565	1084.03	1.9683	0.430041	15.6528	7.6101e-05	0.00500157	entpd8
ENSDARG00000105306	106.072	1.9581	0.587911	8.91484	0.00282863	0.0588296	si:dkeyp-44b5,5
ENSDARG00000058479	1587.96	1.9504	0.57169	8.78656	0.00303457	0.0618203	zgc:110425
ENSDARG00000088867	202.597	1.95012	0.404983	18.9945	1.31093e-05	0.00141485	si:ch211-135n15,1
ENSDARG00000078271	1089.79	1.94844	0.593008	8.72529	0.00313826	0.06286	si:ch211-57m13,8
ENSDARG00000112789	73.698	1.94689	0.624677	7.94817	0.00481359	0.0831014	pimr152
ENSDARG00000078738	742.201	1.94206	0.531081	10.4816	0.00120572	0.0348099	si:dkey-145c18,3
ENSDARG00000112742	812.722	1.94201	0.562113	9.67232	0.00187065	0.0453438	si:dkey-58b18,6
ENSDARG00000112213	867.291	1.94168	0.367074	22.3179	2.31038e-06	0.000391225	BX005321,1
ENSDARG00000095927	1164.58	1.9398	0.556644	9.71376	0.00182894	0.0447874	si:ch211-57m13,1
ENSDARG00000035646	191.331	1.93829	0.439772	15.881	6.74535e-05	0.00454949	pimr123
ENSDARG00000030025	141.292	1.93336	0.378825	22.3748	2.24296e-06	0.000385272	pimr135
ENSDARG00000114744	55.4233	1.9293	0.599598	8.58234	0.00339439	0.0659434	pimr92
ENSDARG00000094146	2044.37	1.9288	0.395087	18.4005	1.79013e-05	0.00178621	pimr134
ENSDARG00000114012	1182.59	1.92714	0.470209	14.0894	0.00017432	0.00908749	CU062431,1
ENSDARG00000006137	29557.1	1.92253	0.376492	20.5626	5.7714e-06	0.000801151	star
ENSDARG00000058873	625.57	1.91985	0.449438	13.5868	0.000227786	0.0110766	ptpdc1b
ENSDARG00000095098	947.983	1.91907	0.396101	18.2179	1.97022e-05	0.00186126	pimr127
ENSDARG00000111218	303.045	1.91387	0.508594	11.4769	0.000704652	0.0244895	si:ch211-14p21,3
ENSDARG00000070740	225.259	1.91311	0.493375	11.4862	0.000701147	0.0244032	pimr89
ENSDARG00000092740	1222.19	1.91194	0.622693	7.6772	0.00559228	0.091748	si:ch211-57m13,7
ENSDARG00000035862	139366	1.91051	0.4018	16.779	4.1995e-05	0.00320343	insl3
ENSDARG00000033566	14285.5	1.90687	0.473046	12.504	0.000406075	0.0171399	cyp17a1
ENSDARG00000092491	269.276	1.90634	0.48188	12.0369	0.000521584	0.0202874	si:dkey-149i17,8
ENSDARG00000042215	7053.29	1.90405	0.292044	33.9797	5.56889e-09	2.55698e-06	pias4b
ENSDARG00000024759	1025.92	1.89658	0.363852	21.5297	3.48396e-06	0.000547256	inhbab
ENSDARG00000096278	1067.77	1.89249	0.601327	7.80531	0.00520929	0.087713	nkd3
ENSDARG00000093808	601.531	1.89203	0.57721	8.66224	0.00324871	0.0639286	pimr113
ENSDARG00000102673	66.7139	1.88844	0.574071	9.93784	0.00161915	0.0418032	si:dkey-26i24,1
ENSDARG00000012446	387.55	1.88809	0.292984	33.6906	6.46112e-09	2.91068e-06	zgc:113057
ENSDARG00000089747	759.357	1.8871	0.475815	12.6799	0.000369605	0.015929	si:zfos-754c12,2
ENSDARG00000068515	344.444	1.88596	0.258141	45.8931	1.24887e-11	1.30608e-08	chs1
ENSDARG00000092692	1632.37	1.88441	0.536669	9.68538	0.0018574	0.0451601	pimr133
ENSDARG00000103910	972.016	1.88381	0.55621	9.22876	0.00238243	0.052816	pimr202
ENSDARG00000113659	1923.78	1.88065	0.365074	20.1938	6.99785e-06	0.000918025	CU928063,1
ENSDARG00000093001	138.903	1.88003	0.519653	10.5177	0.00118238	0.0346586	BX323543,1
ENSDARG00000096883	2136.79	1.86753	0.452685	12.6159	0.00038247	0.0163653	CU638693,1
ENSDARG00000092512	1094.97	1.86696	0.538274	9.87605	0.00167444	0.0426817	si:dkey-93l1,6
ENSDARG00000089645	237.159	1.8662	0.590866	7.651	0.00567408	0.0925738	si:ch1073-406l10,2
ENSDARG00000117639	53.7733	1.86489	0.558672	10.2337	0.00137898	0.0379462	FP102809,1
ENSDARG00000056144	1102.86	1.86316	0.522018	10.9204	0.000951101	0.0298403	zgc:123244
ENSDARG00000001975	25200.7	1.85811	0.40886	15.2021	9.65948e-05	0.00586844	hsd11b2
ENSDARG00000008727	2079.59	1.85332	0.432849	14.4863	0.000141179	0.00783907	ranbp3a
ENSDARG00000105039	294.951	1.8513	0.437464	14.9483	0.000110495	0.00651401	phka1b
ENSDARG00000096702	220.74	1.84826	0.370904	20.2542	6.78045e-06	0.000899389	CU550702,1
ENSDARG00000094154	79.3775	1.83664	0.506946	10.5666	0.0011515	0.0339843	hist2h3c
ENSDARG00000117721	785.565	1.83371	0.306273	28.7074	8.41799e-08	2.75326e-05	CT025771,1
ENSDARG00000098525	119.605	1.8336	0.59383	7.43763	0.0063874	0.0995884	CU856358,1
ENSDARG00000041550	8042.31	1.83248	0.370778	19.2036	1.17489e-05	0.00131083	pimr138
ENSDARG00000038006	3304.07	1.82276	0.456455	12.1802	0.000482989	0.0193163	osr2
ENSDARG00000095902	1727.11	1.82245	0.513082	10.1172	0.00146894	0.039496	si:ch211-57m13,10
ENSDARG00000069270	105.602	1.82078	0.407671	16.9615	3.81454e-05	0.0029861	si:dkey-182i3,11
ENSDARG00000055746	1752.29	1.82028	0.553652	9.07119	0.00259669	0.055704	si:ch211-238g23,1
ENSDARG00000079397	1209.43	1.81971	0.417501	14.1285	0.000170735	0.00901872	cerkl
ENSDARG00000115724	305.259	1.81204	0.567436	8.51574	0.00352089	0.0673939	pimr84
ENSDARG00000101825	601.827	1.80992	0.451008	13.5405	0.000233474	0.0112615	AL929114,2
ENSDARG00000095588	258.288	1.80895	0.484335	11.0908	0.000867561	0.0282224	pimr100
ENSDARG00000040985	135.267	1.80692	0.442186	14.0593	0.000177137	0.00919788	itgbl1
ENSDARG00000096773	623.526	1.80352	0.423524	14.1035	0.000173021	0.00908749	pimr128
ENSDARG00000061736	735.897	1.80034	0.491417	10.6361	0.001109	0.0329335	ank3a
ENSDARG00000074156	160.535	1.79534	0.368529	19.4869	1.01291e-05	0.00121529	sgca
ENSDARG00000112172	328.624	1.79227	0.57932	7.5968	0.00584719	0.0943932	si:dkey-149i17,9
ENSDARG00000070890	564.971	1.78683	0.385953	17.213	3.34142e-05	0.00274158	BX510941,1
ENSDARG00000103098	4300.77	1.7842	0.558091	8.34055	0.00387698	0.0712382	si:ch211-280a23,2
ENSDARG00000099655	965.107	1.78263	0.52469	9.32774	0.0022571	0.0509845	pimr207
ENSDARG00000115205	141.505	1.76691	0.476919	11.0086	0.000906907	0.028987	zgc:171445
ENSDARG00000103636	253.689	1.76354	0.310603	27.1697	1.86359e-07	5.23472e-05	zgc:174703
ENSDARG00000113029	139.215	1.76014	0.458423	12.3628	0.000437965	0.018029	si:dkey-58b18,8
ENSDARG00000073947	677.152	1.7538	0.457929	11.681	0.00063142	0.0227387	si:dkeyp-67e1,6
ENSDARG00000061862	1013.17	1.74811	0.269725	35.534	2.50638e-09	1.27324e-06	myo18ab
ENSDARG00000094803	461.329	1.74296	0.535171	9.00335	0.00269485	0.0568976	CR392026,2
ENSDARG00000101304	132.196	1.73617	0.572616	7.68817	0.00555838	0.0916395	CR388172,1
ENSDARG00000016605	2271.04	1.73548	0.504639	9.49202	0.00206367	0.0478372	pimr110
ENSDARG00000023713	195.138	1.73496	0.371914	19.5619	9.73903e-06	0.00118035	aqp1a,1
ENSDARG00000101566	4222.48	1.72912	0.50879	9.50536	0.00204872	0.0477028	CR769772,4
ENSDARG00000055252	79.3762	1.72726	0.533744	8.76809	0.00306547	0.0622373	snap23,2
ENSDARG00000088189	889.975	1.72567	0.534459	8.82832	0.00296591	0.0607952	si:ch211-135n15,3
ENSDARG00000058389	562.959	1.72137	0.497811	10.1417	0.00144951	0.0391056	ccl19a,1
ENSDARG00000013252	1041.59	1.71655	0.309581	25.6486	4.09598e-07	9.49471e-05	tmc5
ENSDARG00000086931	292.176	1.71178	0.407526	13.7638	0.000207292	0.0103419	CABZ01029822,1
ENSDARG00000112132	260.805	1.71004	0.443066	13.1907	0.00028134	0.0129341	BX470182,1
ENSDARG00000100732	225.843	1.69974	0.454156	11.5241	0.000687011	0.0240518	si:dkeyp-93h6,1
ENSDARG00000113956	144.249	1.69925	0.498705	9.42747	0.00213759	0.0490741	BX248331,4
ENSDARG00000112183	156.387	1.69924	0.504216	9.75497	0.00178838	0.044294	pimr154
ENSDARG00000030490	562.119	1.68157	0.457781	10.173	0.00142514	0.0388431	sptb
ENSDARG00000117426	75.6527	1.67474	0.578375	7.53997	0.0060345	0.0961814	CU695222,2
ENSDARG00000103361	1179.49	1.66617	0.356266	17.3952	3.03585e-05	0.00253134	tshz3b
ENSDARG00000094118	772.88	1.66345	0.479145	9.53459	0.00201635	0.0471389	si:dkey-21o22,2
ENSDARG00000042529	133.003	1.65538	0.354879	19.0875	1.24857e-05	0.00136747	gnat2
ENSDARG00000094885	316.672	1.65387	0.505629	8.38419	0.00378498	0.0702177	pimr178
ENSDARG00000116762	796.909	1.65209	0.352836	17.617	2.70157e-05	0.00232024	pimr204
ENSDARG00000097141	45.5675	1.63884	0.501854	9.69051	0.00185222	0.0450801	BX664705,1
ENSDARG00000077979	76.8392	1.637	0.572258	7.48964	0.0062055	0.0978616	tmem26a
ENSDARG00000005814	1144.64	1.63639	0.499754	9.00188	0.00269702	0.0568976	klhl10a
ENSDARG00000017163	1244.03	1.63042	0.377513	15.2107	9.61547e-05	0.00585661	sinup
ENSDARG00000060871	2384.58	1.63025	0.470424	9.81974	0.00172648	0.0435421	mctp1b
ENSDARG00000015955	2893.76	1.62233	0.406289	12.4044	0.000428315	0.0177542	cldnc
ENSDARG00000045408	12872.4	1.61404	0.38328	13.6799	0.000216759	0.0106708	tagln
ENSDARG00000096665	664.269	1.61377	0.505242	8.50004	0.00355138	0.0677609	si:ch211-202n12,2
ENSDARG00000062235	3716.02	1.61268	0.240015	37.8884	7.49086e-10	4.70385e-07	lrrc34
ENSDARG00000096237	651.736	1.60787	0.523871	7.60349	0.00582553	0.0942346	pimr206
ENSDARG00000073913	336.235	1.60657	0.476364	9.44047	0.00212249	0.0488214	pimr213
ENSDARG00000095586	93.7209	1.603	0.447718	11.1086	0.00085928	0.028132	si:dkey-11e23,9
ENSDARG00000100376	1187.1	1.59998	0.379596	14.2685	0.000158493	0.00852799	amdhd2
ENSDARG00000042934	865.599	1.59984	0.424246	12.4645	0.000414749	0.0173911	ccn2a
ENSDARG00000038956	1605.18	1.5992	0.38826	13.5407	0.000233451	0.0112615	fdx1b
ENSDARG00000104083	623.03	1.5978	0.325709	20.8574	4.9477e-06	0.000699002	adgre5b,2
ENSDARG00000062687	364.861	1.59736	0.370667	15.7365	7.28068e-05	0.00481533	kcnh7
ENSDARG00000040764	1885.06	1.59488	0.323369	20.3993	6.28541e-06	0.000862473	id1
ENSDARG00000052758	188.588	1.59477	0.478323	8.99045	0.00271394	0.0570518	pimr130
ENSDARG00000005704	510.132	1.58788	0.352496	17.0426	3.65502e-05	0.0028801	eps8l3b
ENSDARG00000069363	979.778	1.58755	0.297491	24.205	8.66088e-07	0.000181392	C13H10orf53
ENSDARG00000086218	607.487	1.58692	0.536685	7.68468	0.00556915	0.0916395	nkd3
ENSDARG00000032650	1335.03	1.58581	0.3302	18.3861	1.8037e-05	0.00178694	fuk
ENSDARG00000007864	274.122	1.58055	0.512278	8.06539	0.00451189	0.0793853	pimr195
ENSDARG00000110355	2570.12	1.57941	0.307981	21.3586	3.80907e-06	0.000590555	CR847571,2
ENSDARG00000012671	952.408	1.57822	0.485499	7.88241	0.00499179	0.0852532	inhbaa
ENSDARG00000024789	339.236	1.5744	0.398618	12.3233	0.000447331	0.0182572	mxc
ENSDARG00000045180	9523.31	1.57256	0.48323	8.5657	0.00342556	0.0662256	acta2
ENSDARG00000027599	1819.59	1.567	0.395071	13.8681	0.000196099	0.00994065	fam221a
ENSDARG00000055313	333.12	1.56595	0.282815	26.2708	2.96747e-07	7.22972e-05	slc12a10,1
ENSDARG00000101963	733.321	1.56359	0.393187	13.8714	0.000195759	0.00994065	tmem141
ENSDARG00000029107	5222.03	1.55872	0.254025	31.019	2.55513e-08	9.75001e-06	ube2d1a
ENSDARG00000089158	245.068	1.55449	0.331073	19.4153	1.05163e-05	0.00124919	si:dkeyp-104f11,6
ENSDARG00000070692	1427.62	1.55427	0.484349	8.6787	0.0032195	0.0636572	si:dkey-80c24,1
ENSDARG00000087303	2996.47	1.54935	0.409997	11.5901	0.00066305	0.023558	cebpd
ENSDARG00000101235	3004.86	1.54654	0.398909	12.6292	0.000379775	0.0162792	ccdc166
ENSDARG00000093453	248.926	1.54055	0.452745	9.27999	0.0023167	0.0520354	ahdc1
ENSDARG00000093547	1733.49	1.53943	0.34194	18.0345	2.16942e-05	0.00196947	si:dkey-111e8,4
ENSDARG00000096925	171.666	1.53425	0.330035	19.1932	1.18136e-05	0.00131191	BX927282,2
ENSDARG00000057159	521.866	1.52669	0.302477	21.5699	3.41166e-06	0.000543045	ankrd29
ENSDARG00000015879	73.5783	1.52592	0.499225	8.26694	0.00403735	0.0731379	pax8
ENSDARG00000038176	253.878	1.52347	0.357512	16.1136	5.96555e-05	0.00420158	cyb561
ENSDARG00000022177	2967.79	1.52073	0.408686	10.7799	0.00102607	0.0314487	ddx59
ENSDARG00000105457	270.736	1.51979	0.44878	8.98579	0.00272087	0.0570876	si:cabz01021066,1
ENSDARG00000075766	3238.02	1.51782	0.468345	9.33877	0.00224356	0.0507745	sccpdha,1
ENSDARG00000082753	41553.5	1.515	0.491875	7.53806	0.00604091	0.0962193	NC_002333,17
ENSDARG00000075163	1173.76	1.49993	0.333841	18.1761	2.01389e-05	0.00187096	cxcl20
ENSDARG00000115079	7503.39	1.49939	0.4769	7.689	0.00555584	0.0916395	zgc:174353
ENSDARG00000004647	1408.44	1.49934	0.414729	10.6464	0.00110283	0.0328559	spice1
ENSDARG00000029473	834.122	1.49492	0.285999	22.8292	1.77059e-06	0.000310842	gstm,2
ENSDARG00000011862	102.316	1.49155	0.413671	11.6861	0.000629695	0.0227387	inaa
ENSDARG00000056922	620.886	1.49113	0.394529	12.0158	0.000527521	0.0204134	ltbp1
ENSDARG00000097207	217.571	1.49037	0.418883	10.6566	0.00109679	0.0327903	CR759882,1
ENSDARG00000062785	99.3926	1.48182	0.462208	9.42543	0.00213997	0.0490816	adpgk2
ENSDARG00000069281	587.328	1.48079	0.30958	18.9878	1.31554e-05	0.00141485	pimr109
ENSDARG00000094193	112.865	1.4807	0.384716	12.8852	0.000331198	0.0146438	BX649484,1
ENSDARG00000093416	67.6881	1.4757	0.43528	10.1927	0.00140994	0.0385169	BX470229,1
ENSDARG00000098988	259.28	1.47455	0.421077	9.81917	0.00172702	0.0435421	si:ch211-193i15,1
ENSDARG00000093423	1070.83	1.47399	0.261172	26.746	2.32034e-07	6.13136e-05	swsap1
ENSDARG00000103759	1066.66	1.47018	0.476829	8.4198	0.00371156	0.0694811	fahd2a
ENSDARG00000105806	159.26	1.45551	0.458952	8.61036	0.00334256	0.0653878	CABZ01069020,1
ENSDARG00000105576	290.713	1.45525	0.334623	16.0689	6.10785e-05	0.00426407	BX323060,1
ENSDARG00000090981	1324.44	1.4548	0.318535	18.2625	1.92462e-05	0.00185292	C14HXorf65
ENSDARG00000105234	419.412	1.45179	0.386677	12.1261	0.0004972	0.0196868	BX255920,1
ENSDARG00000095536	463.176	1.44911	0.259054	26.7323	2.33688e-07	6.13136e-05	trim62,2
ENSDARG00000062349	194.731	1.44318	0.448992	8.5732	0.00341147	0.0661491	arhgap15
ENSDARG00000103471	240.739	1.4402	0.344306	15.5932	7.85354e-05	0.00509541	si:dkey-199m13,4
ENSDARG00000019834	3776.38	1.43714	0.246435	28.5584	9.09164e-08	2.91932e-05	edrf1
ENSDARG00000026599	155.45	1.43588	0.451138	8.26279	0.00404659	0.0731968	en2a
ENSDARG00000101020	1277.54	1.43518	0.367185	12.9338	0.000322702	0.0143213	KHDRBS3
ENSDARG00000109574	161.799	1.43181	0.44625	8.64504	0.00327954	0.0644462	si:ch211-165a10,1
ENSDARG00000078844	169.967	1.42931	0.477252	8.66123	0.00325052	0.0639286	BX571839,1
ENSDARG00000013371	2443.85	1.42249	0.327777	16.8212	4.10709e-05	0.00314298	isoc2
ENSDARG00000075206	2894.49	1.42146	0.244603	28.1283	1.13531e-07	3.38833e-05	si:dkey-100n19,2
ENSDARG00000113438	128.61	1.41692	0.457503	8.32751	0.00390492	0.0716018	CR318624,2
ENSDARG00000036194	294.531	1.41574	0.322912	16.1689	5.79377e-05	0.00409266	pitx2
ENSDARG00000097997	244.418	1.41337	0.41003	10.38	0.00127388	0.0362516	si:ch211-272b8,7
ENSDARG00000093768	285.519	1.41019	0.363956	13.0295	0.000306628	0.0137873	prr18
ENSDARG00000101393	242.465	1.40616	0.457317	8.51622	0.00351995	0.0673939	si:dkey-31g6,6
ENSDARG00000115884	1321.31	1.40477	0.300163	18.0978	2.09848e-05	0.00192705	pimr205
ENSDARG00000037555	239.648	1.399	0.414347	9.77999	0.00176421	0.0439455	atoh8
ENSDARG00000104114	5090.79	1.39445	0.349447	12.9826	0.000314405	0.014041	kmt5ab
ENSDARG00000035550	741.77	1.3928	0.249075	26.656	2.43092e-07	6.30875e-05	cfap73
ENSDARG00000003867	2200.33	1.39275	0.269519	23.4961	1.25167e-06	0.000231666	cdk20
ENSDARG00000098861	1309.71	1.3923	0.307672	17.8519	2.38784e-05	0.00210377	si:dkey-71b5,6
ENSDARG00000070868	22531.1	1.38885	0.290745	19.8142	8.53463e-06	0.00107249	cfap126
ENSDARG00000099042	237.317	1.38802	0.326321	16.4308	5.04596e-05	0.00369563	cfap157
ENSDARG00000036775	1287.07	1.3849	0.367015	11.8032	0.000591295	0.021922	dtd2
ENSDARG00000097799	114.165	1.38444	0.420254	9.7217	0.00182105	0.0447087	zgc:194207
ENSDARG00000036189	8023.36	1.38316	0.265227	23.5483	1.21817e-06	0.00023002	spata4
ENSDARG00000087144	8325.47	1.38212	0.298652	18.4666	1.72911e-05	0.00174195	fam183a
ENSDARG00000098365	595.37	1.37823	0.360833	12.61	0.000383681	0.0163878	lrrc74b
ENSDARG00000061203	699.252	1.37636	0.35886	13.0651	0.000300847	0.0136042	trpc1
ENSDARG00000074308	239.874	1.37261	0.345957	13.6966	0.000214839	0.0106201	lrrc75ba
ENSDARG00000093080	125.993	1.37242	0.47692	7.76668	0.00532188	0.0890436	si:dkey-163f12,10
ENSDARG00000096915	199.021	1.36979	0.402103	10.2752	0.00134828	0.0374101	si:ch211-107e6,6
ENSDARG00000095852	84.2893	1.36661	0.43548	9.16983	0.00246037	0.0538934	CT574585,1
ENSDARG00000101651	978.45	1.35826	0.308978	17.1241	3.50151e-05	0.00281489	si:zfos-1056e6,1
ENSDARG00000038941	1165.66	1.3528	0.315761	15.4528	8.45933e-05	0.00537167	ppp1r1c
ENSDARG00000117145	79.0535	1.34888	0.431327	9.09259	0.00256648	0.055155	notum1b
ENSDARG00000029043	7785.48	1.34834	0.342037	13.6136	0.00022455	0.0109415	nup42
ENSDARG00000104992	68.9804	1.34822	0.417463	9.60949	0.00193575	0.0463105	epgn
ENSDARG00000098445	3000.43	1.34454	0.297534	17.0936	3.55823e-05	0.00284098	si:ch211-1o7,2
ENSDARG00000045705	2618.61	1.34157	0.238788	27.477	1.58973e-07	4.51862e-05	meig1
ENSDARG00000092561	3587.55	1.33939	0.258186	23.142	1.50467e-06	0.000274241	pimr201
ENSDARG00000115939	112.886	1.33863	0.418674	9.20951	0.00240761	0.0531769	VMAC
ENSDARG00000104335	136.396	1.33838	0.415085	9.13546	0.00250702	0.0545152	si:ch211-212k5,4
ENSDARG00000117242	1468.58	1.3341	0.416906	8.61832	0.00332799	0.0652373	FO907118,1
ENSDARG00000030804	1564.04	1.32626	0.338946	12.3962	0.000430209	0.0177599	fam120b
ENSDARG00000040177	1490.5	1.3258	0.414941	8.32627	0.00390757	0.0716018	rgs16
ENSDARG00000017240	1375.22	1.32489	0.295718	16.6287	4.54588e-05	0.00338123	traf5
ENSDARG00000074768	136.396	1.32426	0.396729	10.4819	0.00120549	0.0348099	zgc:113295
ENSDARG00000061161	1943.38	1.32316	0.353377	12.1727	0.000484953	0.0193625	ube2j2
ENSDARG00000096637	3945.03	1.30902	0.263782	21.1965	4.14527e-06	0.000634438	si:dkey-11c5,11
ENSDARG00000076402	384.177	1.30141	0.385636	9.59256	0.00195367	0.0465528	nat16l
ENSDARG00000117552	548.187	1.29861	0.41569	8.33876	0.0038808	0.0712382	CABZ01078607,1
ENSDARG00000037747	222.437	1.2973	0.349921	11.8171	0.000586893	0.0218266	fscn1b
ENSDARG00000094126	447.827	1.29682	0.2869	17.812	2.43845e-05	0.00212484	si:ch211-202c21,7
ENSDARG00000033160	1924.48	1.29053	0.313076	14.5646	0.000135437	0.00766276	nr1d1
ENSDARG00000101175	1292.14	1.28962	0.280458	18.8289	1.42983e-05	0.00149077	mcu
ENSDARG00000089875	110.355	1.28887	0.436835	7.80135	0.00522073	0.0878437	zgc:173705
ENSDARG00000051731	576.684	1.28166	0.348467	12.2052	0.000476557	0.0191231	faap24
ENSDARG00000035519	2367.24	1.2814	0.263783	21.0582	4.45553e-06	0.000652686	histh1l
ENSDARG00000058365	8528.09	1.28035	0.374136	9.99461	0.00156999	0.041102	hspb8
ENSDARG00000104195	755.277	1.2758	0.353893	10.8056	0.00101194	0.0311756	pimr203
ENSDARG00000097635	538.738	1.2734	0.345211	11.3294	0.000762883	0.0257997	wu:fb18f06
ENSDARG00000040559	7890.14	1.27046	0.253492	21.5979	3.36215e-06	0.000538756	rad1
ENSDARG00000055883	6103.55	1.26887	0.343724	11.6189	0.000652867	0.0233351	dmc1
ENSDARG00000103679	298.225	1.26669	0.376475	9.721	0.00182174	0.0447087	bmp16
ENSDARG00000016059	2558.06	1.26556	0.363576	10.079	0.00149969	0.040052	rab5b
ENSDARG00000094760	159.012	1.26319	0.376038	10.6579	0.001096	0.0327903	si:dkey-125i10,3
ENSDARG00000088753	15567.1	1.2597	0.335434	12.4693	0.000413686	0.0173894	cfap299
ENSDARG00000039824	5857.1	1.25809	0.31417	13.7252	0.0002116	0.0105035	zgc:172182
ENSDARG00000075970	467.629	1.25294	0.349635	10.9365	0.000942858	0.029738	BX324188,1
ENSDARG00000071357	919.946	1.25252	0.377891	9.80031	0.00174482	0.0437139	map4k3b
ENSDARG00000027547	6613.24	1.24952	0.373192	9.56995	0.00197788	0.0468492	TPGS1
ENSDARG00000112725	70.2679	1.24644	0.412996	8.3859	0.00378142	0.0702177	si:dkey-22h13,2
ENSDARG00000039152	2349.71	1.24423	0.290707	16.5007	4.86319e-05	0.00357272	fbxo36b
ENSDARG00000091576	639.98	1.24337	0.325822	13.2593	0.000271235	0.0126126	TMEM216
ENSDARG00000002347	1353.79	1.24223	0.377378	8.77093	0.0030607	0.0621933	cyp11a1
ENSDARG00000075177	9907.42	1.24178	0.282438	16.6567	4.47907e-05	0.00334194	ribc2
ENSDARG00000090160	603.801	1.23948	0.248692	22.0872	2.60536e-06	0.000431984	zgc:173709
ENSDARG00000113780	113.402	1.23888	0.410946	7.93847	0.00483947	0.0834275	zgc:173615
ENSDARG00000058370	9364.82	1.23886	0.224623	26.1525	3.15496e-07	7.60887e-05	ropn1l
ENSDARG00000102887	2188.14	1.23876	0.315362	13.9735	0.000185409	0.0095309	abhd4
ENSDARG00000053358	900.478	1.23432	0.344682	11.6946	0.000626823	0.0226758	basp1
ENSDARG00000058158	1178.81	1.23358	0.337264	11.182	0.000825962	0.0274279	trim55b
ENSDARG00000098041	521.157	1.2304	0.35332	10.361	0.00128707	0.0364965	CR391995,1
ENSDARG00000016763	2643.52	1.22846	0.229923	24.3529	8.02051e-07	0.00017252	znf292a
ENSDARG00000097825	1590.93	1.22577	0.210419	29.8575	4.65006e-08	1.62131e-05	BX465227,1
ENSDARG00000071046	3913.56	1.22575	0.380913	9.15577	0.00247934	0.0541608	bbip1
ENSDARG00000055383	4247.89	1.22348	0.365155	9.41296	0.00215457	0.0492274	NA
ENSDARG00000007560	1121.69	1.21933	0.341791	11.764	0.000603867	0.0220795	sema3bl
ENSDARG00000033899	4322.83	1.21828	0.367503	9.61804	0.00192675	0.0461879	ap2m1b
ENSDARG00000068130	3860.25	1.21723	0.308024	13.9442	0.00018832	0.00962813	spaca9
ENSDARG00000093367	4772.85	1.21451	0.283546	16.2211	5.63627e-05	0.00401706	si:ch1073-272j17,3
ENSDARG00000038559	144718	1.21082	0.394748	8.34526	0.00386695	0.0711756	h1-0
ENSDARG00000039268	921.164	1.20902	0.291334	14.5185	0.000138793	0.00778482	emc4
ENSDARG00000026035	3071.27	1.2068	0.36204	9.78079	0.00176345	0.0439455	ube2b
ENSDARG00000105387	2787.61	1.20418	0.373055	9.01856	0.00267252	0.0567192	si:ch211-160o17,3
ENSDARG00000090232	3703.28	1.20165	0.349976	10.0939	0.00148763	0.0398638	clpb
ENSDARG00000106579	116.382	1.19987	0.349421	10.6669	0.0010907	0.0327903	CABZ01060030,2
ENSDARG00000075815	165.296	1.19983	0.361325	9.55637	0.00199257	0.0470105	slc12a5a
ENSDARG00000019861	901.247	1.1992	0.391298	8.47496	0.00360068	0.0682438	fgl2a
ENSDARG00000088502	514.128	1.19663	0.338593	10.7291	0.00105463	0.0319953	pimr137
ENSDARG00000089570	4038.69	1.19649	0.398185	7.67943	0.0055854	0.0917173	ccdc169
ENSDARG00000097876	7468.41	1.19352	0.252217	19.8153	8.52966e-06	0.00107249	si:dkey-40g16,5
ENSDARG00000022807	760.962	1.1924	0.369116	8.77726	0.0030501	0.0620308	pitpnc1b
ENSDARG00000075606	847.14	1.19008	0.355567	10.0949	0.00148684	0.0398638	RNF5
ENSDARG00000055279	630.768	1.18909	0.300559	14.2674	0.000158587	0.00852799	b3gat1b
ENSDARG00000043470	4041.07	1.18867	0.307253	13.4945	0.000239261	0.0114252	rsph3
ENSDARG00000110008	326.345	1.18686	0.361759	9.45342	0.00210756	0.0486184	znf1004
ENSDARG00000071013	1692.87	1.18685	0.359059	10.0736	0.00150409	0.0401248	arl6ip6
ENSDARG00000097680	452.5	1.18653	0.353122	9.78996	0.00175468	0.0438882	si:ch211-241f5,3
ENSDARG00000041607	2424.45	1.18487	0.259529	18.9718	1.32667e-05	0.00142043	eif4ebp3l
ENSDARG00000089952	3079.35	1.18403	0.349616	10.0872	0.00149303	0.0399289	dynlrb2
ENSDARG00000103367	534.022	1.18371	0.417802	7.43017	0.00641391	0.0996907	si:ch211-127m7,2
ENSDARG00000114508	548.074	1.18226	0.333648	10.7943	0.00101814	0.0312455	tmem101
ENSDARG00000073931	412.122	1.18149	0.35809	9.32585	0.00225943	0.0509889	otulina
ENSDARG00000045706	1592.49	1.18085	0.224378	24.8271	6.27086e-07	0.000141248	tspan9b
ENSDARG00000078006	171.22	1.17917	0.310147	13.1744	0.0002838	0.0129809	wscd1b
ENSDARG00000018303	348.816	1.1768	0.323011	11.7303	0.000614893	0.0223799	etv4
ENSDARG00000075984	679.862	1.17313	0.257227	18.8325	1.42711e-05	0.00149077	hsbp1l1
ENSDARG00000114843	135.247	1.16835	0.377978	8.4219	0.00370729	0.0694811	CR450805,1
ENSDARG00000043342	13151.9	1.16774	0.343378	9.55777	0.00199105	0.0470105	gpx3
ENSDARG00000077710	502.324	1.16388	0.315099	11.969	0.000540923	0.0206972	nlgn1
ENSDARG00000099543	924.168	1.16374	0.376646	8.93144	0.00280303	0.0584327	CR388156,1
ENSDARG00000090194	739.55	1.16322	0.363535	9.4717	0.00208665	0.0482294	lamtor5
ENSDARG00000006474	16123.7	1.16172	0.317139	12.0393	0.000520903	0.0202874	saxo2
ENSDARG00000093438	436.379	1.16007	0.274685	16.0703	6.10344e-05	0.00426407	CU467110,1
ENSDARG00000069425	1350.88	1.15886	0.257144	17.5811	2.75317e-05	0.00233931	hsbp1a
ENSDARG00000014623	393.44	1.15871	0.395699	7.55044	0.00599955	0.0957467	si:ch211-212d10,1
ENSDARG00000057903	766.542	1.15865	0.357068	9.15048	0.00248653	0.0542672	si:ch211-266g18,10
ENSDARG00000101912	1220.85	1.15821	0.297346	13.2871	0.000267245	0.0124868	si:dkey-65l23,2
ENSDARG00000071097	1370.31	1.156	0.399242	7.53107	0.00606439	0.0963512	si:ch73-367f21,4
ENSDARG00000095223	17105.7	1.15588	0.35831	9.24073	0.0023669	0.0526587	si:ch211-242f23,3
ENSDARG00000079276	1235.71	1.15439	0.391969	7.69373	0.00554129	0.0914965	ube2ql1
ENSDARG00000038500	4320.82	1.15155	0.276231	15.3138	9.10513e-05	0.00561742	cep41
ENSDARG00000011326	675.193	1.15018	0.260556	17.3961	3.03445e-05	0.00253134	ankrd45
ENSDARG00000115108	4714.55	1.14826	0.371215	8.29816	0.00396853	0.0723856	C19H5orf49
ENSDARG00000070162	867.339	1.14216	0.360576	8.79893	0.00301408	0.0615077	stox2a
ENSDARG00000018281	4151.85	1.14183	0.201743	28.4088	9.82187e-08	3.08562e-05	cfap161
ENSDARG00000033610	1327	1.14001	0.330546	10.2742	0.00134906	0.0374101	morn5
ENSDARG00000096539	132.016	1.13419	0.350302	9.56593	0.00198222	0.0468942	BX088688,2
ENSDARG00000044092	2784.19	1.13357	0.335956	9.94219	0.00161534	0.0417852	atp5if1b
ENSDARG00000076745	4117.79	1.13109	0.24155	19.3917	1.06471e-05	0.0012514	zgc:193811
ENSDARG00000103843	2840.11	1.12973	0.263574	15.9966	6.34564e-05	0.00435369	spag8
ENSDARG00000057055	493.395	1.12751	0.340535	10.1552	0.00143892	0.0390354	ndufs8b
ENSDARG00000086971	2596.95	1.12333	0.299085	12.6864	0.000368322	0.015929	FP102309,1
ENSDARG00000095594	678.869	1.11991	0.332526	10.1699	0.00142754	0.0388642	C10H5orf63
ENSDARG00000104639	2243.57	1.11929	0.292011	13.2305	0.00027543	0.0127445	CCNB1IP1
ENSDARG00000092003	487.655	1.11728	0.383967	7.53548	0.00604955	0.0962286	ccs
ENSDARG00000097841	644.682	1.11669	0.297839	12.3401	0.000443331	0.0181249	CR933730,1
ENSDARG00000109502	615.354	1.11613	0.301448	11.8295	0.000582988	0.0218173	PHF21B
ENSDARG00000101171	1273.08	1.11245	0.331753	9.83124	0.00171572	0.0433947	FO704786,1
ENSDARG00000035677	273.583	1.10948	0.378219	7.42005	0.00645011	0.0997428	bmp8a
ENSDARG00000076609	7057.62	1.10525	0.24585	18.0901	2.10696e-05	0.00192743	si:ch211-199g17,9
ENSDARG00000029406	436.308	1.10456	0.280955	13.6525	0.000219948	0.0108055	h2ax
ENSDARG00000096748	145.988	1.10246	0.355406	8.83783	0.0029505	0.0606772	asb2a,1
ENSDARG00000055839	6661.27	1.09676	0.34512	9.03399	0.00265006	0.0563427	march4l
ENSDARG00000061174	2063.46	1.09591	0.27933	13.2438	0.000273479	0.0126788	znf740b
ENSDARG00000006981	10452.8	1.09243	0.329868	9.64897	0.00189457	0.0456918	ccdc113
ENSDARG00000087835	991.306	1.09108	0.264865	14.7753	0.00012111	0.00696775	si:ch211-113p18,3
ENSDARG00000089529	1715.02	1.09039	0.231157	20.0577	7.51418e-06	0.000969776	desi1b
ENSDARG00000068366	4167.57	1.08909	0.250143	16.3716	5.20581e-05	0.00377611	si:dkey-154p10,3
ENSDARG00000038793	2772.99	1.08829	0.230732	19.6115	9.48963e-06	0.00115599	ccdc24
ENSDARG00000005154	196.212	1.0876	0.375131	7.83437	0.00512621	0.0867423	aspa
ENSDARG00000021697	5470.58	1.08757	0.278534	13.3701	0.000255662	0.0120442	morn3
ENSDARG00000100514	6939.66	1.08736	0.271151	14.4641	0.000142854	0.00789534	cfap20
ENSDARG00000017983	2220.85	1.08731	0.196943	27.0882	1.94381e-07	5.33783e-05	rsph14
ENSDARG00000061956	312.139	1.08464	0.333494	9.12448	0.00252211	0.0546442	sytl2a
ENSDARG00000087191	2844	1.08332	0.212461	23.4995	1.24944e-06	0.000231666	wdr93
ENSDARG00000034105	1290.43	1.07933	0.310152	10.2996	0.00133059	0.0371134	mtus1b
ENSDARG00000029795	1794.15	1.0772	0.351529	8.50623	0.00353932	0.0676039	prxl2b
ENSDARG00000032714	187.312	1.07703	0.352521	8.73738	0.00311752	0.0626778	gria1b
ENSDARG00000042396	17659.9	1.07649	0.334788	9.52714	0.00202455	0.0472514	odf3b
ENSDARG00000075417	1127.15	1.07645	0.236313	18.4351	1.75788e-05	0.0017635	zgc:175107
ENSDARG00000026338	2616.64	1.07589	0.334939	9.54119	0.00200912	0.0471389	styxl1
ENSDARG00000097203	4063.99	1.0736	0.357752	8.36272	0.00382997	0.0707774	si:ch211-176l24,4
ENSDARG00000098730	540.336	1.07228	0.303022	10.937	0.000942634	0.029738	en1b
ENSDARG00000089110	1219.4	1.0634	0.313183	9.9869	0.00157657	0.0411391	fam166c
ENSDARG00000058502	1761.64	1.06307	0.34729	7.86435	0.00504189	0.0857409	olah
ENSDARG00000074696	1050.36	1.06259	0.338237	8.71829	0.00315034	0.0630133	zgc:194621
ENSDARG00000055739	7656.37	1.06235	0.323805	9.25098	0.00235369	0.0525694	ribc1
ENSDARG00000008413	2469.58	1.05961	0.280402	13.0128	0.000309367	0.0138583	atp11a
ENSDARG00000021739	2074.88	1.05617	0.307751	10.6869	0.00107897	0.0324863	klhl24a
ENSDARG00000087573	560.431	1.05587	0.265431	14.3989	0.00014789	0.00814544	hdac11
ENSDARG00000089477	2127.59	1.05578	0.273067	13.8022	0.000203098	0.0102161	si:ch211-132g1,3
ENSDARG00000059150	987.062	1.05152	0.229095	18.6959	1.53311e-05	0.00158279	tmem107
ENSDARG00000068996	3046.4	1.05128	0.327397	9.25578	0.00234754	0.0524811	hist2h2l
ENSDARG00000014849	2441.96	1.04819	0.2248	19.3783	1.07219e-05	0.0012514	pih1d2
ENSDARG00000105548	415.904	1.04738	0.32004	9.58428	0.0019625	0.0466527	si:dkey-1h4,4
ENSDARG00000040556	910.599	1.04701	0.292733	11.5867	0.000664244	0.0235654	ift20
ENSDARG00000092136	3100.56	1.04605	0.238955	17.1865	3.3884e-05	0.00275175	cenpw
ENSDARG00000093188	716.17	1.04406	0.235069	17.8714	2.3635e-05	0.0020978	si:dkey-75a21,2
ENSDARG00000100141	479.752	1.04372	0.260114	14.517	0.000138898	0.00778482	CR626874,1
ENSDARG00000078924	1231.16	1.0436	0.291144	11.1086	0.00085927	0.028132	tmco4
ENSDARG00000034042	4770	1.04254	0.315169	10.0089	0.00155789	0.04092	dnal1
ENSDARG00000063457	976.885	1.03748	0.311636	9.87541	0.00167502	0.0426817	wash1
ENSDARG00000086310	2401.5	1.0352	0.245689	15.928	6.57969e-05	0.00447569	cabcoco1
ENSDARG00000102310	785.111	1.03512	0.325087	9.05941	0.00261347	0.0558867	si:ch211-156l18,8
ENSDARG00000059816	1361.76	1.03348	0.352624	7.41147	0.00648094	0.0999553	zgc:136864
ENSDARG00000032126	1686.06	1.03333	0.316635	9.53466	0.00201628	0.0471389	scg5
ENSDARG00000059657	5058.33	1.03208	0.231886	17.644	2.6635e-05	0.00230412	mks1
ENSDARG00000036412	3671.9	1.03155	0.319196	9.00788	0.00268818	0.0568976	si:ch211-81a5,5
ENSDARG00000015010	7985.74	1.03112	0.275496	12.2398	0.000467821	0.0188677	ccdc114
ENSDARG00000076391	505.868	1.03106	0.33753	8.39943	0.00375338	0.0699577	npm2a
ENSDARG00000105348	2315.34	1.03062	0.219786	19.855	8.35441e-06	0.00106101	si:ch211-277c7,7
ENSDARG00000017985	636.347	1.02958	0.261302	14.0261	0.000180294	0.00933773	C1H4orf33
ENSDARG00000097808	1760.27	1.02913	0.237635	16.8431	4.05998e-05	0.00311692	si:dkey-77f5,4
ENSDARG00000042182	8074.17	1.02726	0.240589	16.3778	5.18902e-05	0.00377611	drc1
ENSDARG00000074889	1596.28	1.02622	0.230985	17.3253	3.14963e-05	0.00260696	CT025742,1
ENSDARG00000052019	704.315	1.02577	0.274397	12.5497	0.000396266	0.016835	si:ch73-109d9,1
ENSDARG00000090366	288.222	1.02385	0.345262	8.28742	0.00399207	0.0725931	znf1065
ENSDARG00000112767	472.175	1.02321	0.290506	11.4899	0.000699759	0.0243904	LO017951,1
ENSDARG00000093058	5324.74	1.02278	0.209367	21.0982	4.36335e-06	0.000652686	STMP1
ENSDARG00000088040	2922.03	1.02267	0.258054	13.6323	0.000222333	0.0108779	si:dkeyp-27c8,2
ENSDARG00000016161	4708.65	1.02073	0.242053	16.2967	5.41589e-05	0.00389487	ccdc170
ENSDARG00000092810	2357.48	1.01906	0.246729	14.8032	0.00011933	0.00693101	stap2a
ENSDARG00000076082	1085.78	1.0186	0.274738	12.0078	0.000529785	0.0204679	CABZ01041962,1
ENSDARG00000117780	854.105	1.01751	0.225605	18.2269	1.96088e-05	0.00186126	CR847897,1
ENSDARG00000028333	802.566	1.01379	0.308736	9.9135	0.00164071	0.0420317	nitr9
ENSDARG00000092856	1241.66	1.0132	0.350885	7.89726	0.00495097	0.0850427	si:ch211-210c8,7
ENSDARG00000088316	4985.75	1.01311	0.244476	15.7643	7.17438e-05	0.00479819	si:ch73-302o18,2
ENSDARG00000006174	5556.68	1.01069	0.194917	24.2131	8.62447e-07	0.000181392	lrrc23
ENSDARG00000042936	4372.35	1.01032	0.214422	19.6866	9.12367e-06	0.00112113	fam228a
ENSDARG00000097543	2594.77	1.00966	0.246706	15.3235	9.05811e-05	0.00560289	cbx6b
ENSDARG00000098248	283.799	1.00892	0.331888	8.51481	0.00352268	0.0673939	CABZ01081730,1
ENSDARG00000096829	995.875	1.00704	0.227902	17.529	2.82961e-05	0.00238727	blvrb
ENSDARG00000044400	1100.82	1.00679	0.314698	9.33263	0.00225109	0.0508967	wdr78
ENSDARG00000103112	653.124	1.0059	0.301161	10.2181	0.00139067	0.0380775	BX950225,1
ENSDARG00000094627	1166.96	1.00412	0.21787	19.3743	1.07445e-05	0.0012514	NA
ENSDARG00000058740	8163.06	1.00331	0.302843	10.1482	0.0014444	0.0390354	ube2r2
ENSDARG00000069703	7212.13	1.00256	0.254301	14.2576	0.000159418	0.0085534	efhb
ENSDARG00000010437	3513.82	1.00207	0.282681	11.7148	0.000620066	0.0224654	tent5c
ENSDARG00000105010	2574.23	1.00134	0.224357	17.6767	2.61809e-05	0.00227308	lztfl1
ENSDARG00000077039	435.258	1.00127	0.316095	9.03133	0.00265391	0.0563743	esama
ENSDARG00000035471	314.56	1.00053	0.351463	7.79363	0.00524309	0.08801	si:dkey-220k22,1
ENSDARG00000101679	12597.3	0.997177	0.22466	17.9747	2.23859e-05	0.00202457	cfap52
ENSDARG00000003998	346.494	0.996871	0.273535	11.813	0.000588194	0.0218409	phyhipla
ENSDARG00000091956	174.276	0.995148	0.353969	7.42332	0.00643839	0.0996907	tmem184bb
ENSDARG00000096319	1443.25	0.994894	0.24635	14.3438	0.000152279	0.0083113	si:ch211-239j9,1
ENSDARG00000075714	10622.7	0.993973	0.344373	7.4372	0.00638892	0.0995884	si:dkey-27p23,3
ENSDARG00000069815	13282	0.992755	0.317651	8.66552	0.00324287	0.0638835	dnali1
ENSDARG00000062919	485.982	0.991994	0.256576	13.4595	0.00024377	0.0116173	tceanc2
ENSDARG00000091640	2319.36	0.991515	0.305208	9.37868	0.00219524	0.0499652	si:ch73-352p4,5
ENSDARG00000069194	4187.84	0.990924	0.227067	16.9851	3.76748e-05	0.00295896	mycbpap
ENSDARG00000060656	2464.09	0.988944	0.307265	9.57672	0.0019706	0.0467694	si:ch211-10a23,2
ENSDARG00000054821	1372.72	0.98869	0.249002	14.0961	0.0001737	0.00908749	nubpl
ENSDARG00000103492	11030.6	0.986186	0.267878	12.3557	0.000439641	0.0180359	si:ch73-111k22,3
ENSDARG00000112165	5574.54	0.986069	0.261381	12.783	0.000349784	0.0153519	rabepk
ENSDARG00000035963	3034.01	0.985169	0.278229	11.0382	0.000892533	0.0286042	ccdc96
ENSDARG00000058940	7055.61	0.984035	0.244044	14.5297	0.000137971	0.00776932	si:ch211-248e11,2
ENSDARG00000036868	2468.25	0.983332	0.321465	8.81219	0.00299224	0.0611667	tbpl1
ENSDARG00000093783	2066.48	0.980339	0.285241	10.9135	0.000954675	0.0299132	si:dkey-70b23,2
ENSDARG00000074378	1833.75	0.978397	0.282546	10.933	0.000944678	0.0297561	junba
ENSDARG00000052428	5186.15	0.978228	0.321309	8.08131	0.00447242	0.0788695	si:dkey-43k4,3
ENSDARG00000100511	275.852	0.978013	0.266712	12.4216	0.000424403	0.0176534	CR855379,2
ENSDARG00000068098	7728	0.973972	0.249221	13.8449	0.000198533	0.0100221	si:ch211-198o12,4
ENSDARG00000032056	5578.93	0.971308	0.199312	21.3123	3.90227e-06	0.0006011	arl6
ENSDARG00000090993	9017.93	0.969874	0.207202	19.7362	8.88992e-06	0.0011055	rnf4
ENSDARG00000093723	1637.04	0.969786	0.304688	9.16993	0.00246024	0.0538934	rnf212b
ENSDARG00000069752	57362.2	0.967757	0.209319	18.9944	1.31101e-05	0.00141485	ckba
ENSDARG00000026387	371.458	0.966707	0.258676	12.7161	0.000362518	0.0157659	pip4p1b
ENSDARG00000052512	5421.8	0.964576	0.250882	13.1015	0.000295062	0.0134189	tsga10
ENSDARG00000034457	10092.7	0.962487	0.315331	8.305	0.0039536	0.0723342	si:ch211-163l21,7
ENSDARG00000097615	598.93	0.962478	0.232818	15.5277	8.13032e-05	0.00520427	si:ch211-108d22,2
ENSDARG00000028899	3897.85	0.961577	0.231643	15.8142	6.98751e-05	0.00469954	tekt4
ENSDARG00000043157	7821.16	0.961012	0.203685	20.2199	6.90326e-06	0.00091062	dnajb13
ENSDARG00000042956	261.442	0.958335	0.313498	8.88587	0.00287385	0.0596662	cyp2ad6
ENSDARG00000053728	12028.6	0.956411	0.303596	9.28408	0.00231154	0.0520173	ttll3
ENSDARG00000033754	4543.5	0.955498	0.286449	10.0211	0.00154756	0.0407381	rbm48
ENSDARG00000043685	882.69	0.954971	0.277497	10.9749	0.00092353	0.0293428	nabp1b
ENSDARG00000099752	5347.91	0.954524	0.295255	9.56455	0.00198371	0.0468942	si:dkey-19b23,7
ENSDARG00000012340	316.464	0.954298	0.33233	7.88525	0.00498396	0.0851805	ptpn11b
ENSDARG00000063190	1864.21	0.95347	0.301098	8.92879	0.0028071	0.0584327	zranb1b
ENSDARG00000022418	5348	0.952236	0.275526	11.1245	0.000851966	0.0280372	faf1
ENSDARG00000090153	692.634	0.951971	0.334663	7.58678	0.00587978	0.0945995	cyldl
ENSDARG00000069230	9126.24	0.951403	0.235031	14.5877	0.000133783	0.00760527	zgc:153738
ENSDARG00000095949	627.757	0.950844	0.228856	16.0363	6.21389e-05	0.00430037	si:dkey-22i16,9
ENSDARG00000097573	4451.09	0.949269	0.303564	9.12049	0.00252762	0.0546644	si:ch211-107e6,5
ENSDARG00000014058	8273.46	0.948139	0.206972	18.9897	1.31423e-05	0.00141485	rab36
ENSDARG00000058140	8658.27	0.944867	0.227645	15.6829	7.48964e-05	0.00493985	ttc25
ENSDARG00000103545	3054.99	0.94462	0.211815	18.2137	1.97458e-05	0.00186126	tctex1d1
ENSDARG00000032997	3219.9	0.942838	0.249687	12.7964	0.000347288	0.0152704	rnf185
ENSDARG00000042000	4314.05	0.942722	0.28507	9.93741	0.00161953	0.0418032	si:ch211-63o20,7
ENSDARG00000043740	698.927	0.941681	0.281856	10.4702	0.00121312	0.0349391	efcab11
ENSDARG00000099156	1244.91	0.941445	0.214627	17.1794	3.40113e-05	0.00275272	katnal1
ENSDARG00000035610	2326.2	0.939278	0.199898	19.8881	8.21104e-06	0.00104838	zgc:113208
ENSDARG00000096515	6255.5	0.938276	0.308216	8.46755	0.00361538	0.0683459	si:dkey-58j15,10
ENSDARG00000098986	282.624	0.937522	0.306796	8.3844	0.00378455	0.0702177	znf1040
ENSDARG00000098313	829.63	0.936589	0.318749	7.75022	0.0053706	0.089545	nadka
ENSDARG00000045038	490.479	0.936161	0.309274	8.33832	0.00388176	0.0712382	tekt3
ENSDARG00000063583	1760.29	0.935118	0.289028	9.66369	0.00187946	0.0455098	map2k4a
ENSDARG00000110470	416.967	0.934692	0.248905	12.7606	0.000353997	0.0154516	ptpro
ENSDARG00000028442	1804.06	0.931391	0.252517	11.9087	0.000558722	0.0210743	cplane2
ENSDARG00000068919	1202.71	0.929792	0.223667	15.4076	8.66378e-05	0.005458	rad51c
ENSDARG00000053744	3947.94	0.929754	0.25437	11.9093	0.000558551	0.0210743	dcdc2b
ENSDARG00000052615	170.737	0.929522	0.316389	7.83281	0.00513062	0.0867554	tnmd
ENSDARG00000054789	2137.01	0.929518	0.275803	10.2003	0.0014042	0.0384039	lysmd1
ENSDARG00000068262	1938.5	0.929238	0.282225	10.0706	0.00150652	0.0401447	vamp5
ENSDARG00000087556	10003.1	0.928354	0.28243	9.83614	0.00171116	0.0433713	pacrg
ENSDARG00000000516	10530.7	0.927929	0.230333	14.8571	0.000115973	0.0067701	ankar
ENSDARG00000078281	288.607	0.927853	0.314876	8.02485	0.00461398	0.0804699	zgc:173575
ENSDARG00000091656	1520.86	0.927368	0.23197	14.1538	0.000168457	0.00893797	lsm8
ENSDARG00000097601	269.49	0.924877	0.302491	8.51613	0.00352013	0.0673939	CT868708,1
ENSDARG00000104037	7200.45	0.924503	0.271921	10.8515	0.000987141	0.0306489	si:dkey-74k8,4
ENSDARG00000017602	4226.03	0.921681	0.19505	20.3227	6.54195e-06	0.000882461	ccng2
ENSDARG00000031248	15124.5	0.921582	0.219849	16.069	6.10749e-05	0.00426407	enkur
ENSDARG00000069496	4051.07	0.920324	0.233446	13.8993	0.000192872	0.0098188	arl2
ENSDARG00000054076	989.807	0.919526	0.266799	10.5384	0.00116921	0.0344217	tatdn3
ENSDARG00000067777	1101.76	0.916177	0.263928	11.0618	0.000881254	0.0283463	zgc:158640
ENSDARG00000017355	10404.4	0.91565	0.204064	18.2907	1.89628e-05	0.00184799	rsph9
ENSDARG00000097600	735.428	0.914327	0.272558	10.3003	0.00133012	0.0371134	si:ch211-66h3,4
ENSDARG00000074796	11268.1	0.914167	0.218165	15.7421	7.25906e-05	0.00481437	dbf4
ENSDARG00000037307	1898.26	0.91329	0.241775	12.7688	0.000352448	0.0154404	gnpda1
ENSDARG00000019364	1252.97	0.908535	0.199202	18.8749	1.39575e-05	0.00148019	mbip
ENSDARG00000075700	6439.17	0.90586	0.26928	10.3289	0.0013096	0.0368334	zswim2
ENSDARG00000101644	626.177	0.904245	0.258308	11.187	0.000823731	0.0274279	ARHGEF17
ENSDARG00000070598	6481.58	0.902609	0.21385	16.0081	6.30735e-05	0.0043471	eno4
ENSDARG00000059373	3183.64	0.90163	0.256985	10.904	0.000959593	0.0300278	dnajc8
ENSDARG00000074708	7326.95	0.901466	0.244389	12.312	0.000450047	0.0183055	armc3
ENSDARG00000039616	1303.32	0.900243	0.216597	15.5171	8.17632e-05	0.00521973	cenpk
ENSDARG00000107534	5404.8	0.899049	0.204522	17.4282	2.98365e-05	0.00250837	erich2
ENSDARG00000095400	1623.32	0.8971	0.313139	7.7767	0.00529245	0.0886133	si:ch73-52f15,5
ENSDARG00000068863	1375.15	0.896718	0.313293	7.6329	0.00573132	0.0930892	si:dkey-98f17,5
ENSDARG00000008639	3211.48	0.896596	0.209054	16.886	3.96943e-05	0.00307708	kifap3a
ENSDARG00000100594	1976.52	0.893795	0.28541	9.14178	0.00249837	0.0543766	sez6l
ENSDARG00000061060	5094.94	0.893486	0.266405	10.2892	0.00133811	0.0372797	stpg2
ENSDARG00000075281	6191.51	0.893438	0.298426	8.47459	0.00360141	0.0682438	tbc1d30
ENSDARG00000075826	4148.23	0.892935	0.193789	19.4698	1.022e-05	0.00122007	msh4
ENSDARG00000061377	4332.86	0.892877	0.220167	14.8574	0.000115953	0.0067701	efcab1
ENSDARG00000105834	1525.31	0.892268	0.292041	8.73895	0.00311484	0.0626778	znf971
ENSDARG00000021582	8017.12	0.890428	0.307514	7.75711	0.00535015	0.0893913	dynlrb1
ENSDARG00000112670	759.108	0.890245	0.243431	12.5047	0.000405935	0.0171399	smim20
ENSDARG00000099833	3030.21	0.88983	0.215371	15.34	8.97964e-05	0.00559008	fbxo7
ENSDARG00000075172	8254.66	0.889683	0.232722	13.5283	0.000234994	0.0113119	fbxo25
ENSDARG00000054058	13541.5	0.887475	0.260682	10.1555	0.00143874	0.0390354	h1-10
ENSDARG00000054136	8884.25	0.886857	0.266064	10.2411	0.00137345	0.0378666	ccdc105
ENSDARG00000060521	2367.42	0.885623	0.253977	11.3831	0.000741173	0.0253528	rbm27
ENSDARG00000089320	8041.18	0.885615	0.302752	7.67108	0.0056113	0.0918268	ccdc175
ENSDARG00000096777	4246.53	0.885299	0.291517	8.60666	0.00334936	0.0653878	si:ch73-81k8,2
ENSDARG00000095595	400.44	0.882412	0.259826	10.4879	0.0012016	0.0348099	BX322575,1
ENSDARG00000100081	18702.5	0.881436	0.299155	7.97058	0.00475438	0.0824368	dnai1,1
ENSDARG00000101660	1719.51	0.880588	0.238628	12.2708	0.000460101	0.0186193	sntg2
ENSDARG00000077409	3746.67	0.88021	0.263557	10.233	0.00137951	0.0379462	cby1
ENSDARG00000074590	6242.49	0.878683	0.242923	12.0884	0.000507372	0.0199244	wdpcp
ENSDARG00000075765	753.456	0.87864	0.248471	11.5478	0.000678287	0.0239504	si:ch1073-287p18,1
ENSDARG00000032603	2374.4	0.877649	0.200054	17.631	2.68182e-05	0.0023116	st7l
ENSDARG00000061946	1747.54	0.876165	0.295419	7.96207	0.00477679	0.0826469	commd4
ENSDARG00000089572	2372.48	0.874982	0.265931	9.59071	0.00195564	0.0465532	tfpt
ENSDARG00000097057	4549.2	0.874545	0.302643	7.43638	0.00639183	0.0995884	fxyd6l
ENSDARG00000103166	461.167	0.87389	0.30115	7.59126	0.00586518	0.0945557	FP245458,1
ENSDARG00000044551	2868.78	0.873859	0.273646	9.27177	0.00232712	0.0521155	atg9a
ENSDARG00000078492	697.9	0.87221	0.274766	8.96769	0.00274795	0.0575379	swi5
ENSDARG00000061899	4898.51	0.8719	0.258764	10.255	0.00136316	0.0376698	iqub
ENSDARG00000092662	1058.2	0.871462	0.216108	15.0159	0.000106608	0.00634758	dnaaf3
ENSDARG00000017329	4253.27	0.871161	0.244128	11.7231	0.000617284	0.0223986	cdkl1
ENSDARG00000101115	1666.94	0.87056	0.277972	8.71143	0.00316221	0.0630224	med30
ENSDARG00000001888	10694.3	0.869682	0.293077	8.08773	0.0044566	0.0787416	ppm1ba
ENSDARG00000055238	4146.45	0.869328	0.284549	8.5607	0.00343496	0.0663081	kif17
ENSDARG00000044420	996.494	0.865475	0.275546	8.86212	0.00291149	0.0599781	dnajc19
ENSDARG00000077830	501.619	0.861512	0.259516	9.9172	0.00163741	0.0420317	borcs5
ENSDARG00000040314	1709.34	0.860431	0.225429	13.0838	0.00029786	0.0135203	psph
ENSDARG00000068214	26946.2	0.859504	0.274698	9.05314	0.00262244	0.0560049	ccni
ENSDARG00000059287	8691.63	0.859367	0.236749	12.1475	0.000491535	0.0195598	mak
ENSDARG00000062806	3077.98	0.858817	0.232237	12.3941	0.000430683	0.0177599	ttll9
ENSDARG00000102926	2633.55	0.858556	0.229131	12.9374	0.000322079	0.0143213	si:dkey-223p19,2
ENSDARG00000088178	10197.6	0.858018	0.278591	8.84371	0.00294101	0.0605341	tp53inp2
ENSDARG00000077387	3958.19	0.857133	0.190839	18.5531	1.65236e-05	0.0016788	tcte1
ENSDARG00000020107	11441.7	0.855287	0.294392	7.82725	0.00514644	0.0867772	usp2a
ENSDARG00000060501	4351.7	0.850961	0.222689	13.5502	0.000232264	0.0112485	dpcd
ENSDARG00000044169	2477.86	0.84984	0.296153	7.55411	0.00598733	0.0957467	prelid1b
ENSDARG00000021913	10180.6	0.849622	0.274228	8.98573	0.00272096	0.0570876	ak9
ENSDARG00000115335	1908.43	0.849404	0.269165	9.12548	0.00252073	0.0546442	ubald2
ENSDARG00000068261	1618.82	0.847286	0.264488	9.40846	0.00215987	0.0493012	pros1
ENSDARG00000045540	18656.4	0.845101	0.290675	7.73999	0.00540111	0.0898654	ppp6r2a
ENSDARG00000018008	6224.02	0.844025	0.209037	15.1435	9.96402e-05	0.0060076	mdh1b
ENSDARG00000015476	3869.06	0.842521	0.291155	7.93359	0.00485255	0.0835926	iqch
ENSDARG00000079249	644.071	0.841151	0.223642	13.1639	0.000285389	0.0130286	ogdhl
ENSDARG00000060035	5549.7	0.840106	0.230816	11.9742	0.00053942	0.0206972	rnf32
ENSDARG00000042157	3708.65	0.839421	0.233374	12.0445	0.000519468	0.0202874	ppil6
ENSDARG00000087927	964.809	0.838429	0.247382	10.5041	0.00119113	0.0347348	nudt9
ENSDARG00000039657	11052.6	0.838132	0.288825	7.69913	0.00552476	0.0912866	fank1
ENSDARG00000102228	8586.1	0.834921	0.206812	14.9666	0.000109433	0.00646741	si:dkey-171c9,3
ENSDARG00000020822	1557.68	0.834493	0.265017	9.20756	0.00241018	0.0531844	ift22
ENSDARG00000099753	1419.82	0.834172	0.255876	9.95808	0.00160145	0.0415557	zgc:63863
ENSDARG00000092387	548.435	0.830838	0.263977	9.06437	0.00260638	0.0558117	zgc:193742
ENSDARG00000104710	916.266	0.830821	0.255833	9.42027	0.00214599	0.0491253	psip1a
ENSDARG00000100439	222.422	0.830333	0.28001	8.16133	0.00427931	0.0765913	FAM177A1
ENSDARG00000103926	1931.76	0.829311	0.271516	8.82801	0.00296642	0.0607952	inpp5e
ENSDARG00000069314	1797.44	0.827731	0.252111	10.0227	0.00154627	0.0407381	tmem199
ENSDARG00000094280	611.07	0.826839	0.235097	11.524	0.000687023	0.0240518	usp21
ENSDARG00000075881	1003.34	0.82667	0.248842	10.1471	0.00144527	0.0390354	SERF2
ENSDARG00000036304	2481.42	0.826534	0.200351	15.6013	7.82028e-05	0.00508766	dnaaf3l
ENSDARG00000097209	7832.72	0.825673	0.240383	10.8652	0.000979894	0.0305032	cox8b
ENSDARG00000075421	3753.49	0.82533	0.221779	12.597	0.000386357	0.0164726	pttg1
ENSDARG00000011727	1910.36	0.824504	0.274581	8.48026	0.00359021	0.0682438	b9d1
ENSDARG00000056007	6865.6	0.823625	0.246994	10.259	0.00136016	0.0376376	cyb5d1
ENSDARG00000101331	17813.1	0.821478	0.284029	7.7315	0.00542658	0.0901826	tekt1
ENSDARG00000020158	9570.26	0.820594	0.235224	11.3377	0.000759511	0.0257221	spag6
ENSDARG00000016058	4458.89	0.818547	0.272514	8.46184	0.00362675	0.0684523	fibpa
ENSDARG00000104221	673.681	0.817746	0.217852	13.018	0.000308511	0.0138459	sat2b
ENSDARG00000038445	452.669	0.816456	0.236064	11.1307	0.000849124	0.0280023	spire1b
ENSDARG00000076585	1456.96	0.815439	0.276323	8.26273	0.00404673	0.0731968	si:ch211-113e8,11
ENSDARG00000077853	2073.21	0.814865	0.256447	9.22588	0.00238618	0.0528502	ttll2
ENSDARG00000069105	1815.12	0.814206	0.265208	8.82071	0.00297831	0.0609865	fgfr4
ENSDARG00000015922	696.94	0.812697	0.271294	8.02992	0.00460108	0.08039	stk17al
ENSDARG00000023952	615.231	0.811703	0.22146	12.5029	0.000406314	0.0171399	fam167ab
ENSDARG00000069361	1349.75	0.810437	0.281033	7.51217	0.00612835	0.0970938	spa17
ENSDARG00000099222	1806.79	0.80922	0.209469	13.4956	0.000239123	0.0114252	prpsap1
ENSDARG00000076652	3799.61	0.808724	0.275955	7.88604	0.00498179	0.0851805	zgc:193807
ENSDARG00000038025	2158.47	0.808398	0.229853	11.1042	0.000861303	0.028132	cbx7a
ENSDARG00000053934	749.775	0.808272	0.28264	7.48537	0.00622024	0.0979001	hdhd3
ENSDARG00000087424	914.369	0.807974	0.265071	8.72601	0.00313702	0.06286	si:dkey-187j14,6
ENSDARG00000015460	10941.2	0.8074	0.227639	11.5635	0.000672597	0.0238263	racgap1
ENSDARG00000094794	4330.6	0.807399	0.273379	8.21861	0.0041463	0.074735	si:ch211-171b20,3
ENSDARG00000043938	1220.78	0.806098	0.221733	12.0626	0.00051443	0.0201353	lrrc57
ENSDARG00000005034	4633.76	0.804509	0.263212	8.71699	0.00315259	0.0630133	crppa
ENSDARG00000103922	1525.57	0.804506	0.251074	9.17343	0.00245554	0.0538865	bod1
ENSDARG00000102012	3382.04	0.804304	0.273871	7.64497	0.0056931	0.0927206	ppp1cbl
ENSDARG00000093432	1530.03	0.802768	0.284613	7.44571	0.00635879	0.0993827	si:ch211-9n13,3
ENSDARG00000063049	1148.5	0.802517	0.23258	11.1681	0.00083217	0.0275574	thtpa
ENSDARG00000026090	649.266	0.80238	0.245748	9.91416	0.00164012	0.0420317	adprm
ENSDARG00000101008	2621.17	0.802116	0.273802	8.01066	0.00465029	0.0809849	soul4
ENSDARG00000101056	272.706	0.801302	0.268836	8.20113	0.00418643	0.0752675	BX890539,1
ENSDARG00000063711	1885.26	0.800983	0.242089	10.2587	0.00136041	0.0376376	trim3a
ENSDARG00000053828	2323.49	0.797974	0.255993	8.67535	0.00322544	0.0636927	ubxn11
ENSDARG00000114549	1629.62	0.796936	0.264943	8.37583	0.00380245	0.0704006	fis1
ENSDARG00000104018	4949.44	0.796649	0.239653	9.84268	0.00170509	0.0432632	mtpn
ENSDARG00000000887	9094.12	0.795798	0.195221	15.4076	8.66386e-05	0.005458	zgc:56699
ENSDARG00000069241	719.172	0.795361	0.239051	10.4107	0.00125286	0.0357813	ttc32
ENSDARG00000054172	4466.43	0.794653	0.267948	7.98499	0.00471669	0.0820216	pgrmc1
ENSDARG00000012986	772.644	0.793683	0.243482	9.92256	0.00163265	0.041995	adal
ENSDARG00000060312	5692.12	0.791582	0.209924	13.2939	0.000266266	0.0124868	wdr62
ENSDARG00000099279	2727.64	0.790049	0.268591	7.79691	0.00523355	0.0879355	ift27
ENSDARG00000041921	2793.93	0.789688	0.254661	8.71354	0.00315855	0.0630217	hsbp1b
ENSDARG00000025012	3129.44	0.786776	0.195383	14.9768	0.000108842	0.00644843	tpi1a
ENSDARG00000057426	1394.53	0.783761	0.259083	8.41528	0.0037208	0.0694811	oard1
ENSDARG00000086753	571.303	0.783363	0.253767	8.79295	0.00302398	0.0616571	C5H9orf16
ENSDARG00000078797	2840.58	0.783248	0.231028	10.8144	0.00100711	0.031067	dennd3a
ENSDARG00000012932	1472.11	0.781848	0.240747	9.5508	0.00199862	0.0470721	mat2b
ENSDARG00000096597	329.744	0.780816	0.249044	9.15694	0.00247777	0.0541608	si:ch1073-228b5,2
ENSDARG00000102076	572.962	0.779385	0.265017	8.04807	0.00455523	0.0799088	spink2,1
ENSDARG00000099106	3739.17	0.777489	0.219271	11.4487	0.000715442	0.0247206	afmid
ENSDARG00000100588	19655.9	0.776542	0.249127	8.68184	0.00321396	0.0636289	rpl36
ENSDARG00000103765	5152.85	0.775265	0.179062	17.1876	3.38643e-05	0.00275175	stpg1
ENSDARG00000039752	1143.7	0.77471	0.264858	7.83933	0.00511217	0.086566	si:dkey-167k11,5
ENSDARG00000044751	892.686	0.773829	0.24107	9.62129	0.00192335	0.0461527	ddt
ENSDARG00000041340	878.069	0.773704	0.261126	8.12898	0.00435633	0.0776207	mrpl51
ENSDARG00000022007	3742.98	0.77336	0.270557	7.78279	0.00527461	0.0884387	zgc:66426
ENSDARG00000024669	5901.94	0.772903	0.254951	8.36615	0.00382275	0.0706988	oser1
ENSDARG00000021033	4300.56	0.772312	0.222667	11.1346	0.000847315	0.0279813	herpud2
ENSDARG00000103187	13039.1	0.772227	0.211578	12.4983	0.000407328	0.0171523	syce2
ENSDARG00000041602	1825.28	0.772132	0.226781	10.7649	0.00103441	0.0316229	zgc:92335
ENSDARG00000011890	1314.18	0.770007	0.205967	12.9368	0.000322179	0.0143213	cry4
ENSDARG00000018328	4702.03	0.769034	0.194676	14.3265	0.00015369	0.00832087	rhocb
ENSDARG00000027391	3085.95	0.766811	0.223076	10.8958	0.000963818	0.0300812	ccnd3
ENSDARG00000029510	3419.64	0.765114	0.211151	12.0273	0.000524282	0.0203541	timm17a
ENSDARG00000071213	1276.56	0.763417	0.244432	9.22977	0.00238112	0.052816	rgl3a
ENSDARG00000023546	5575.14	0.762966	0.226793	10.503	0.0011918	0.0347348	kcnn1b
ENSDARG00000059006	5498.99	0.760569	0.220586	10.8972	0.000963113	0.0300812	otud5a
ENSDARG00000031776	14845.5	0.760438	0.197462	13.6198	0.000223812	0.0109279	fthl27
ENSDARG00000007257	1100.83	0.75777	0.237034	9.40176	0.00216778	0.0494344	rab5ab
ENSDARG00000053106	1250.36	0.755197	0.212439	11.5914	0.000662587	0.023558	cep44
ENSDARG00000005828	1555.35	0.75456	0.211212	11.7972	0.000593204	0.0219587	faima
ENSDARG00000039215	2307.12	0.753714	0.214477	11.4028	0.000733334	0.0251567	arrb2a
ENSDARG00000001578	1898.45	0.752877	0.250115	8.47485	0.00360089	0.0682438	echs1
ENSDARG00000092889	1884.95	0.752661	0.247218	8.73146	0.00312766	0.0628057	zgc:194246
ENSDARG00000026799	596.663	0.75203	0.250279	8.53343	0.00348682	0.06703	suv39h1a
ENSDARG00000008014	1618.99	0.751688	0.253029	8.1496	0.00430707	0.0770304	nudt17
ENSDARG00000075284	3525.06	0.751003	0.223572	10.6406	0.00110632	0.0328947	kansl1l
ENSDARG00000015985	1050.66	0.750763	0.268532	7.42844	0.00642011	0.0996907	abcc9
ENSDARG00000016964	967.262	0.750054	0.255209	7.87726	0.00500604	0.0853744	MCUR1
ENSDARG00000036764	2606.46	0.749689	0.212265	11.4298	0.000722741	0.0249367	hax1
ENSDARG00000074552	3571.88	0.748364	0.227103	9.78914	0.00175546	0.0438882	ndufs7
ENSDARG00000037432	2305.48	0.746376	0.218201	10.6936	0.00107508	0.0324685	haus7
ENSDARG00000089578	2353.89	0.746009	0.226717	10.0131	0.00155429	0.0408704	xrra1
ENSDARG00000059412	4064.25	0.745264	0.257362	7.61305	0.00579474	0.0938002	zgc:111976
ENSDARG00000007734	554.64	0.74512	0.264593	7.4104	0.00648479	0.0999553	stn1
ENSDARG00000002748	5713.11	0.744897	0.209657	11.7829	0.000597766	0.0220251	sema6d
ENSDARG00000061222	528.025	0.744833	0.25853	7.84158	0.0051058	0.0865196	uba7
ENSDARG00000078315	2431.67	0.743726	0.257931	7.71718	0.00546978	0.090629	SPRING1
ENSDARG00000098118	3191.43	0.743207	0.23302	9.2306	0.00238004	0.052816	trappc10
ENSDARG00000029011	3701.72	0.743146	0.222645	10.4816	0.00120569	0.0348099	xpnpep1
ENSDARG00000068918	1050.85	0.743119	0.24452	8.54129	0.0034718	0.066795	map2k2b
ENSDARG00000026806	3246.57	0.740148	0.18944	13.9984	0.00018297	0.00945582	taf8
ENSDARG00000114030	713.64	0.739876	0.225903	10.0354	0.00153563	0.0405582	CR759843,2
ENSDARG00000002406	2236.93	0.737291	0.240272	8.61009	0.00334305	0.0653878	zmynd10
ENSDARG00000004204	15013.5	0.734154	0.24378	8.60701	0.00334872	0.0653878	efhc2
ENSDARG00000005713	1204.38	0.733744	0.22634	9.86931	0.00168059	0.0427779	ethe1
ENSDARG00000015111	8312.64	0.733657	0.239293	8.60507	0.00335228	0.0653914	ddx39ab
ENSDARG00000054318	3412.07	0.732874	0.189369	13.9071	0.000192069	0.00979879	stk33
ENSDARG00000099397	885.112	0.731956	0.250381	7.79284	0.00524536	0.08801	cfap410
ENSDARG00000019001	8650	0.729592	0.253779	7.57145	0.00592999	0.0950869	ak7a
ENSDARG00000077614	1141.16	0.728751	0.252978	7.71771	0.00546817	0.090629	mtres1
ENSDARG00000078805	504.128	0.728683	0.242549	8.46272	0.003625	0.0684523	ap5b1
ENSDARG00000007125	6588.59	0.7281	0.238029	8.83345	0.00295759	0.060723	asb6
ENSDARG00000094037	1821.27	0.727964	0.241368	8.38631	0.00378058	0.0702177	si:dkey-76p14,2
ENSDARG00000008818	2833.45	0.726783	0.2023	12.0993	0.000504404	0.0199031	hsf1
ENSDARG00000088862	1219.75	0.726287	0.226683	9.44587	0.00211626	0.0487249	stxbp6
ENSDARG00000045552	1680.47	0.725507	0.234198	8.81319	0.00299061	0.0611667	si:dkey-202b22,6
ENSDARG00000020618	1147.18	0.725459	0.24742	7.85113	0.00507888	0.0862471	gatd3a
ENSDARG00000097891	830.211	0.72496	0.24193	8.4991	0.00355322	0.0677609	CR751227,2
ENSDARG00000004436	3511.45	0.723776	0.238342	8.35299	0.00385053	0.0709925	fam92a1
ENSDARG00000030512	4727.04	0.723678	0.238415	8.34411	0.00386941	0.0711756	tsnaxip1
ENSDARG00000016656	883.305	0.720356	0.249138	7.90896	0.00491905	0.0845552	mgme1
ENSDARG00000008238	1945.15	0.718597	0.220002	9.96874	0.0015922	0.0414563	manba
ENSDARG00000040439	10505.1	0.718295	0.245122	8.09614	0.00443597	0.0785124	rsl24d1
ENSDARG00000069129	13321.9	0.717653	0.187649	13.6445	0.000220884	0.0108292	fhdc3
ENSDARG00000006545	1957.91	0.717557	0.218439	10.1343	0.00145537	0.0392194	rgp1
ENSDARG00000022160	1447.67	0.716605	0.219014	10.0034	0.00156252	0.0409742	ttc23
ENSDARG00000053517	444.643	0.716471	0.232112	8.96656	0.00274965	0.0575379	EML5
ENSDARG00000056193	3939.14	0.714222	0.204142	11.4674	0.000708281	0.0245798	nme7
ENSDARG00000092873	5831.48	0.713746	0.220355	9.73275	0.00181013	0.0446475	zgc:193541
ENSDARG00000011246	1410.56	0.713527	0.237721	8.41113	0.0037293	0.0695631	krr1
ENSDARG00000037056	7379.83	0.709931	0.20473	11.0716	0.00087661	0.0283463	zte38
ENSDARG00000024785	1971.91	0.707923	0.221395	9.65355	0.00188986	0.0456243	ctnna2
ENSDARG00000059367	1318.78	0.706051	0.211622	10.4362	0.00123569	0.0354182	mfap2
ENSDARG00000100822	11338.8	0.705961	0.213769	10.2195	0.00138966	0.0380775	mapk15
ENSDARG00000055585	818.083	0.701524	0.230281	8.56049	0.00343538	0.0663081	c1galt1a
ENSDARG00000028523	1605.17	0.701032	0.224644	9.03885	0.00264302	0.0562932	inip
ENSDARG00000087962	6578.19	0.699692	0.224144	8.98287	0.00272522	0.0571268	rpap3
ENSDARG00000078754	8591.44	0.699653	0.225054	9.09381	0.00256476	0.055155	gra
ENSDARG00000003054	1074.71	0.699268	0.231848	8.45332	0.00364377	0.0686651	tacr3l
ENSDARG00000052623	3336.57	0.698721	0.200813	11.2232	0.000807805	0.0270128	bsdc1
ENSDARG00000042045	1149.69	0.697859	0.202269	11.0257	0.000898572	0.0287591	hmg20b
ENSDARG00000078383	2243.8	0.697813	0.233186	8.45341	0.00364359	0.0686651	mcrip1
ENSDARG00000031693	7369.5	0.697581	0.215133	9.86704	0.00168266	0.0427851	kif9
ENSDARG00000054572	6209.95	0.69682	0.183011	13.5049	0.000237938	0.0114077	wdr95
ENSDARG00000100455	1258.88	0.696226	0.231061	8.53057	0.00349231	0.0670487	pnkp
ENSDARG00000008906	925.624	0.695243	0.232906	8.30076	0.00396284	0.0723671	si:ch211-241e1,5
ENSDARG00000102473	711.449	0.694543	0.24672	7.47924	0.00624146	0.0981693	zgc:171673
ENSDARG00000029596	567.316	0.693981	0.237708	7.85729	0.00506161	0.086015	trim55a
ENSDARG00000018174	2690.86	0.692597	0.186846	12.7644	0.000353273	0.0154482	gnai2a
ENSDARG00000062960	1841.16	0.691773	0.215793	9.69631	0.00184638	0.0450759	armc10
ENSDARG00000040566	811.742	0.691654	0.228142	8.67801	0.00322072	0.0636572	phykpl
ENSDARG00000044562	4510.61	0.689697	0.234901	7.96203	0.00477688	0.0826469	cycsb
ENSDARG00000041952	726.299	0.68927	0.223693	8.8833	0.00287791	0.0596984	prox2
ENSDARG00000017086	1079.41	0.687387	0.214256	9.53534	0.00201553	0.0471389	asb12a
ENSDARG00000099679	3795.49	0.686867	0.217562	9.34092	0.00224093	0.0507632	tent2
ENSDARG00000036394	1703.4	0.686634	0.22728	8.68926	0.0032009	0.0634757	pop7
ENSDARG00000096411	1383.27	0.686024	0.199693	11.0638	0.000880292	0.0283463	si:dkey-261j15,2
ENSDARG00000005448	792.588	0.685705	0.241645	7.41811	0.00645706	0.0997688	mtfmt
ENSDARG00000024112	6725.72	0.684786	0.21021	9.92104	0.001634	0.041995	gmppaa
ENSDARG00000059963	764.285	0.682036	0.22373	8.70018	0.00318179	0.0633598	polk
ENSDARG00000097920	1219.91	0.68041	0.223085	8.74091	0.00311149	0.0626778	tex36
ENSDARG00000062237	8811.33	0.676706	0.191711	11.601	0.00065915	0.0235245	nfs1
ENSDARG00000069543	1160.45	0.673179	0.238505	7.4506	0.00634152	0.0993804	galt
ENSDARG00000032326	2481.14	0.672823	0.223991	8.35822	0.00383946	0.0708431	mecr
ENSDARG00000113969	1569.78	0.670541	0.22805	8.06359	0.00451636	0.0794054	supt4h1
ENSDARG00000102827	2164.49	0.669719	0.210294	9.47369	0.00208439	0.0482238	ubfd1
ENSDARG00000079046	1015.85	0.666	0.23636	7.53079	0.00606533	0.0963512	rabl6a
ENSDARG00000094176	848.998	0.665926	0.225256	8.10807	0.00440685	0.0781709	cdkn2d
ENSDARG00000097264	1669.18	0.663451	0.190003	11.3724	0.000745435	0.0254257	si:ch211-40k21,5
ENSDARG00000035986	6014.74	0.663002	0.199537	10.3766	0.0012762	0.0362745	ptpn2b
ENSDARG00000043134	2452.86	0.662812	0.213525	9.06862	0.00260034	0.0557322	cux1b
ENSDARG00000056099	1798.27	0.660349	0.205443	9.7069	0.00183577	0.0449087	gtf2h5
ENSDARG00000030961	8141.97	0.659955	0.234862	7.46523	0.00629021	0.098741	ak8
ENSDARG00000044073	4136.26	0.659861	0.206003	9.58314	0.00196373	0.0466527	fuca2
ENSDARG00000020488	987.909	0.658448	0.205501	9.71461	0.00182808	0.0447874	arhgap17a
ENSDARG00000007241	1870.52	0.657911	0.198115	10.3074	0.00132497	0.0370868	mycb
ENSDARG00000003127	10367.9	0.6559	0.225372	8.07695	0.00448318	0.0789965	zgc:123105
ENSDARG00000110700	1704.62	0.65355	0.210437	9.11599	0.00253385	0.0547373	COX7A2
ENSDARG00000035679	3040.94	0.653185	0.200203	9.81035	0.00173533	0.0436287	NA
ENSDARG00000014941	993.113	0.651873	0.221223	8.0293	0.00460266	0.08039	tprkb
ENSDARG00000017740	6947.8	0.651568	0.195652	10.3287	0.00130975	0.0368334	sec63
ENSDARG00000088346	3160.58	0.648425	0.20725	9.19627	0.00242508	0.0534638	miip
ENSDARG00000021022	7250.05	0.647312	0.210239	8.76268	0.00307457	0.0622561	ift57
ENSDARG00000100285	5684.51	0.646877	0.198038	10.0281	0.00154166	0.0406726	dnai2a
ENSDARG00000013858	3669.24	0.646581	0.215949	8.41707	0.00371715	0.0694811	cdc14aa
ENSDARG00000010586	3862.52	0.644907	0.191956	10.505	0.00119052	0.0347348	tex9
ENSDARG00000002082	29501.9	0.643074	0.227681	7.6404	0.00570751	0.092892	csnk2a1
ENSDARG00000057315	719.853	0.640684	0.217875	8.08685	0.00445876	0.0787416	rwdd3
ENSDARG00000007737	2814.8	0.635098	0.216421	8.14363	0.00432128	0.0771923	zyg11
ENSDARG00000115557	3167.95	0.632985	0.205452	8.83331	0.00295782	0.060723	cox7b
ENSDARG00000002190	3342.76	0.629269	0.212311	8.20919	0.00416788	0.0749904	chmp2bb
ENSDARG00000102937	2262.39	0.628065	0.219159	7.54936	0.00600316	0.0957467	hspbp1
ENSDARG00000015835	1943.69	0.627833	0.22149	7.41593	0.00646489	0.0997774	eif4e2rs1
ENSDARG00000020887	3791.72	0.627456	0.207035	8.5875	0.00338479	0.065864	armc1l
ENSDARG00000054264	2092.06	0.627392	0.200862	9.05864	0.00261457	0.0558867	cog4
ENSDARG00000098537	9380.13	0.627306	0.200107	9.18983	0.00243364	0.0535041	spata22
ENSDARG00000056605	4720.02	0.626535	0.224337	7.47127	0.00626914	0.0984749	wbp2
ENSDARG00000104058	1984.47	0.626215	0.22064	7.61702	0.00578198	0.0936571	si:dkey-31c13,1
ENSDARG00000026941	1776.71	0.624982	0.196074	9.61171	0.00193341	0.0463009	fbxl4
ENSDARG00000015006	7746.53	0.624825	0.21513	7.894	0.00495989	0.0850829	dnm1l
ENSDARG00000057652	2493.39	0.624733	0.211414	8.26081	0.004051	0.0732186	dbpb
ENSDARG00000025174	12665.4	0.621817	0.202793	8.67398	0.00322785	0.0636927	zgc:103482
ENSDARG00000067593	1426.58	0.621384	0.208473	8.27281	0.00402431	0.0729596	sco1
ENSDARG00000038075	5500.13	0.619278	0.209156	8.36022	0.00383524	0.0708199	cyc1
ENSDARG00000056504	2318.2	0.615263	0.208088	8.24792	0.00407986	0.0736844	frg1
ENSDARG00000101309	8900.12	0.611082	0.202329	8.59036	0.00337948	0.0658144	si:ch73-100l22,3
ENSDARG00000096003	1304.39	0.608483	0.194983	9.21759	0.00239701	0.0530409	atp5md
ENSDARG00000011240	17796.7	0.608075	0.209875	7.96579	0.00476698	0.0825953	ift46
ENSDARG00000015088	2364.41	0.604976	0.202301	8.32321	0.00391417	0.0716677	dnajb11
ENSDARG00000058454	9001.12	0.604407	0.205013	8.04442	0.0045644	0.0799557	dynll1
ENSDARG00000101431	11564.9	0.600895	0.212024	7.64896	0.00568051	0.0925787	gas8
ENSDARG00000005870	1533.67	0.600688	0.210284	7.72558	0.0054444	0.0903967	mmadhc
ENSDARG00000014565	2540.06	0.595399	0.209121	7.59949	0.00583848	0.0943163	eif4e1b
ENSDARG00000025554	2994.97	0.592288	0.204178	7.79809	0.00523016	0.0879355	wdr83os
ENSDARG00000039969	4113.86	0.590176	0.209282	7.54934	0.00600322	0.0957467	akirin1
ENSDARG00000018593	1771.94	0.587908	0.194006	8.58487	0.00338967	0.0659054	parp16
ENSDARG00000036721	2910.08	0.581788	0.206659	7.51557	0.00611678	0.0970393	tomm40l
ENSDARG00000041215	6333.67	0.58164	0.186317	9.15575	0.00247938	0.0541608	cetn4
ENSDARG00000089489	893.087	0.581536	0.206821	7.50136	0.00616524	0.0974843	fam83e
ENSDARG00000070824	2647.3	0.576316	0.201554	7.62987	0.00574095	0.0931821	ndufb5
ENSDARG00000038608	2412.29	0.571788	0.20108	7.58417	0.00588832	0.0946731	sdhc
ENSDARG00000115862	4584.32	0.567338	0.182539	9.14868	0.00248897	0.054271	vapal
ENSDARG00000033855	7746.76	0.563735	0.175232	9.73073	0.00181212	0.0446505	cnot9
ENSDARG00000011055	4605.95	0.558722	0.18674	8.48441	0.00358203	0.0681782	fbxo9
ENSDARG00000059911	4357.88	0.556324	0.181826	8.80624	0.00300202	0.0613141	bbs7
ENSDARG00000022845	1809.97	0.553519	0.194606	7.6751	0.0055988	0.091748	lias
ENSDARG00000032238	3111.17	0.55324	0.187013	8.2965	0.00397215	0.0723962	dnm3a
ENSDARG00000013006	3945.33	0.547287	0.193331	7.48717	0.006214	0.0978821	pibf1
ENSDARG00000008623	4327.17	0.534341	0.187751	7.67364	0.00560333	0.0917593	cops3
ENSDARG00000045696	2722.34	0.522291	0.186534	7.4357	0.00639425	0.0995884	mrpl23
ENSDARG00000005236	6574.37	-0.550648	0.201157	7.99554	0.00468926	0.0816041	srcap
ENSDARG00000103125	4341.16	-0.556782	0.210632	7.4466	0.00635564	0.0993827	tsc2
ENSDARG00000098375	3237.79	-0.564672	0.195071	8.76537	0.00307004	0.0622561	polr1a
ENSDARG00000107760	1264.52	-0.581747	0.213579	7.75577	0.00535411	0.0893949	BX897670,1
ENSDARG00000077946	1221.51	-0.612624	0.205065	9.42214	0.00214382	0.0491226	smarcc2
ENSDARG00000040445	1454.34	-0.615176	0.207814	9.19017	0.00243318	0.0535041	si:ch211-219a4,3
ENSDARG00000052731	1680.4	-0.626219	0.223677	8.29153	0.00398304	0.072484	ankrd31
ENSDARG00000057648	4412.33	-0.627899	0.192656	11.184	0.000825047	0.0274279	dnttip2
ENSDARG00000077410	1354.02	-0.628117	0.19812	10.5346	0.00117157	0.0344489	myo9b
ENSDARG00000062003	1837.93	-0.640168	0.2373	7.65385	0.00566513	0.0925738	myo5b
ENSDARG00000028431	2938.71	-0.648911	0.234595	8.14165	0.004326	0.0771923	adnp2b
ENSDARG00000061865	2289.94	-0.662093	0.234399	8.27501	0.00401943	0.0729596	ddx10
ENSDARG00000020084	637.161	-0.675606	0.227238	9.24341	0.00236345	0.0526587	tg
ENSDARG00000015566	742.779	-0.676548	0.250736	7.84715	0.0050901	0.0863761	dnmt3ab
ENSDARG00000052182	1241.65	-0.682929	0.224352	9.69409	0.00184861	0.0450801	rbfox2
ENSDARG00000075849	1179.29	-0.684527	0.228463	9.34563	0.00223517	0.0506809	prr12b
ENSDARG00000062650	2054.7	-0.689961	0.213256	11.0624	0.000880957	0.0283463	rif1
ENSDARG00000024325	1431.09	-0.694158	0.256088	7.68135	0.00557943	0.0916824	cert1a
ENSDARG00000093007	637.903	-0.695984	0.237499	9.0498	0.00262723	0.0560569	mphosph6
ENSDARG00000074149	471.267	-0.697714	0.235149	9.27029	0.002329	0.0521155	itpr1b
ENSDARG00000001015	1345.12	-0.713101	0.260937	8.08683	0.00445881	0.0787416	znf384l
ENSDARG00000014828	467.39	-0.720914	0.266727	7.58904	0.00587244	0.0945995	l3mbtl1a
ENSDARG00000079097	1032.79	-0.7217	0.227967	10.8225	0.00100273	0.0309718	tanc2a
ENSDARG00000060537	1796.19	-0.72712	0.269906	7.89121	0.00496756	0.0850829	atad2b
ENSDARG00000017901	826.557	-0.729363	0.232937	10.5069	0.0011893	0.0347348	tln2a
ENSDARG00000034825	7119.69	-0.732867	0.231485	10.5858	0.00113962	0.0336751	uspl1
ENSDARG00000074468	470.926	-0.734939	0.279419	7.49863	0.0061746	0.0975065	prdm11
ENSDARG00000078139	656.496	-0.749285	0.262031	8.75983	0.00307939	0.0622561	appl2
ENSDARG00000004939	498.145	-0.749714	0.282873	7.49857	0.00617481	0.0975065	mtdhb
ENSDARG00000068453	296.283	-0.762855	0.287375	7.56594	0.00594816	0.0952504	CABZ01112732,1
ENSDARG00000033735	850.947	-0.764509	0.2655	8.73671	0.00311867	0.0626778	ncf1
ENSDARG00000001129	3252.08	-0.768698	0.241908	10.9898	0.000916124	0.0292034	dicer1
ENSDARG00000004256	379.764	-0.771963	0.252869	10.0355	0.00153551	0.0405582	wnt11f2
ENSDARG00000017522	1142	-0.773049	0.285517	7.80969	0.00519667	0.0875622	ctdp1
ENSDARG00000052045	249.531	-0.773202	0.283708	7.94826	0.00481335	0.0831014	ggt5a
ENSDARG00000031658	903.447	-0.77374	0.245712	10.6557	0.00109731	0.0327903	si:ch211-207d6,2
ENSDARG00000075352	1230.24	-0.776358	0.248376	10.4716	0.00121226	0.0349391	brinp3b
ENSDARG00000014704	1218.39	-0.778091	0.293736	7.49381	0.00619116	0.0976999	pgm2l1
ENSDARG00000088036	681.787	-0.785984	0.265858	9.45459	0.00210621	0.0486184	si:dkey-106g10,7
ENSDARG00000077244	574.994	-0.789245	0.262149	9.77906	0.00176511	0.0439455	setd1bb
ENSDARG00000099138	262.364	-0.795542	0.297474	7.68571	0.00556597	0.0916395	btr29
ENSDARG00000034817	1411.26	-0.798804	0.288566	8.3925	0.00376772	0.0701701	asah1b
ENSDARG00000059630	293.497	-0.800498	0.303969	7.57722	0.00591105	0.0949107	mlec
ENSDARG00000034473	1421.17	-0.804581	0.262449	10.154	0.00143989	0.0390354	ttyh3a
ENSDARG00000030376	482.567	-0.806709	0.283777	8.63878	0.00329082	0.0646149	grin2bb
ENSDARG00000071084	1032.81	-0.812802	0.257248	10.7343	0.00105169	0.0319875	wipf1b
ENSDARG00000097842	512.189	-0.814367	0.296784	7.84468	0.00509705	0.0864327	znf1134
ENSDARG00000023445	255.131	-0.814528	0.267442	9.89634	0.00165608	0.0422893	atp2b3b
ENSDARG00000079326	1101.99	-0.814777	0.282431	9.13087	0.00251332	0.0545757	cabin1
ENSDARG00000088195	408.918	-0.815661	0.275154	9.41443	0.00215285	0.0492274	si:ch211-168f7,5
ENSDARG00000100256	291.449	-0.826907	0.257443	11.0882	0.000868801	0.0282224	si:dkey-88e18,8
ENSDARG00000075083	2559.25	-0.827788	0.229955	13.7845	0.000205025	0.0102624	prkdc
ENSDARG00000014804	264.301	-0.83374	0.277455	9.69715	0.00184554	0.0450759	cacna2d1a
ENSDARG00000078251	177.176	-0.835358	0.2958	8.42029	0.00371057	0.0694811	TESK1
ENSDARG00000077326	1662.1	-0.843166	0.306941	8.14037	0.00432905	0.0771923	slc45a4b
ENSDARG00000078214	5995.28	-0.850989	0.188514	21.7476	3.10978e-06	0.000505096	mybbp1a
ENSDARG00000077828	924.749	-0.854895	0.283434	10.0024	0.00156339	0.0409742	slc29a3
ENSDARG00000056045	469.132	-0.857873	0.326138	7.42634	0.00642759	0.0996907	si:ch73-139e5,4
ENSDARG00000075165	803.577	-0.858244	0.281179	10.2806	0.00134436	0.0374101	zc3h6
ENSDARG00000078094	286.665	-0.859764	0.297952	9.00848	0.00268729	0.0568976	lmf2a
ENSDARG00000054307	556.379	-0.859999	0.27359	10.8236	0.00100217	0.0309718	zgc:77151
ENSDARG00000071082	786.556	-0.867859	0.279213	10.6203	0.00111855	0.0331195	p4ha1b
ENSDARG00000016788	427.442	-0.869743	0.332311	7.44158	0.00637338	0.0995232	zeb1a
ENSDARG00000043431	323.232	-0.878696	0.313979	8.44429	0.00366191	0.0688289	b3gntl1
ENSDARG00000098639	1404.16	-0.881761	0.296821	9.57308	0.00197451	0.0468157	pycr1b
ENSDARG00000099614	1245.37	-0.89103	0.248434	14.1592	0.000167977	0.00893797	purab
ENSDARG00000004246	542.137	-0.892093	0.316742	8.37626	0.00380154	0.0704006	slit2
ENSDARG00000010756	284.766	-0.89633	0.277895	11.2652	0.000789752	0.0265579	nod2
ENSDARG00000062465	243.828	-0.903235	0.312488	9.19288	0.00242958	0.0535041	pgap1
ENSDARG00000075707	523.983	-0.92587	0.306498	9.53832	0.00201226	0.0471389	nid2a
ENSDARG00000044191	702.203	-0.928781	0.31279	9.67957	0.00186328	0.045257	gxylt2
ENSDARG00000086990	222.789	-0.933505	0.326637	8.60926	0.00334458	0.0653878	carmil3
ENSDARG00000068849	687.99	-0.935115	0.264185	13.7273	0.000211361	0.0105035	fam83ha
ENSDARG00000103117	130.976	-0.938216	0.333174	8.47624	0.00359815	0.0682438	tmprss4a
ENSDARG00000057649	115.009	-0.938699	0.356301	7.4453	0.00636023	0.0993827	satb1a
ENSDARG00000096084	184.724	-0.939071	0.357891	7.56806	0.00594117	0.0952022	si:dkey-256i11,6
ENSDARG00000113666	123.836	-0.960032	0.339418	8.69279	0.00319472	0.0634584	znf1173
ENSDARG00000056725	1131.83	-0.961252	0.372744	7.43241	0.00640593	0.0996907	hmgb3a
ENSDARG00000074908	2180.02	-0.964825	0.362966	7.62577	0.00575402	0.0933309	col6a1
ENSDARG00000058949	206.191	-0.967827	0.35494	8.30001	0.00396449	0.0723671	spina
ENSDARG00000011703	164.599	-0.971389	0.353332	8.21591	0.00415247	0.0747695	clocka
ENSDARG00000076020	222.5	-0.974139	0.294339	11.9518	0.000545947	0.0207564	pappa2
ENSDARG00000100559	214.534	-0.976556	0.290247	12.1135	0.000500572	0.0197875	tor2a
ENSDARG00000023840	1365.96	-0.977758	0.295992	12.1575	0.000488919	0.0194882	pfkfb2a
ENSDARG00000057374	258.934	-0.978199	0.377529	7.45155	0.00633818	0.0993804	sfxn3
ENSDARG00000037884	197.446	-0.978378	0.342597	8.75621	0.00308549	0.0623259	rab30
ENSDARG00000058348	475.644	-0.978791	0.362133	7.71854	0.00546564	0.090629	scinlb
ENSDARG00000061039	657.061	-0.983611	0.34693	9.00032	0.00269932	0.0568976	atp10a
ENSDARG00000004721	381.283	-0.986123	0.252174	16.657	4.47855e-05	0.00334194	mpp5b
ENSDARG00000009637	118.656	-0.986257	0.343281	8.75279	0.00309129	0.0623903	rcvrn3
ENSDARG00000078683	951.08	-0.988757	0.3043	11.06	0.000882112	0.0283463	RNF14
ENSDARG00000098237	300.733	-0.999874	0.254043	16.6899	4.40154e-05	0.00332567	fbn2b
ENSDARG00000078119	215.042	-1.00463	0.358424	8.19209	0.00420734	0.0755865	sh3bp1
ENSDARG00000000563	518.634	-1.00585	0.31025	11.0789	0.000873137	0.0283248	ttn,1
ENSDARG00000100958	137.094	-1.01012	0.386485	7.42166	0.00644434	0.0997182	HECW1
ENSDARG00000043180	10665	-1.01611	0.235822	20.3311	6.51316e-06	0.000882461	gpd1b
ENSDARG00000076870	1711.21	-1.02135	0.205884	27.0649	1.96737e-07	5.33783e-05	piezo1
ENSDARG00000079611	176.277	-1.023	0.370872	7.89121	0.00496755	0.0850829	sema4c
[truncated: 376 more rows]

## Sheet: DEGs_KM_NoCre_Cre
Table 5: List of differentially expressed genes (DEG) comparing 9 month-old kidney marrow samples from tert-/- No Cre with tert-/- +Cre by RNA sequencing (adj_p_value<0.1;; using DESeq2 with Bonferroni adjustment). Higher log2FoldChange indicates an enrichment of a gene in tert-/- +Cre compared to tert-/- NoCre.
[truncated: 19,505 more rows]

[truncated: 1 more sheets: DEG_KM_WT_Nocre]
