# Supplementary material for: Gut-specific telomerase expression counteracts systemic aging in telomerase-deficient zebrafish
Source: Nat Aging. 2023 May 4;3(5):567–84. doi: 10.1038/s43587-023-00401-5 (PMC10191862; doi:10.1038/s43587-023-00401-5)
Supplement: Source Data Fig. 1 — Statistical source data. [file 43587_2023_401_MOESM4_ESM.xlsx]

## Sheet: Feuil1
Figure 1: Source Data
Figure 1B:
transgene mRNA				Total tert mRNA
WT	tert-/- no Cre	tert-/- + Cre		WT	tert-/- no Cre	tert-/- + Cre
0.218988	0.0779842	13.0342		0.62458	1.47323	7.00195
1.65971	0.0775641	23.1566		1.39661	0.782465	4.84877
1.16207	1.03686	11.4685		1.03504	0.871961	3.75046
0.788427	0.416654	7.28675		1.16895	1.06955	5.5947
1.08478	0.265541	24.9543		1.118	2.10776	5.62193
	0.146577	5.20458		0.847501	1.54004
	0.175488				1.88079
					1.77977
Figure 1C:
Mean telomere length (Kb)
WT	tert-/- no Cre	tert-/- + Cre
9.3	7.4	8.3
8.66	7.83	8.35
9.14	7.7	7.95
9.02	8.39	8.54
9.31	8.16	8.42
8.92	8.08	8.82
9.2	8.07
Figure 1D:
gH2AX positive cells (%)
WT	tert-/- no Cre	tert-/- + Cre
13.3303	27.2528	10.4067
14.699	20.5587	15.9518
21.6373	11.4044	7.52745
10.8781	26.4133	11.4584
9.99781	21.2926	8.40426
8.98457	17.9273	9.76346
Figure 1E:
p53 normalized to B-actin				B-Actin				p53
WT	tert-/- no Cre	tert-/- + Cre		WT	tert-/- no Cre	tert-/- + Cre		WT	tert-/- no Cre	tert-/- + Cre
0.0950589	2.00708	0.160805		10126,853	2729,154	5477,64		962.648	5477,64	880.83
0.186004	1.65838	0.106461		10565,681	3198,447	5304,246		1965,255	5304,246	319.844
0.400105	1.38591	0.225138		7957,075	4816.13	5278,882		3183,669	6674,711	1188,477
0.355103	0.495001	0.426724		851,82	6308,347	6308,347		302.484	3122,64	2691.92
0.147075	4.17939	0.26681		14002,702	10640,368	17361,48		2059,447	44470,224	4632,217
0.289212	0.358453	0.600633		7766,125	7984,125	6674,711		2246,054	2861,933	4009,054
	1.10577				15458,409				17093,505
Figure 1F:
PCNA positive cells/intervillus
WT	tert-/- no Cre	tert-/- + Cre
4.52778	2.61111	5.49375
7.38889	2.31296	6.4875
4.03333	3.33125	5.49074
5.33333	2.61111	6.28125
5.30556	3.03476	5.28333
6.00833	1	6.00417
Figure 1H:
ink4a/b mRNA
WT	tert-/- no Cre	tert-/- + Cre
0.186775	29.6181	5.82445
0.423357	10.0879	0.102533
2.27682	1.58533	1.00191
1.54763	10.0334	2.4921
2.05719	15.5061	5.83929
1.74462	25.57	0.161662
	1.81505
Figure 1I:
cdkn1a mRNA
WT	tert-/- no Cre	tert-/- + Cre
1.09641	0.935567	0.318412
0.856901	1.44202	0.757403
1.14322	1.97087	1.20953
1.30046	1.49355	1.59132
0.87234	2.70326	1.07631
0.820699	1.87526	1.79023
	2.9109
Figure 1K:
Lamina propria width (µm)
WT	tert-/- no Cre	tert-/- + Cre
7.5	10.3	6.2
7.6	15.3	8.2
5.5	14.4	9.5
10.37	13.36	9.34
7.63	12.21	7.73
6.97	9.87	8.19
7.32	10.25	7.52
	9.75
Figure 1L:
cyr61 mRNA
WT	tert-/- no Cre	tert-/- + Cre
1.63776	4.18157	1.58852
1.56339	3.17167	0.377794
0.996595	1.27797	0.530046
0.628299	1.6994	0.653303
0.975028	1.50034	1.11057
0.639708	1.44885	0.526868
	1.94949
Figure 1M:
ctgf mRNA
WT	tert-/- no Cre	tert-/- + Cre
2.14463	2.02278	1.58804
1.70606	2.60282	1.01118
1.27382	2.16088	0.799372
0.598296	1.64308	1.56029
0.579357	1.40051	0.706245
0.61899	1.27813	0.605794
	1.46214
	2.39041
Figure 1N:
claudin2 mRNA
WT	tert-/- no Cre	tert-/- + Cre
2.97427	3.03406	1.82774
1.1424	1.86398	2.18339
1.01295	7.87848	0.277014
0.141355	2.70633	3.33316
0.104348	6.88801	0.56301
	1.25052	0.140701
	13.3597
Figure 1O:
L-plastin positive cells (%)
WT	tert-/- no Cre	tert-/- + Cre
6.04842	15.8144	4.21353
3.76895	13.2324	6.12336
4.0277	12.2651	4.98549
3.90936	18.5509	3.28418
4.88264	8.88789	5.88286
5.46651	15.8999	7.79707
		4.93208
Figure 1P:
N° of MPX cells per villus
WT	tert-/- no Cre	tert-/- + Cre
0.225	0.6	0.483871
0.4375	0.451613	0.269231
0.4375	0.714286	0.14
0.454545	1.03704	0.275862
0.289474	0.37037	0.391304
		0.377778
