# Supplementary material for: Gut-specific telomerase expression counteracts systemic aging in telomerase-deficient zebrafish
Source: Nat Aging. 2023 May 4;3(5):567–84. doi: 10.1038/s43587-023-00401-5 (PMC10191862; doi:10.1038/s43587-023-00401-5)
Supplement: Source Data Fig. 2 — Statistical source data. [file 43587_2023_401_MOESM5_ESM.xlsx]

## Sheet: Feuil1
Figure 2: Source Data
Figure 2A:
PCA
WT	tert-/- no Cre	tert-/- + Cre
Figure 2D:
il6 mRNA				tnfa mRNA				cxcl12 mRNA				tgfb1b mRNA				tgfb5 mRNA				mmp2 mRNA
WT	tert-/- no Cre	tert-/- + Cre		WT	tert-/- no Cre	tert-/- + Cre		WT	tert-/- no Cre	tert-/- + Cre		WT	tert-/- no Cre	tert-/- + Cre		WT	tert-/- no Cre	tert-/- + Cre		WT	tert-/- no Cre	tert-/- + Cre
1.95353	1.99076	1.82286		1.41256	1.77499	0.235784		1.11138	2.54138	0.978101		0.91912	0.92934	0.607442		1.00526	1.72151	0.379387		1.5043	2.05785	1.03578
2.46132	1.05031	1.11417		1.36265	1.08491	0.105767		1.28918	2.3064	0.75305		1.27579	0.949187	0.833723		0.958679	1.02909	0.751537		0.800595	1.62309	0.0326635
1.0354	1.54346	1.31462		2.3249	6.46364	1.1931		1.1771	2.2656	0.893246		0.752815	1.35499	0.675317		0.962671	1.1524	0.778117		1.27077	2.11665	0.525874
0.311579	5.4626	1.08784		0.560707	1.97403	0.201729		0.878428	1.22018	0.913111		0.645706	1.14712	0.733634		1.0022	1.48834	0.543466		0.82041	1.16824	1.20279
0.356857	2.5064	0.323819		1.64774	1.82597	0.159779		0.58139	1.6484	0.887038		1.09132	1.14184	0.548236		0.5428	1.37213	0.934018		0.581383	1.47269	0.814273
1.80651	3.12848	1.66444		0.241868	4.98772	1.02137		1.16101	0.76791	0.666525		0.851611	0.796765	0.670316		0.779799	0.72793	0.656562		1.36992	0.535837	0.314883
1.49337	2.32001	1.46928		2.72359	0.369245	1.15141		1.02294	0.774457	1.63665		0.893603	0.847579	1.37842		1.12124	0.986808			0.835878	0.434219	1.38166
1.13016	2.77872	1.26164		4.41589	1.81977	1.06987		1.30764	0.944354	1.61832			1.00678				1.02575			1.55447	1.00446
	2.15312				1.07286				2.75181				1.78519				1.73655				2.97204
	1.47538								3.01919								1.11483				2.23491
									2.03832								1.61004
Figure 2E:
PCA:
	WT								tert-/- no Cre								tert-/- + Cre
	Sample 1	Sample 2	Sample 3	Sample 4	Sample 5	Sample 6	Sample 7	Sample 8	Sample 1	Sample 2	Sample 3	Sample 4	Sample 5	Sample 6	Sample 7	Sample 8	Sample 1	Sample 2	Sample 3	Sample 4	Sample 5	Sample 6	Sample 7	Sample 8	Sample 9
PC1	2.8712	1.0337	-0.50574	4.1554	-2.7649	10.555	-2.7281	0.73994	-6.5242	-7.75	-5.589	-6.885	-2.2987	-3.8716	-3.8007	5.0406	-1.7162	-2.9538	0.71263	0.69857	7.8387	0.94796	6.0181	5.2725	1.5036
PC2	-1.2352	-0.83473	-5.9984	-1.6924	-2.5746	2.8426	-4.043	-2.3426	4.3931	1.3243	2.7253	2.8959	5.173	4.6233	2.0915	4.4932	-4.7444	-5.2136	-0.72906	-1.8355	3.2539	-1.1692	-0.63733	2.66	-3.426
Figure 2F:
PLSDA:
	WT								tert-/- no Cre								tert-/- + Cre
	Sample 1	Sample 2	Sample 3	Sample 4	Sample 5	Sample 6	Sample 7	Sample 8	Sample 1	Sample 2	Sample 3	Sample 4	Sample 5	Sample 6	Sample 7	Sample 8	Sample 1	Sample 2	Sample 3	Sample 4	Sample 5	Sample 6	Sample 7	Sample 8	Sample 9
Component 1	2.4544	1.3001	2.4826	3.6141	-0.44722	5.5654	-0.051252	1.6085	-7.2646	-6.7796	-6.065	-7.0861	-5.0301	-5.7274	-4.1818	0.67177	2.1163	1.1807	1.3822	2.1069	4.6004	2.2398	4.9423	3.2119	3.1556
Component 2	-1.1644	0.29174	2.7611	-1.4096	2.9616	-7.2378	2.8377	0.62119	-0.45446	1.215	-0.70661	-0.29523	-3.5543	-2.3258	-0.58492	-6.1515	5.4605	5.5065	1.3456	2.3807	-3.3382	2.6523	-1.3173	-1.5664	2.0727
Figure 2G:
Energy metabolites
ATP				ADP				AMP				NADP				NAD				CoA
WT	tert-/- no Cre	tert-/- + Cre		WT	tert-/- no Cre	tert-/- + Cre		WT	tert-/- no Cre	tert-/- + Cre		WT	tert-/- no Cre	tert-/- + Cre		WT	tert-/- no Cre	tert-/- + Cre		WT	tert-/- no Cre	tert-/- + Cre
1.10701e+06	34512	2866363		28900000	3.764e+06	28600000		420257568	422303104	328581024		568070	15706	354532		681617	344808	711628		453417	0	179064
1.67289e+06	65058.4	2389027		21100000	13100000	18700000		266411536	390463392	251298624		361903	32553.9	167246		553215	523358	707589		350673	0	321689
2.19928e+06	75699.6	538659		26800000	21200000	19300000		344189248	480214176	374250688		425519	115475	720633		515605	334308	696994		161245	26619.7	353474
1.13047e+06	55568.8	916498		32300000	10900000	13700000		431823488	467544736	322619712		277378	102028	211644		516855	413440	525308		136331	39218.7	321986
1442257	38424.5	422838		25500000	10900000	11500000		354434400	557713792	165045424		696270	56125.4	242855		940610	522639	677670		546147	29490.3	137807
486760	67618.4	799268		20000000	11300000	16300000		364816576	419547808	362417440		217133	57523.2	221784		318216	435759	667048		118714	31963.9	229322
1.20946e+06	40522.4	960159		21300000	10400000	18100000		398671104	471813728	316501088		329390	290559	344989		686510	184507	500583		359461	182872	145114
647983	35107.5	434007		20400000	13200000	19500000		391817280	468985600	325521632		136154	286461	460652		306791	380750	514641		97716.7	111150	230402
		396360				17500000				452704192				241289				367577				175192
Figure 2H:
Inflammation
Prostaglandin PGE2 1-glyceryl ester				2,3-Dinor-6-keto-prostaglandin F1 a				Leukotriene A4				20-Trihydroxy-leukotriene-B4				Leukotriene D4				Resolvin D2
WT	tert-/- no Cre	tert-/- + Cre		WT	tert-/- no Cre	tert-/- + Cre		WT	tert-/- no Cre	tert-/- + Cre		WT	tert-/- no Cre	tert-/- + Cre		WT	tert-/- no Cre	tert-/- + Cre		WT	tert-/- no Cre	tert-/- + Cre
409773	3.38602e+06	253762		829974	2.07882e+06	657800		2.00745e+06	14600000	679601		486808	1.16304e+06	1.15905e+06		327456	17200000	1.1255e+06		11100000	1.24392e+06	12200000
427533	2.25213e+06	296364		1.1453e+06	6.5048e+06	1.02547e+06		6860685	34700000	383040		511516	1.27185e+06	1.0512e+06		426438	10200000	809878		4025445	6348841	11100000
575317	3032882	360079		1.19138e+06	9765712	1.38559e+06		779941	34100000	2.41873e+06		735212	1.03074e+06	605011		277401	21900000	750732		21300000	4.60439e+06	2.86424e+06
486747	2.78147e+06	354419		893228	4767549	979751		4.24813e+06	34200000	5967635		451050	1.15384e+06	554572		3.16199e+06	6.84615e+06	1340875		10600000	3194825	4853584
428753	1.15595e+06	322021		983526	2644888	1.53532e+06		1.04632e+06	14300000	2.3046e+06		969382	850885	222525		763223	4257436	337582		3.66496e+06	155436	1.13337e+06
342784	1.76108e+06	447756		762178	2562237	1.08207e+06		4.02497e+06	2.06145e+06	7848241		210844	1.09247e+06	578204		1753387	2.75351e+06	2.01184e+06		4946168	619574	2.20215e+06
1.36433e+06	1.16224e+06	418021		921576	1.36675e+06	778130		1.6499e+06	1.06667e+06	4378238		976745	963451	280979		1.65878e+06	6726774	3.00522e+06		14400000	2.31497e+06	8489481
429195	1080064	507941		1.06847e+06	1.2615e+06	656785		2.88687e+06	1.86894e+06	7451955		574831	372922	374075		2.02745e+06	684250	3.29107e+06		11300000	874461	1.46558e+06
		353580				709884				925021				514517				4.89196e+06				18100000
Figure 2I:
Methionine cycle
Methionine				SAM				Nicotinamide				SAH				Homocystein
WT	tert-/- no Cre	tert-/- + Cre		WT	tert-/- no Cre	tert-/- + Cre		WT	tert-/- no Cre	tert-/- + Cre		WT	tert-/- no Cre	tert-/- + Cre		WT	tert-/- no Cre	tert-/- + Cre
218213728	408876832	269731424		446992	799671	1.04969e+06		62900000	104000000	57100000		1.37469e+06	6.22821e+06	3.25858e+06		600776	2026124	815592
239196640	349328352	142147824		579669	1.8585e+06	728668		72800000	139000000	59200000		4624757	5.60587e+06	2.23683e+06		896062	1.62479e+06	1.09592e+06
171749936	533886784	190885328		756994	1189090	559933		48200000	181000000	55700000		2.25794e+06	2.14804e+06	4.53542e+06		789325	1.56804e+06	1.02651e+06
297021696	445898464	228451424		63259.9	800715	582658		102000000	166000000	84200000		424540	3.99355e+06	2.45919e+06		472892	2087981	973996
136196912	335593120	186854096		594587	118086	95413		46000000	146000000	75400000		2.05561e+06	4.4097e+06	670648		1.47026e+06	951261	448188
160604464	336205856	324613024		42079.6	456997	487342		106000000	90700000	91400000		714054	5.2257e+06	1.20591e+06		462029	2.02679e+06	668311
312827296	431534560	348674080		465251	523995	325438		64500000	199000000	112000000		3190466	3.00901e+06	598307		1509543	2.22388e+06	583514
419626656	282369760	349926496		374652	344829	198469		134000000	97400000	133000000		944031	609912	664263		824213	603517	664626
		441678848				596453				154000000				471824				723671
