# Supplementary material for: Gut-specific telomerase expression counteracts systemic aging in telomerase-deficient zebrafish
Source: Nat Aging. 2023 May 4;3(5):567–84. doi: 10.1038/s43587-023-00401-5 (PMC10191862; doi:10.1038/s43587-023-00401-5)
Supplement: Source Data Fig. 3 — Statistical source data. [file 43587_2023_401_MOESM6_ESM.xlsx]

## Sheet: Feuil1
Figure 3: Source Data
Figure 3A:
Alpha Diversity
WT	tert-/- no Cre	tert-/- + Cre
3.056	3.414	3.468
4.542	1.969	4.644
4.193	4.031	3.115
4.896	1.236	1.578
3.435	2.328	4.381
4.351	3.35	2.715
1.487	4.436	2.802
3.321	3.51	4.642
4.346	4.903	3.654
2.768	1.753	1.662
1.116	1.533	3.581
4.762	1.529	3.327
3.389	3.769	4.674
1.115	1.674	4.931
4.383	2.211
Figure 3C:
PCoA
		PC1	PC2
WT	Sample 1	0.0190068	-0.25964
	Sample 2	-0.148807	-0.146247
	Sample 3	-0.163383	-0.267654
	Sample 4	-0.123228	-0.226617
	Sample 5	-0.168066	0.0590462
	Sample 6	-0.0616794	0.0577981
	Sample 7	-0.0158102	-0.375096
	Sample 8	-0.196531	-0.370565
	Sample 9	-0.159287	-0.328436
	Sample 10	0.0595713	0.246314
	Sample 11	-0.082859	0.140334
	Sample 12	0.505189	-0.104429
	Sample 13	0.147198	0.0679963
	Sample 14	-0.0973116	0.156556
	Sample 15	0.356472	-0.132373
tert-/- no Cre	Sample 1	-0.111579	0.0132127
	Sample 2	-0.136604	0.0769044
	Sample 3	-0.114202	0.0420882
	Sample 4	-0.160105	0.0895891
	Sample 5	-0.0947526	0.138885
	Sample 6	-0.117573	0.0555524
	Sample 7	-0.104904	-0.127314
	Sample 8	-0.0807524	0.253396
	Sample 9	0.0207796	-0.0572703
	Sample 10	-0.0681162	0.0998906
	Sample 11	-0.112981	0.13147
	Sample 12	-0.101342	0.227361
	Sample 13	0.105983	0.139932
	Sample 14	-0.121068	0.140218
	Sample 15	-0.0629089	0.268232
tert-/- + Cre	Sample 1	-0.155845	-0.0450579
	Sample 2	-0.115536	-0.229624
	Sample 3	-0.154084	0.00946073
	Sample 4	-0.150789	0.0755831
	Sample 5	0.241724	-0.103462
	Sample 6	-0.0690888	0.0647464
	Sample 7	0.637904	0.0969901
	Sample 8	0.300631	-0.148829
	Sample 9	-0.147651	-0.188136
	Sample 10	-0.092287	0.15518
	Sample 11	0.139971	0.437344
	Sample 12	0.153093	0.0416584
	Sample 13	0.445614	-0.0915563
	Sample 14	0.355992	-0.0834344
Figure 3D:
Class	WT	tert-/- no Cre	tert-/- + Cre
Gammaproteobacteria	0.695263	0.827841	0.59617
Alphaproteobacteria	0.162402	0.058178	0.256227
Bacilli	0.040978	0.0177	0.009658
Verrucomicrobiae	0.017343	0.002653	0.002739
Anaerolineae	0.010662	0.002418	0.010744
Planctomycetes	0.005626	0.000984	0.015924
Chloroflexia	0.00015	0.005724	0.000271
Clostridia	0.018619	0.021364	0.024341
Bacteroidia	0.00637	0.020877	0.012503
Cyanobacteriia	0.00073	0.002927	0.002532
Others	0.041857	0.039335	0.068891
Figure 3E:
Genus	WT	tert-/- no Cre	tert-/- + Cre
Aeromonas	0.353856	0.687709	0.415194
Herbaspirillum	0.062776	0.001882	0.001508
Castellaniella	0.091685	0.008076	0.03691
Bacillus	0.029579	0.008624	0.000789
Sphingomonas	0.014779	0.008889	0.037742
Methylobacterium-Methylorubrum	0.01644	0.004382	0.053018
Comamonas	0.044214	0.023348	0.040357
Reyranella	0.039209	0.008137	0.067883
Pseudomonas	0.040412	0.021983	0.028531
Shewanella	0.008011	0.035014	0.004691
Others	0.299038	0.191956	0.313376
