# Supplementary material for: Gut-specific telomerase expression counteracts systemic aging in telomerase-deficient zebrafish
Source: Nat Aging. 2023 May 4;3(5):567–84. doi: 10.1038/s43587-023-00401-5 (PMC10191862; doi:10.1038/s43587-023-00401-5)
Supplement: Source Data Fig. 4 — Statistical source data. [file 43587_2023_401_MOESM7_ESM.xlsx]

## Sheet: Feuil1
Figure 4: Source Data
Figure 4B:
Testis				Visceral adipose tissue				Subcutaneous adipose tissue				Muscle				Eye				Eye
Sperm/testis area				Adipocyte size (µm²)				Adipocyte size (µm²)				Fiber thickness (µm)				RPE width (µm)				PRL width (µm)
WT	tert-/- no Cre	tert-/- + Cre		WT	tert-/- no Cre	tert-/- + Cre		WT	tert-/- no Cre	tert-/- + Cre		WT	tert-/- no Cre	tert-/- + Cre		WT	tert-/- no Cre	tert-/- + Cre		WT	tert-/- no Cre	tert-/- + Cre
36.4362	0	30.4715		2166.95	1401.74	1509.18		3550.71	2754.12	2989.59		39.885	27.1228	49.9997		57.4747	28.4137	59.869		38.5791	31.3923	40.7691
32.6045	0	39.8477		1387.04	1327.14	1656.71		3883.36	4590.3	1610.32		59.6872	31.2034	42.9341		44.1083	53.6699	43.7471		36.4073	44.4332	39.8236
37.2963	1.09455	28.7557		2130.04	1262.31	1700.04		3228.13	6385.1	3837.19		36.7036	31.09	37.3922		91.1232	31.8748	60.8288		45.7315	36.5661	42.1141
45.5532	0	0		2414.48	1382.27	1999.67		3732.42	3244.82	5066.73		38.1637	27.2984	53.6018		79.5979	46.7374	70.356		46.6822	31.3684	42.847
35.8427	0	10.1617		1241.82	1113.15	1130.48		5335.74	5217.46	2467.08		46.3925	46.0323	54.5924		70.25	67.0551	76.8165		53.55	49.7756	49.8625
39.6653	4.99836	18.1596		1219.04	836.699	1510.61		2618.81	5279.6	2020.52		35.3414	24.3724	38.0406		77.78	41.5188	69.773		39.06	37.0467	49.0344
29.1314	2.46197	25.8001		1279.09	628.521	2121.04		2201.65	3691.3	4073.16		33.5777	21.1762	37.0047		78.83	48.71	61.07		62.54	34.1954	26.67
44.6263	2.36874	11.195		2285.24	1204.62	1221.5		4498.12	4096.34	2221.65		44.2266	29.4507	30.4393			51.0839	63.2084			59.52	39.2094
38.3926		13.5341		1697.58	1207.92	1779.96		3579.45	2272.91	3328.98
33.7589
