# Supplementary material for: Gut-specific telomerase expression counteracts systemic aging in telomerase-deficient zebrafish
Source: Nat Aging. 2023 May 4;3(5):567–84. doi: 10.1038/s43587-023-00401-5 (PMC10191862; doi:10.1038/s43587-023-00401-5)
Supplement: Source Data Fig. 5 — Statistical source data. [file 43587_2023_401_MOESM8_ESM.xlsx]

## Sheet: Feuil1
Figure 5: Source Data
Figure 5A:
% gH2AX positive cells
WT	tert-/- no Cre	tert-/- + Cre
0.131823	9.13854	4.19808
0.689765	9.85099	3.35963
1.49465	2.99161	3.59496
1.7508	5.68549	1.22621
1.75542	9.0263	5.20308
1.17421
Figure 5B:
p53 normalized to B-actin				B-Actin				p53
WT	tert-/- no Cre	tert-/- + Cre		WT	tert-/- no Cre	tert-/- + Cre		WT	tert-/- no Cre	tert-/- + Cre
0.38404	0.701921	0.612907		2114,154	6906,418	6362,368		811,92	4847,761	3899,539
0.542411	1.5606	0.38454		7136,024	7944,953	3317,518		3870,66	12398,924	1275,719
0.43345	1.71814	0.560286		3841,347	6700,125	8112,196		1665,033	11511,731	4545,146
0.59217	0.967019	0.149059		3224,539	6465,66	14278,095		5445,296	6252,418	2128,276
0.340832	1.77613	1.21924		7406,933	250.364	10097,347		2524,518	444.678	828.674
0.261992	1.83689	1.03741		7459,104	2347,426	9169,882		1954,225	4311,953	9512,924
	3.11475				488.021				1520,062
	3.12303				224.886				702.325
Figure 5C:
PCNA positive cells (%)
WT	tert-/- no Cre	tert-/- + Cre
34.7172	10.9881	38.6189
33.7159	5.16178	21.1429
33.2064	1.40453	15.1803
37.6115	1.45557	22.7764
28.6784	1.15222	24.1078
25.8595	2.58716	19.5778
Figure 5E:
ink4a/b mRNA
WT	tert-/- no Cre	tert-/- + Cre
0.860585	1.8493	1.87287
1.01298	2.4515	2.02012
0.885173	3.93045	2.18919
1.1311	2.68974	1.59072
1.27913	3.87816	1.06132
0.895691	1.38221
	3.04312
Figure 5F:
cdkn1a mRNA
WT	tert-/- no Cre	tert-/- + Cre
0.974345	1.88708	2.50127
0.921653	1.82997	1.87524
1.04681	2.17025	2.12445
0.879555	2.02885	1.54402
0.957084	1.80168	1.23856
	2.10584
Figure 5G:
L-plastin positive cells (%)
WT	tert-/- no Cre	tert-/- + Cre
0.767903	10.273	0.868871
0.622471	4.06573	1.48316
0.767091	3.59152	1.581
0.768633	2.88451	0.96422
0.838272	4.0352	0.930216
0.593187	2.49479	0.730224
		0.143062
Figure 5H:
N° of MPX cells per villus
WT	tert-/- no Cre	tert-/- + Cre
0.297923	2.72689	0.10391
0.174815	4.25663	0.106033
0.290694	2.46654	0.207528
0.288418	1.54123	0.429834
0.16477	1.03126	0.512008
0.212995		0.375742
Figure 5J:
Fertility (%)
WT	tert-/- no Cre	tert-/- + Cre
88	12	21
71	0	62
87	1	93
100	0	0
100	0	64
90	0	64
80	89	95
85	0	83
100	0	76
92	11	65
52	0	97
93	0	96
92	36	64
82	0
62	1
86	0
91
93
99
