# Supplementary material for: Gut-specific telomerase expression counteracts systemic aging in telomerase-deficient zebrafish
Source: Nat Aging. 2023 May 4;3(5):567–84. doi: 10.1038/s43587-023-00401-5 (PMC10191862; doi:10.1038/s43587-023-00401-5)
Supplement: Source Data Fig. 6 — Statistical source data. [file 43587_2023_401_MOESM9_ESM.xlsx]

## Sheet: Feuil1
Figure 6: Source Data
Figure 6A:
% gH2AX positive cells
WT	tert-/- no Cre	tert-/- + Cre
6.95998	21.5749	13.772
9.12492	22.8907	13.0279
9.06399	19.4541	12.357
9.46924	18.2877	13.6297
7.98848	15.609	12.5273
	21.6565
Figure 6B:
p53 normalized to B-actin				B-Actin				p53
WT	tert-/- no Cre	tert-/- + Cre		WT	tert-/- no Cre	tert-/- + Cre		WT	tert-/- no Cre	tert-/- + Cre
0	0.544122	0.310216		7249.3	6736.45	9026.4		2248.86	3665.45	0
0	1.02852	0		8703.2	4948.74	10706.9		0	5089.88	0
0.150489	0.267861	0.939907		9203.8	6417.81	6140		8650.68	1719.08	924.004
0.147395	0.380388	0.189715		1281	9598.42	6104.71		6752.37	3651.12	899.803
0.366989	1.08563	0.0528061		11418.8	6214.95	4002.69		602.983	6747.17	1468.94
0.41137	1.36211	0.0452528		12668.8	6564.61	3364.45		573.296	8941.71	1384.03
	0.55852				9394.63				5247.09
	1.5938				2776.98				4425.95
Figure 6C:
PCNA positive cells (%)
WT	tert-/- no Cre	tert-/- + Cre
6.60838	3.53809	6.67018
10.3972	6.02919	10.3497
14.6743	2.67433	8.65718
8.5785	2.87321	7.64877
9.25634	2.95269	6.29009
8.14991	1.42967	7.75506
Figure 6E:
ink4a/b mRNA
WT	tert-/- no Cre	tert-/- + Cre
0.799138	2.61505	0.692108
0.637317	1.81613	0.951378
1.06802	2.30237	1.07166
1.13592	1.23226	0.661954
0.607357	1.19988	0.350483
	0.765891
Figure 6F:
cdkn1a mRNA
WT	tert-/- no Cre	tert-/- + Cre
0.428324	1.25966	0.799806
1.30827	0.981225	1.04709
0.876313	0.767774	1.28115
0.554149	1.46135	0.796792
2.15727	3.43861
1.7035	2.47842
	2.72274
Figure 6G:
L-plastin positive cells (%)
WT	tert-/- no Cre	tert-/- + Cre
45.5263	11.8285	32.2684
29.0832	18.1102	35.1323
25.1762	18.4344	31.2898
40.025	17.0021	31.8002
28.9231	12.8972	38.8437
25.3941	17.0207	25.1855
		23.7554
Figure 6H:
N° of MPX cells per villus
WT	tert-/- no Cre	tert-/- + Cre
8.66849	9.14099	17.3363
14.7996	8.18873	13.2229
12.6869	6.501	13.0714
13.8838	5.21363	5.83189
13.563	8.71945	11.731
14.3209		25.5183
