# Supplementary material for: Gut-specific telomerase expression counteracts systemic aging in telomerase-deficient zebrafish
Source: Nat Aging. 2023 May 4;3(5):567–84. doi: 10.1038/s43587-023-00401-5 (PMC10191862; doi:10.1038/s43587-023-00401-5)
Supplement: Source Data Fig. 7 — Statistical source data. [file 43587_2023_401_MOESM10_ESM.xlsx]

## Sheet: Feuil1
Figure 7: Source Data
	Survival (%)
months post-fertilization	WT	tert-/- no Cre	tert-/- + Cre
0	100	100	100
8.63333		97.3684
9.13333		94.7368
9.53333		92.1053
9.66667		89.4737
9.73333			96.1538
10.5333		86.8421
11.2333	97.619
11.3333		84.2105
12.1		81.5789
13.1			92.3077
13.3		78.9474	88.4615
14.1667			84.6154
14.4			80.7692
14.4333		76.3158
15.4667		73.6842
15.5		71.0526
15.5333		65.7895
15.9333			76.9231
16.1333	95.2381
16.5333		63.1579
16.5667		60.5263
16.6		57.8947
16.6333		55.2632
16.7		50	73.0769
16.7333			69.2308
16.7667			65.3846
17.2667		47.3684
17.4333		44.7368
17.5		42.1053	61.5385
17.8		39.4737
17.9667		36.8421
18.3333			57.6923
18.6667			53.8462
19.1333		34.2105
19.3333		31.5789
19.9333	92.8571
20.4		28.9474
20.9667	90.4762
21.1667	88.0952
21.2		26.3158
22.2333		23.6842
22.4667	85.7143
22.8		21.0526
23.2667			50
24.3333		18.4211
24.4667		15.7895
27	85.7143	13.1579	50
