# Supplementary material for: Gut-specific telomerase expression counteracts systemic aging in telomerase-deficient zebrafish
Source: Nat Aging. 2023 May 4;3(5):567–84. doi: 10.1038/s43587-023-00401-5 (PMC10191862; doi:10.1038/s43587-023-00401-5)
Supplement: Source Data Fig. 8 — Statistical source data. [file 43587_2023_401_MOESM11_ESM.xlsx]

## Sheet: Feuil1
Figure 8: Source Data
Figure 8A:
Gut			Kidney marrow			Testis
PCNA positive cells (%)			PCNA positive cells (%)			PCNA positive cells (%)
27mo WT No Cre	27mo WT + Cre		27mo WT No Cre	27mo WT + Cre		27mo WT No Cre	27mo WT + Cre
5.37791	13.6763		8.30155	12.5211		10.3665	27.4518
2.63842	12.9557		8.93884	13.2093		19.4975	16.7724
5.37078	6.45007		5.62009	9.05052		5.44035	10.6264
5.61596	10.4282		9.824	9.55038		23.4861	22.4308
3.86174	11.3607		8.23996	16.9267		19.7006	29.8818
12.4465	11.93		4.97406	11.7212		9.54174	38.1334
5.8444	13.9873		5.97566	10.0649
4.0423			4.75104
Figure 8B:
Gut				Gut				Kidney marrow				Kidney marrow				Testis				Testis
ink4a/b mRNA				cdkn1a mRNA				ink4a/b mRNA				cdkn1a mRNA				ink4a/b mRNA				cdkn1a mRNA
9mo WT	27mo WT No Cre	27mo WT + Cre		9mo WT	27mo WT No Cre	27mo WT + Cre		9mo WT	27mo WT No Cre	27mo WT + Cre		9mo WT	27mo WT No Cre	27mo WT + Cre		9mo WT	27mo WT No Cre	27mo WT + Cre		9mo WT	27mo WT No Cre	27mo WT + Cre
1.06552	2.48364	3.97807		0.818849	1.94691	4.10468		0.903988	4.28421	2.92971		0.569183	0.801762	0.535895		1.24397	1.4401	1.28065		0.952365	1.46973	0.871295
0.758734	1.80414	1.04117		0.657415	1.31781	2.26707		2.26777	6.91729	4.01763		0.408783	0.369917	0.323574		1.21314	1.60144	1.1366		0.821904	0.957422	1.08463
0.576321	5.06151	2.75014		0.936226	6.2788	2.02266		1.33319	3.76923	4.33175		1.75077	0.367719	0.212498		0.682262	1.16165	0.951341		1.0811	0.681069	0.965137
0.765382	4.95935	1.8033		0.959183	3.66859	0.922124		0.369939	3.94694	2.24937		0.628043	0.62741	0.147107		0.891794	1.32788	0.902955		1.07579	1.29193	0.969354
0.764374	9.21621	0.959629		1.55461	7.56989	1.94782		1.85831	7.46581	2.49596		2.22445	0.651711	0.357179		0.950869	1.7459	0.963464		1.00921	1.37724	0.828374
	1.48567	1.3477		1.33062	11.0657	2.32434		0.532228	5.20766	2.58696		1.75717	0.68825	0.131572		1.14536	1.16085	1.25823		1.08844	1.88358	1.16606
	3.20768	1.52368			2.61466	1.69138			4.4426	6.27927			0.254014	0.449939			0.941155	1.5909			0.651294	1.24632
	7.49271				3.52382	1.20211			6.75263	1.37206			0.490361	0.329328			0.998529	1.21326			1.02244	1.47625
Figure 8C:
Gut			Testis
Lamina propria width (µm)			Sperm/testis ratio
27mo WT No Cre	27mo WT + Cre		27mo WT No Cre	27mo WT + Cre
10.7993	11.0924		0.074097	15.6623
13.3002	8.87574		28.702	30.6614
14.4041	10.815		45.5322	32.7234
12.3415	7.42479		26.3836	37.4164
12.0747	10.1875		38.1289	61.8614
12.4479	11.0905		47.8394	35.4151
16.8097			38.8035	22.5557
Figure 8D:
	Survival (%)
months post-fertilization	WT No Cre	WT + Cre
0	100	100
11.0333		97.2222
11.2333	97.619
16.1333	95.2381
19.9333	92.8571
20.9667	90.4762
21.1667	88.0952
21.4333		94.4444
22.1333		91.6667
22.4667	85.7143
23.5333		88.8889
27	85.7143	88.8889
