# Supplementary material for: Gut-specific telomerase expression counteracts systemic aging in telomerase-deficient zebrafish
Source: Nat Aging. 2023 May 4;3(5):567–84. doi: 10.1038/s43587-023-00401-5 (PMC10191862; doi:10.1038/s43587-023-00401-5)
Supplement: Source Data Extended Data Fig. 1 — Statistical source data. [file 43587_2023_401_MOESM12_ESM.xlsx]

## Sheet: Feuil1
Supplementary Figure 1: Source Data
Supp. Fig 1A:
transgene mRNA
Gut		Testis		Kidney marrow
tert-/- no Cre	tert-/- + Cre	tert-/- no Cre	tert-/- + Cre	tert-/- no Cre	tert-/- + Cre
0.248507	41.5352	0.565502	1.21942	0	0
0.247169	73.7916	0.842919	1.37366	0	0
3.30411	36.5461	1.25512	1.18104	0	0
1.32773	23.2203	1.36333	1.31986	0	0
0.846182	79.5204	1.10528	1.26188	0	0
0.467088	16.5851	0.867845		0	0
0.559216				0	0
				0
				0
Supp. Fig 1B:
Total tert mRNA
Gut		Testis		Kidney marrow
tert-/- no Cre	tert-/- + Cre	tert-/- no Cre	tert-/- + Cre	tert-/- no Cre	tert-/- + Cre
1.02436	4.86857	0.736724	1.03119	1.22341	1.10318
0.54406	3.37143	1.08602	1.89617	0.939794	1.09224
0.606288	2.60775	1.45454	1.08587	0.889309	1.07683
0.743672	3.89008	0.911689	1.50331	0.9646	1.06601
1.46556	3.90902	0.945079	1.37748	0.79921
1.07081		1.38804	1.11065	1.06315
1.30774		0.477898		1.19138
1.2375				0.929139
Supp. Fig 1D:
	Signal intensity
MW (Kb)	WT	tert-/- no Cre	tert-/- + Cre
30.9271	0.212868	0.0424019	0.053986
30.741	0.216785	0.0451369	0.0560231
30.5559	0.217313	0.0476771	0.0573147
30.372	0.218201	0.0505244	0.0505242
30.1892	0.223412	0.0539591	0.0483609
30.0075	0.222407	0.0478835	0.0508089
29.8269	0.224401	0.046771	0.0562018
29.6474	0.230282	0.0481822	0.054054
29.469	0.230981	0.0499743	0.053442
29.2916	0.234845	0.0540105	0.0568401
29.1153	0.236534	0.0520138	0.0591417
28.9401	0.236579	0.0497244	0.0607424
28.7659	0.238363	0.0516542	0.0602963
28.5928	0.242989	0.0525884	0.0624441
28.4207	0.244779	0.0566216	0.0597497
28.2496	0.248433	0.0511538	0.0639071
28.0796	0.255522	0.0551149	0.0551794
27.9106	0.259719	0.0615289	0.062044
27.7426	0.256947	0.0587236	0.0627375
27.5757	0.265107	0.0582159	0.0694732
27.4097	0.269025	0.0555746	0.0684879
27.2447	0.269376	0.0555125	0.0729725
27.0807	0.272501	0.0583769	0.072712
26.9178	0.28039	0.0567756	0.0659994
26.7557	0.289801	0.0593168	0.0651356
26.5947	0.289335	0.0659191	0.0720345
26.4346	0.296285	0.0640114	0.0728024
26.2755	0.303642	0.0628837	0.0772979
26.1174	0.30977	0.0626876	0.0761553
25.9602	0.304832	0.0649339	0.0746587
25.804	0.305959	0.0615829	0.0829794
25.6487	0.313449	0.0647211	0.0851982
25.4943	0.325666	0.0636509	0.0783438
25.3409	0.328798	0.0676417	0.0822346
25.1883	0.335451	0.0697559	0.0883412
25.0367	0.344236	0.0699147	0.0806055
24.886	0.348296	0.0719416	0.0858403
24.7363	0.357022	0.0793284	0.086062
24.5874	0.368078	0.0806607	0.096392
24.4394	0.373774	0.072613	0.0918217
24.2923	0.381715	0.0764903	0.0981681
24.1461	0.388431	0.0795132	0.0995661
24.0008	0.399962	0.0836487	0.100391
23.8563	0.407383	0.0830036	0.0931672
23.7127	0.417661	0.0790936	0.0979567
23.57	0.424934	0.0859648	0.101938
23.4282	0.431092	0.0918337	0.107455
23.2872	0.445691	0.0861423	0.106967
23.147	0.452309	0.0892239	0.100626
23.0077	0.468265	0.090004	0.106579
22.8692	0.480614	0.0947978	0.108011
22.7316	0.496765	0.0941952	0.111363
22.5948	0.513116	0.0972686	0.116344
22.4588	0.518187	0.104062	0.114002
22.3236	0.530814	0.120378	0.126058
22.1892	0.547087	0.114498	0.132714
22.0557	0.557461	0.109417	0.132917
21.9229	0.571039	0.117279	0.144373
21.791	0.579639	0.115279	0.146777
21.6598	0.592424	0.117558	0.150319
21.5295	0.610509	0.125512	0.157998
21.3999	0.62222	0.126684	0.16528
21.2711	0.643303	0.124367	0.161417
21.1431	0.653712	0.127065	0.163174
21.0158	0.671894	0.127136	0.165627
20.8893	0.691886	0.127402	0.168245
20.7636	0.709543	0.127501	0.175941
20.6387	0.734495	0.139373	0.178699
20.5144	0.739289	0.133819	0.18327
20.391	0.744133	0.142856	0.187244
20.2682	0.750126	0.149517	0.193855
20.1463	0.755715	0.150203	0.201357
20.025	0.759024	0.153181	0.210642
19.9045	0.765724	0.156145	0.214688
19.7847	0.773666	0.155196	0.223121
19.6656	0.780018	0.163131	0.229977
19.5472	0.791503	0.163948	0.232612
19.4296	0.805576	0.172913	0.240244
19.3127	0.816337	0.174794	0.239403
19.1964	0.824887	0.181371	0.235671
19.0809	0.828347	0.186846	0.237837
18.966	0.834631	0.181393	0.247368
18.8519	0.850191	0.183628	0.263468
18.7384	0.851063	0.19319	0.265087
18.6257	0.855895	0.194047	0.260625
18.5135	0.863969	0.200098	0.266896
18.4021	0.871945	0.203244	0.278965
18.2914	0.874359	0.203457	0.275248
18.1813	0.876821	0.215944	0.275362
18.0719	0.886441	0.225334	0.28588
17.9631	0.893161	0.235792	0.28826
17.855	0.894313	0.239334	0.297556
17.7475	0.894292	0.262288	0.309059
17.6407	0.885274	0.267198	0.317648
17.5345	0.889903	0.281131	0.317854
17.429	0.899324	0.276625	0.328153
17.3241	0.892975	0.286145	0.336282
17.2198	0.895494	0.300844	0.340987
17.1162	0.893069	0.310991	0.348524
17.0132	0.890128	0.31181	0.355452
16.9108	0.885085	0.325261	0.358115
16.809	0.892056	0.323686	0.369427
16.7078	0.882314	0.329761	0.387766
16.6073	0.880234	0.328257	0.392877
16.5073	0.877075	0.329498	0.396724
16.408	0.871744	0.328904	0.407754
16.3092	0.875603	0.326835	0.41708
16.211	0.872588	0.327111	0.41687
16.1135	0.868307	0.329454	0.428705
16.0165	0.867727	0.325915	0.43744
15.9201	0.862322	0.324066	0.448312
15.8243	0.858337	0.327392	0.462597
15.729	0.854242	0.325657	0.470187
15.6344	0.854716	0.345629	0.484157
15.5403	0.851362	0.352205	0.495844
15.4467	0.851334	0.356748	0.49615
15.3538	0.84521	0.37085	0.505553
15.2614	0.84729	0.382362	0.507468
15.1695	0.838298	0.392854	0.505475
15.0782	0.834041	0.405171	0.515547
14.9875	0.8209	0.42972	0.512807
14.8973	0.817937	0.44174	0.516354
14.8076	0.816525	0.451167	0.528219
14.7185	0.816548	0.458457	0.530324
14.6299	0.813668	0.472377	0.540384
14.5418	0.805452	0.476276	0.548493
14.4543	0.805807	0.488216	0.553894
14.3673	0.801749	0.490785	0.555058
14.2808	0.802599	0.500642	0.563089
14.1949	0.811562	0.497681	0.571343
14.1095	0.814924	0.506482	0.572405
14.0245	0.803449	0.510335	0.588591
13.9401	0.805401	0.518491	0.594417
13.8562	0.798297	0.525258	0.589283
13.7728	0.801979	0.527681	0.595174
13.6899	0.792521	0.527433	0.597042
13.6076	0.793569	0.528894	0.586518
13.5257	0.790888	0.537154	0.592666
13.4442	0.781628	0.540633	0.586129
13.3633	0.783247	0.539222	0.599353
13.2829	0.790099	0.541052	0.608235
13.203	0.788779	0.5456	0.616284
13.1235	0.788783	0.556065	0.624155
13.0445	0.793968	0.556231	0.631383
12.966	0.799357	0.558053	0.628243
12.888	0.801768	0.568595	0.637471
12.8104	0.801736	0.568536	0.643545
12.7333	0.80071	0.570049	0.647866
12.6567	0.798398	0.570605	0.660075
12.5805	0.804997	0.571441	0.662026
12.5048	0.815656	0.568814	0.667671
12.4295	0.811121	0.575475	0.675551
12.3547	0.814737	0.579253	0.68553
12.2803	0.818231	0.582851	0.688287
12.2064	0.81496	0.591158	0.681798
12.133	0.816766	0.582981	0.693397
12.0599	0.812264	0.588682	0.691384
11.9873	0.818601	0.586628	0.699948
11.9152	0.82084	0.587767	0.713544
11.8435	0.82375	0.597763	0.720919
11.7722	0.835544	0.607777	0.726878
11.7013	0.842933	0.607867	0.732478
11.6309	0.844721	0.611457	0.738093
11.5609	0.850322	0.617821	0.746723
11.4913	0.851531	0.623872	0.75109
11.4222	0.856993	0.634172	0.764269
11.3534	0.87131	0.639858	0.771208
11.2851	0.866231	0.652114	0.781154
11.2172	0.875729	0.658316	0.796048
11.1497	0.885935	0.660083	0.80461
11.0826	0.892009	0.668209	0.807698
11.0159	0.895665	0.676902	0.833747
10.9496	0.900439	0.696241	0.844282
10.8837	0.904962	0.702817	0.855738
10.8182	0.909621	0.710882	0.863902
10.753	0.904542	0.719183	0.878232
10.6883	0.914163	0.728329	0.888786
10.624	0.918848	0.745074	0.89641
10.5601	0.921164	0.746256	0.906954
10.4965	0.922657	0.750987	0.912118
10.4333	0.919809	0.764635	0.921403
10.3705	0.927142	0.776508	0.927755
10.3081	0.933564	0.781759	0.934554
10.2461	0.929615	0.784564	0.935324
10.1844	0.938324	0.790683	0.930367
10.1231	0.945526	0.799508	0.929427
10.0622	0.954112	0.808945	0.938941
10.0016	0.951047	0.811684	0.946845
9.94142	0.953284	0.819065	0.951577
9.88159	0.958034	0.833257	0.94661
9.82211	0.958255	0.846234	0.945018
9.763	0.950648	0.858922	0.953694
9.70424	0.964724	0.864603	0.956497
9.64583	0.966744	0.870799	0.964697
9.58778	0.968007	0.881394	0.963831
9.53007	0.982384	0.900338	0.964704
9.47271	0.975254	0.906171	0.967124
9.4157	0.982988	0.908711	0.974759
9.35903	0.983604	0.926174	0.97967
9.3027	0.977008	0.933961	0.979365
9.24671	0.968494	0.944105	0.98578
9.19106	0.972747	0.951747	0.987765
9.13574	0.984634	0.955186	0.988031
9.08076	1	0.962992	0.996101
9.0261	0.996316	0.965517	0.994565
8.97178	0.992015	0.971719	0.989722
8.91778	0.981769	0.96997	0.993943
8.86411	0.98623	0.978736	0.98766
8.81076	0.986372	0.980028	0.996044
8.75773	0.986975	0.980625	1
8.70502	0.984887	0.987702	0.996393
8.65263	0.97796	0.990088	0.994336
8.60055	0.97947	0.989561	0.98692
8.54879	0.978846	0.998015	0.986519
8.49733	0.973003	1	0.983768
8.44619	0.971287	0.999323	0.981318
8.39536	0.972252	0.998852	0.977575
8.34483	0.963709	0.997065	0.972123
8.2946	0.958378	0.993764	0.966302
8.24468	0.969291	0.990781	0.968405
8.19506	0.963913	0.99236	0.957399
8.14574	0.966553	0.995192	0.960613
8.09671	0.956669	0.990005	0.952295
8.04798	0.958756	0.991905	0.945899
7.99954	0.960249	0.983284	0.939813
7.9514	0.956097	0.983741	0.930914
7.90354	0.954506	0.991259	0.928368
7.85597	0.954241	0.985043	0.925539
7.80869	0.95488	0.984785	0.930386
7.76169	0.952024	0.987918	0.920839
7.71498	0.947554	0.982498	0.913693
7.66854	0.947988	0.985523	0.914373
7.62239	0.94823	0.979458	0.909543
7.57651	0.942856	0.979769	0.911837
7.53091	0.937152	0.979871	0.910112
7.48559	0.940664	0.97073	0.894601
7.44053	0.944791	0.96598	0.89029
7.39575	0.938672	0.973591	0.883039
7.35124	0.93106	0.963479	0.879785
7.30699	0.926656	0.956799	0.872313
7.26302	0.919315	0.951146	0.87418
7.2193	0.919684	0.953388	0.871268
7.17585	0.917335	0.94817	0.871969
7.13266	0.910725	0.950051	0.870574
7.08973	0.905441	0.952835	0.867375
7.04706	0.897221	0.942387	0.860165
7.00465	0.893516	0.93482	0.851377
6.96249	0.883645	0.938934	0.847567
6.92059	0.881604	0.935236	0.85659
6.87893	0.882343	0.924082	0.840097
6.83753	0.877593	0.925192	0.848683
6.79638	0.876862	0.91824	0.83385
6.75547	0.874529	0.930218	0.829624
6.71482	0.867395	0.925965	0.831207
6.6744	0.865358	0.905213	0.819003
6.63423	0.8555	0.909654	0.815919
6.5943	0.855689	0.90626	0.806298
6.55461	0.849649	0.900681	0.795069
6.51516	0.84344	0.897524	0.794398
6.47595	0.835121	0.892494	0.790872
6.43697	0.832963	0.887616	0.788572
6.39823	0.824786	0.885433	0.783432
6.35972	0.825308	0.875977	0.772384
6.32145	0.813092	0.875742	0.767739
6.2834	0.810575	0.866367	0.764664
6.24558	0.803185	0.86559	0.759966
6.20799	0.800251	0.857648	0.745139
6.17063	0.79639	0.85667	0.743211
6.13349	0.794502	0.833372	0.741431
6.09657	0.787025	0.836613	0.738434
6.05988	0.790368	0.835165	0.729899
6.02341	0.777984	0.82972	0.724415
5.98716	0.776456	0.821973	0.718962
5.95112	0.767565	0.813243	0.713987
5.9153	0.764244	0.807713	0.702087
5.8797	0.754996	0.802952	0.702885
5.84431	0.753016	0.798574	0.708065
5.80914	0.749014	0.798497	0.70151
5.77418	0.738253	0.790636	0.685862
5.73942	0.740632	0.788688	0.683601
5.70488	0.734502	0.784174	0.669617
5.67055	0.730622	0.780128	0.676106
5.63642	0.730523	0.778757	0.6609
5.60249	0.723865	0.768137	0.663647
5.56877	0.709732	0.758719	0.663658
5.53526	0.707993	0.761097	0.658933
5.50194	0.702773	0.751039	0.660271
5.46883	0.700651	0.742717	0.65121
5.43591	0.702267	0.736771	0.65048
5.4032	0.687809	0.730799	0.643639
5.37068	0.687653	0.725338	0.641096
5.33835	0.681214	0.713462	0.636043
5.30622	0.678877	0.710388	0.630438
5.27429	0.679857	0.712715	0.632221
5.24254	0.667539	0.701774	0.635647
5.21099	0.662427	0.695879	0.621887
5.17963	0.663041	0.69471	0.620736
5.14845	0.664843	0.68682	0.611807
5.11747	0.656546	0.681548	0.611797
5.08666	0.646363	0.676614	0.611451
5.05605	0.648092	0.671735	0.605354
5.02562	0.64906	0.67406	0.604377
4.99537	0.644065	0.663238	0.604254
4.96531	0.634524	0.664242	0.597452
4.93542	0.629547	0.663138	0.597622
4.90572	0.631439	0.654817	0.589731
4.87619	0.623823	0.652909	0.580272
4.84684	0.620452	0.649942	0.580354
4.81767	0.615607	0.643767	0.577439
4.78868	0.614788	0.648566	0.580934
4.75986	0.612095	0.638941	0.579471
4.73121	0.607874	0.632825	0.571727
4.70273	0.603235	0.633672	0.571563
4.67443	0.592959	0.625014	0.567839
4.64629	0.587349	0.624084	0.558886
4.61833	0.580654	0.622765	0.561681
4.59053	0.580711	0.615032	0.55772
4.56291	0.571176	0.609225	0.547678
4.53544	0.568684	0.605495	0.54994
4.50815	0.562583	0.595263	0.545474
4.48101	0.56438	0.596508	0.542
4.45404	0.558477	0.598836	0.543363
4.42724	0.565613	0.589125	0.544148
4.40059	0.559752	0.586787	0.534768
4.3741	0.553022	0.584809	0.532879
4.34778	0.553886	0.578842	0.538999
4.32161	0.543599	0.575329	0.52532
4.2956	0.541108	0.574883	0.527207
4.26975	0.532368	0.573709	0.52145
4.24405	0.522588	0.568591	0.513654
4.21851	0.529158	0.565328	0.513633
4.19312	0.524247	0.564503	0.518531
4.16788	0.525359	0.563778	0.513047
4.14279	0.530588	0.561714	0.503172
4.11786	0.52286	0.554211	0.500836
4.09308	0.525142	0.551906	0.49943
4.06844	0.514473	0.547996	0.496335
4.04395	0.51022	0.539206	0.501826
4.01962	0.509856	0.537202	0.488253
3.99542	0.512298	0.529124	0.492695
3.97138	0.509885	0.524057	0.484807
3.94747	0.500187	0.524667	0.484631
3.92372	0.494	0.526263	0.479524
3.9001	0.494131	0.516552	0.47531
3.87663	0.480704	0.514233	0.469495
3.85329	0.485632	0.51064	0.470616
3.8301	0.489425	0.505543	0.470189
3.80705	0.486165	0.49717	0.469987
3.78414	0.483338	0.49569	0.476533
3.76136	0.471017	0.493032	0.47029
3.73872	0.475657	0.488646	0.464687
3.71622	0.477008	0.48453	0.467852
3.69386	0.469288	0.482928	0.459888
3.67162	0.468261	0.482778	0.468378
3.64953	0.46719	0.474531	0.460622
3.62756	0.46757	0.465678	0.458503
3.60573	0.463454	0.45759	0.453191
3.58403	0.461149	0.457116	0.455761
3.56245	0.463954	0.454539	0.454049
3.54101	0.460952	0.460782	0.446997
3.5197	0.461543	0.455762	0.449606
3.49852	0.44919	0.449929	0.448699
3.47746	0.447991	0.448437	0.445911
3.45653	0.444819	0.453011	0.448113
3.43573	0.435555	0.451387	0.447151
3.41505	0.42829	0.445433	0.457473
3.3945	0.423933	0.446344	0.461138
3.37407	0.425299	0.444223	0.457654
3.35376	0.422581	0.445306	0.456041
3.33357	0.419747	0.444439	0.457047
3.31351	0.414284	0.442518	0.453586
3.29357	0.415805	0.436822	0.448887
3.27374	0.413631	0.435042	0.458579
3.25404	0.417839	0.433326	0.460165
3.23446	0.418167	0.439861	0.456188
3.21499	0.406343	0.435901	0.460167
3.19564	0.408233	0.436024	0.463085
3.17641	0.405829	0.427565	0.461391
3.15729	0.411394	0.427186	0.455625
3.13828	0.410766	0.435202	0.450999
3.1194	0.419574	0.426777	0.459071
3.10062	0.417074	0.423239	0.458833
3.08196	0.417003	0.420299	0.457621
3.06341	0.414377	0.423021	0.460282
3.04497	0.412631	0.425138	0.457117
3.02665	0.407497	0.434921	0.458576
3.00843	0.412944	0.429273	0.456442
2.99032	0.409362	0.420528	0.45777
2.97233	0.409628	0.420116	0.458622
2.95444	0.412282	0.422503	0.460326
2.93666	0.41025	0.42113	0.451846
2.91898	0.411298	0.418421	0.454745
2.90141	0.41769	0.426423	0.450735
2.88395	0.42166	0.428456	0.448334
2.86659	0.419353	0.422446	0.450003
2.84934	0.41082	0.426984	0.445916
2.83219	0.406821	0.423018	0.440681
2.81514	0.410412	0.420869	0.44142
2.7982	0.416903	0.41694	0.434596
2.78136	0.415621	0.423741	0.42873
2.76462	0.406046	0.423254	0.425241
2.74798	0.406136	0.417157	0.409764
2.73144	0.409739	0.413334	0.409226
2.715	0.409838	0.407683	0.411624
2.68242	0.404488	0.407948	0.396935
2.66627	0.40149	0.406033	0.392974
2.65023	0.401833	0.402752	0.391511
2.63428	0.40094	0.405278	0.384032
2.61842	0.391063	0.402882	0.385269
2.60266	0.392681	0.393515	0.375355
2.587	0.387516	0.387625	0.375124
2.57143	0.38855	0.385656	0.391456
2.55595	0.374159	0.378459	0.388684
2.54057	0.366471	0.378959	0.388087
2.52528	0.36164	0.362798	0.372934
2.51008	0.354291	0.356414	0.381559
2.49497	0.355101	0.348512	0.368252
2.47995	0.354187	0.339561	0.370688
2.46503	0.341575	0.329422	0.353988
2.45019	0.329727	0.328775	0.344049
2.43545	0.326498	0.312964	0.348982
2.42079	0.309575	0.312348	0.333945
2.40622	0.313268	0.302382	0.331931
2.39174	0.306942	0.293571	0.333368
2.37734	0.30252	0.283289	0.320668
2.36303	0.302193	0.275582	0.30976
2.34881	0.291842	0.271642	0.305258
2.33467	0.283693	0.268439	0.303636
Supp. Fig 1E:
90th Percentil				10th Percentil
MW (Kbp)				MW (Kbp)
WT	tert-/- no Cre	tert-/- + Cre		WT	tert-/- no Cre	tert-/- + Cre
21.31	15.81	17.88		5.27	4.67	4.98
19.82	17.39	18.08		4.94	4.78	4.98
21.19	15.64	17.73		5.05	4.78	4.83
21.25	17.73	19.44		5.04	5.05	5.08
21.73	18.23	19.01		5.15	4.86	5.04
20.21	16.44	19.65		5.11	4.92	5.22
20.55	16.91			5.26	4.89
Supp. Fig 1F:
Relative telomerase activity
Hela cells	WT	tert-/- no Cre	tert-/- + Cre
0.639	0.00022479	0.0078587	0.037
1.10405	0.00020543	0.00025467	0.0244278
1.25695	0.00255369	0.00756518	0.165107
Supp. Fig 1H:
	Signal intensity
MW (Kb)	WT	tert-/- no Cre	tert-/- + Cre
22.0655	0.201193	0.120114	0.127238
21.9618	0.203996	0.119788	0.128533
21.8585	0.207651	0.124925	0.132037
21.7557	0.208472	0.124641	0.131625
21.6535	0.210478	0.127379	0.128779
21.5517	0.21478	0.128814	0.132682
21.4503	0.21546	0.128134	0.132644
21.3495	0.217263	0.129563	0.132895
21.2491	0.220921	0.129509	0.13336
21.1492	0.221323	0.132735	0.137773
21.0498	0.226027	0.133108	0.137027
20.9508	0.227898	0.13334	0.139169
20.8523	0.229099	0.139109	0.140587
20.7543	0.234075	0.141089	0.143907
20.6567	0.235151	0.142218	0.145311
20.5596	0.242088	0.136476	0.149794
20.4629	0.243988	0.137339	0.145029
20.3667	0.24712	0.135503	0.150125
20.271	0.249629	0.142673	0.153407
20.1757	0.251256	0.148201	0.156088
20.0808	0.257332	0.149587	0.155035
19.9864	0.258461	0.148373	0.155107
19.8924	0.262198	0.1511	0.161239
19.7989	0.265447	0.153459	0.162607
19.7058	0.271076	0.155267	0.163259
19.6132	0.27546	0.153101	0.164864
19.521	0.281782	0.159611	0.170584
19.4292	0.285153	0.163227	0.169338
19.3378	0.292034	0.166876	0.175174
19.2469	0.292798	0.165779	0.180934
19.1564	0.297729	0.166469	0.17796
19.0664	0.299868	0.172737	0.179742
18.9767	0.307046	0.177715	0.183199
18.8875	0.310865	0.17627	0.193005
18.7987	0.313571	0.175795	0.195003
18.7103	0.319183	0.181766	0.198082
18.6224	0.32954	0.181172	0.201703
18.5348	0.335452	0.186297	0.20525
18.4477	0.339009	0.189507	0.206577
18.361	0.342323	0.189949	0.213017
18.2746	0.350182	0.192276	0.217554
18.1887	0.355609	0.195933	0.21523
18.1032	0.360347	0.202405	0.220727
18.0181	0.367552	0.203029	0.225811
17.9334	0.371698	0.209131	0.231654
17.8491	0.378815	0.206024	0.234683
17.7651	0.384064	0.207474	0.244578
17.6816	0.389531	0.214402	0.242078
17.5985	0.393269	0.220447	0.250391
17.5158	0.401403	0.228051	0.25917
17.4334	0.405858	0.227492	0.263566
17.3514	0.411811	0.229963	0.265674
17.2699	0.41496	0.234947	0.269733
17.1887	0.414286	0.243708	0.271729
17.1079	0.42034	0.250525	0.276012
17.0274	0.421091	0.257947	0.279621
16.9474	0.425616	0.258746	0.285854
16.8677	0.43076	0.26216	0.284005
16.7884	0.437995	0.271103	0.289297
16.7095	0.436768	0.277188	0.293373
16.6309	0.442773	0.277712	0.294511
16.5527	0.447378	0.280875	0.296099
16.4749	0.453372	0.294218	0.308129
16.3974	0.456842	0.294338	0.307152
16.3204	0.461233	0.301484	0.31213
16.2436	0.465464	0.306876	0.315925
16.1673	0.474441	0.30799	0.324171
16.0912	0.480897	0.318584	0.329082
16.0156	0.481144	0.315169	0.333197
15.9403	0.486391	0.322673	0.33981
15.8654	0.488026	0.328776	0.350465
15.7908	0.491039	0.330298	0.355106
15.7165	0.497133	0.334223	0.358555
15.6426	0.497338	0.340846	0.363901
15.5691	0.502297	0.343925	0.370661
15.4959	0.509299	0.35144	0.374905
15.423	0.510317	0.355404	0.380716
15.3505	0.513202	0.357173	0.384898
15.2784	0.517311	0.366192	0.392164
15.2065	0.519458	0.365664	0.406786
15.135	0.522752	0.367383	0.410012
15.0639	0.525132	0.370869	0.413797
14.9931	0.525976	0.375618	0.421139
14.9226	0.530359	0.374733	0.429615
14.8524	0.531737	0.382487	0.434147
14.7131	0.532865	0.394346	0.439412
14.6439	0.536921	0.402463	0.443241
14.5751	0.536036	0.40798	0.450768
14.5065	0.536736	0.410212	0.453783
14.4383	0.536337	0.419529	0.456135
14.3705	0.538413	0.423249	0.455443
14.3029	0.540874	0.427544	0.460829
14.2356	0.539845	0.431952	0.463853
14.1687	0.543807	0.435274	0.468973
14.1021	0.544128	0.443301	0.472086
14.0358	0.547096	0.445549	0.477903
13.9698	0.546588	0.453498	0.48393
13.9041	0.546803	0.463714	0.492632
13.8388	0.546374	0.465866	0.497635
13.7737	0.549103	0.46648	0.506917
13.709	0.552049	0.466518	0.512888
13.6445	0.553331	0.473534	0.518697
13.5804	0.557988	0.474716	0.524899
13.5165	0.560541	0.482443	0.530608
13.453	0.565307	0.486582	0.535445
13.3897	0.570521	0.490739	0.542374
13.3268	0.573879	0.497079	0.547355
13.2641	0.579024	0.500785	0.548492
13.2017	0.584035	0.500716	0.547944
13.1397	0.585211	0.509223	0.549707
13.0779	0.588887	0.508352	0.552191
13.0164	0.598632	0.509558	0.548265
12.9552	0.60426	0.515	0.549107
12.8943	0.609177	0.521286	0.546773
12.8337	0.615555	0.521202	0.547797
12.7734	0.624716	0.526003	0.547108
12.7133	0.631277	0.520714	0.54682
12.7133	0.637427	0.527591	0.545476
12.6535	0.644036	0.536599	0.543948
12.594	0.649431	0.538915	0.545266
12.5348	0.659501	0.545054	0.544956
12.4759	0.667604	0.549193	0.54614
12.4172	0.678499	0.554561	0.545579
12.3589	0.687509	0.562145	0.552799
12.3008	0.696515	0.562339	0.554551
12.2429	0.703266	0.567234	0.55535
12.1854	0.71242	0.577174	0.562517
12.1281	0.722452	0.582085	0.568037
12.0711	0.73008	0.586867	0.571612
12.0143	0.739561	0.591376	0.578371
11.9578	0.749119	0.596723	0.590986
11.9016	0.758347	0.601716	0.599495
11.8456	0.766276	0.607826	0.604035
11.79	0.778338	0.61669	0.614366
11.7345	0.788263	0.619521	0.623262
11.6794	0.797431	0.628805	0.633199
11.6244	0.805387	0.636852	0.641031
11.5698	0.815393	0.65039	0.657677
11.5154	0.825597	0.653633	0.666377
11.4613	0.83309	0.659712	0.676451
11.4074	0.844372	0.665456	0.695136
11.3537	0.849614	0.675473	0.705158
11.3004	0.858948	0.684889	0.717355
11.2472	0.865532	0.6952	0.730037
11.1944	0.87579	0.705671	0.743272
11.1417	0.884088	0.718045	0.754114
11.0893	0.893206	0.73233	0.76591
11.0372	0.902577	0.742967	0.777452
10.9853	0.904795	0.753492	0.787334
10.9337	0.913722	0.761455	0.7927
10.8823	0.919972	0.771163	0.802878
10.8311	0.925035	0.784313	0.808894
10.7802	0.933376	0.789156	0.815896
10.7295	0.937154	0.807723	0.821927
10.6791	0.944109	0.812539	0.828765
10.6289	0.950046	0.823182	0.830253
10.5789	0.954497	0.823749	0.836853
10.5291	0.959672	0.833657	0.8386
10.4796	0.964646	0.837469	0.844
10.4304	0.964608	0.84256	0.845064
10.3813	0.971016	0.853304	0.850215
10.3325	0.970824	0.857585	0.85358
10.2839	0.975774	0.865865	0.857745
10.2356	0.977022	0.867044	0.86276
10.1875	0.985331	0.877754	0.869232
10.1396	0.991411	0.884406	0.877663
10.0919	0.995111	0.883283	0.881532
10.0445	0.998375	0.892307	0.886501
9.99724	0.999325	0.90184	0.894768
9.95024	0.999052	0.913558	0.902513
9.90346	0.997439	0.914101	0.908628
9.8569	0.997925	0.91488	0.913903
9.81056	0.999824	0.920229	0.926647
9.76443	1	0.929198	0.937204
9.71853	0.999612	0.936811	0.946046
9.67283	0.999558	0.936639	0.955262
9.62736	0.995558	0.942713	0.966261
9.5821	0.992591	0.946591	0.967161
9.53705	0.992474	0.942756	0.97398
9.49221	0.992433	0.954549	0.978582
9.44758	0.985921	0.952409	0.983654
9.40316	0.982866	0.96149	0.991544
9.35896	0.980097	0.962034	0.992146
9.31495	0.974878	0.966069	0.993757
9.27116	0.970468	0.971355	0.998039
9.22757	0.965911	0.970006	1
9.18419	0.962679	0.977523	0.997336
9.14101	0.954411	0.97845	0.998431
9.09803	0.952712	0.980594	0.998372
9.05526	0.949818	0.984592	0.994129
9.01269	0.945353	0.987307	0.991631
8.97032	0.939605	0.986559	0.990583
8.92814	0.935001	0.989193	0.990632
8.88617	0.926266	0.995951	0.983853
8.84439	0.922084	0.992396	0.985051
8.80281	0.91163	0.991689	0.986365
8.76142	0.910259	0.994932	0.983666
8.72023	0.902783	0.994032	0.981261
8.67923	0.892474	0.988013	0.977557
8.63843	0.88833	0.993817	0.97518
8.59781	0.881854	1	0.976646
8.55739	0.875895	0.993794	0.969942
8.51716	0.872139	0.991585	0.972894
8.47712	0.860908	0.991677	0.967819
8.43726	0.855239	0.992164	0.96332
8.39759	0.848481	0.999487	0.964643
8.35811	0.83702	0.989564	0.963624
8.31882	0.831895	0.99393	0.954678
8.27971	0.822333	0.99476	0.956353
8.24078	0.812732	0.989465	0.95329
8.20204	0.802285	0.980628	0.949008
8.16348	0.795267	0.97622	0.949683
8.1251	0.787148	0.972968	0.948546
8.0869	0.777073	0.979475	0.945483
8.04888	0.767711	0.966356	0.945096
8.01104	0.757831	0.967738	0.941515
7.97337	0.747077	0.960792	0.933021
7.93589	0.739975	0.9612	0.930367
7.89858	0.730013	0.958593	0.930823
7.86144	0.720894	0.956294	0.923993
7.82448	0.712436	0.958154	0.922939
7.78769	0.702191	0.95783	0.919112
7.75108	0.690104	0.955376	0.916995
7.71464	0.678282	0.955732	0.916288
7.67837	0.667294	0.949653	0.912547
7.64227	0.657987	0.945733	0.907637
7.60634	0.65342	0.944561	0.906165
7.57058	0.648892	0.93815	0.905434
7.53499	0.64007	0.938293	0.900778
7.49956	0.633374	0.931717	0.892824
7.4643	0.625854	0.928779	0.894757
7.42921	0.615813	0.930636	0.890889
7.39428	0.604395	0.927198	0.887488
7.35952	0.594291	0.925061	0.885586
7.32492	0.585795	0.923896	0.885544
7.29048	0.575719	0.915079	0.885276
7.2562	0.565513	0.91491	0.883505
7.22209	0.561392	0.910919	0.882158
7.18813	0.552677	0.909752	0.879319
7.15434	0.543567	0.902173	0.87676
7.1207	0.535323	0.901766	0.876394
7.08723	0.529388	0.897659	0.871121
7.05391	0.522479	0.894755	0.867932
7.02074	0.512527	0.890081	0.862141
6.98773	0.502256	0.885971	0.858916
6.95488	0.495956	0.880099	0.856632
6.92218	0.490844	0.872572	0.851589
6.88964	0.480638	0.872153	0.846278
6.85725	0.474141	0.871751	0.840924
6.82501	0.467544	0.864929	0.839712
6.79292	0.460465	0.862447	0.830322
6.76099	0.453459	0.853868	0.827434
6.7292	0.448751	0.850471	0.821215
6.69756	0.437276	0.846616	0.816291
6.66607	0.429419	0.836831	0.81409
6.63473	0.423949	0.837159	0.8084
6.60354	0.417766	0.831218	0.802791
6.57249	0.411852	0.824108	0.796247
6.54159	0.407218	0.825619	0.795629
6.51084	0.403746	0.817817	0.792319
6.48023	0.395374	0.807691	0.782786
6.44976	0.38823	0.802359	0.779004
6.41944	0.381649	0.800692	0.774483
6.38926	0.372878	0.796298	0.768662
6.35922	0.367621	0.790637	0.767594
6.32932	0.363103	0.787299	0.759214
6.29957	0.358564	0.786021	0.75262
6.26995	0.356432	0.773218	0.748579
6.24047	0.346984	0.76829	0.744726
6.21113	0.342698	0.768134	0.739712
6.18193	0.339675	0.759173	0.735543
6.15287	0.33864	0.757281	0.726355
6.12394	0.330773	0.755623	0.72654
6.09515	0.327024	0.749844	0.72225
6.06649	0.324134	0.748297	0.718565
6.03797	0.316245	0.747092	0.710296
6.00958	0.312929	0.735762	0.710396
5.98133	0.306237	0.735098	0.708024
5.95321	0.30529	0.73009	0.703218
5.92522	0.302107	0.727692	0.696958
5.89736	0.295896	0.719388	0.694452
5.86964	0.293841	0.713086	0.690205
5.84204	0.291051	0.717248	0.683385
5.81457	0.291508	0.707995	0.681074
5.78724	0.288144	0.699142	0.672959
5.76003	0.28557	0.69074	0.671607
5.73295	0.280334	0.689345	0.668937
5.706	0.275108	0.680191	0.660681
5.67917	0.273103	0.680643	0.660118
5.65247	0.269877	0.684661	0.659165
5.62589	0.269566	0.676275	0.651442
5.59944	0.265669	0.674959	0.647725
5.57312	0.263632	0.666464	0.64309
5.54692	0.260818	0.660636	0.639848
5.52084	0.260004	0.659508	0.634866
5.49488	0.257073	0.656868	0.629572
5.46905	0.252539	0.657627	0.627584
5.44334	0.250633	0.65384	0.621822
5.41774	0.247105	0.650363	0.620677
5.39227	0.244168	0.642065	0.619994
5.36692	0.241642	0.640346	0.612456
5.34169	0.239418	0.637994	0.610145
5.31658	0.234621	0.635668	0.60903
5.29158	0.232324	0.631476	0.607193
5.2667	0.232467	0.622964	0.60592
5.24194	0.232643	0.620152	0.604611
5.2173	0.228353	0.617552	0.594436
5.19277	0.227614	0.618567	0.594671
5.16835	0.227993	0.609848	0.588861
5.14405	0.223115	0.606697	0.583286
5.11987	0.222699	0.608201	0.582477
5.0958	0.220631	0.599762	0.581393
5.07184	0.222149	0.601962	0.574447
5.048	0.221925	0.596831	0.5715
5.02426	0.22038	0.59982	0.571377
5.00064	0.215366	0.592231	0.569633
4.97713	0.210204	0.586705	0.568455
4.95373	0.214288	0.588056	0.564479
4.93044	0.211887	0.57938	0.558803
4.90726	0.21076	0.571058	0.557126
4.88419	0.208219	0.578202	0.557345
4.86123	0.204573	0.576029	0.550021
4.83837	0.208456	0.57794	0.547966
4.81563	0.205944	0.57025	0.549302
4.79299	0.205194	0.568437	0.543898
4.77045	0.204366	0.563892	0.547076
4.74802	0.20196	0.559875	0.543172
4.7257	0.200778	0.557968	0.541951
4.70348	0.200551	0.554092	0.534627
4.68137	0.197714	0.55069	0.530055
4.65936	0.199123	0.549133	0.531174
4.63746	0.198493	0.544581	0.532145
4.61565	0.199098	0.545225	0.529504
4.59395	0.195524	0.539914	0.528572
4.57235	0.196308	0.540104	0.522681
4.55086	0.194652	0.536064	0.520292
4.52946	0.193632	0.532542	0.521581
4.50817	0.189909	0.532472	0.516663
4.48697	0.190686	0.528523	0.515108
4.46588	0.189326	0.51982	0.51674
4.44488	0.186845	0.517454	0.51432
4.42398	0.186111	0.512408	0.511883
4.40318	0.184618	0.515929	0.508692
4.38248	0.181272	0.515518	0.504346
4.36188	0.180932	0.507964	0.498855
4.34137	0.178501	0.503841	0.501682
4.32096	0.179405	0.498525	0.503637
4.30065	0.178085	0.500928	0.501108
4.28043	0.17662	0.496626	0.498886
4.2603	0.174286	0.497423	0.497275
4.24027	0.178516	0.493655	0.49352
4.22034	0.17673	0.49245	0.493994
4.2005	0.176793	0.486713	0.489606
4.18075	0.176595	0.483999	0.485122
4.16109	0.174807	0.483284	0.483415
4.14153	0.173752	0.482612	0.482023
4.12206	0.173207	0.481621	0.478122
4.10268	0.173115	0.481663	0.479197
4.08339	0.171219	0.478665	0.475966
4.06419	0.169727	0.475563	0.473869
4.04508	0.169796	0.476321	0.472273
4.02607	0.170694	0.473463	0.473553
4.00714	0.168093	0.474397	0.472243
3.9883	0.16858	0.467736	0.468326
3.96955	0.16636	0.474141	0.467691
3.95089	0.164891	0.471753	0.466838
3.93231	0.167529	0.469454	0.462308
3.91382	0.163142	0.463878	0.458826
3.89542	0.162015	0.465323	0.453906
3.87711	0.158883	0.464364	0.45362
3.85888	0.160327	0.462517	0.451919
3.84074	0.16082	0.456205	0.452235
3.82268	0.161702	0.454701	0.449033
3.80471	0.156263	0.452297	0.443539
3.78682	0.154919	0.45415	0.447044
3.76902	0.156491	0.460001	0.446361
3.7513	0.155561	0.452353	0.446702
3.73366	0.155236	0.450517	0.440634
3.71611	0.15378	0.451327	0.438654
3.69864	0.151994	0.449511	0.438943
3.68125	0.15426	0.450258	0.437346
3.66394	0.152821	0.44684	0.4406
3.64671	0.153342	0.439578	0.436306
3.62957	0.151732	0.443001	0.438446
3.61251	0.150177	0.446491	0.436787
3.59552	0.150091	0.447352	0.434304
3.57862	0.147139	0.449796	0.431563
3.56179	0.147991	0.447627	0.432905
3.54505	0.148933	0.444715	0.430646
3.52838	0.148596	0.448658	0.433491
3.51179	0.150179	0.44962	0.434909
3.49528	0.146202	0.44919	0.435468
3.47885	0.144429	0.450106	0.43441
3.46249	0.144925	0.445375	0.437352
3.44621	0.143541	0.452823	0.439925
3.43001	0.143271	0.451379	0.435139
3.41389	0.140153	0.454426	0.437605
3.39784	0.140213	0.450315	0.439748
3.38186	0.137269	0.452917	0.438492
3.36596	0.139244	0.45412	0.439466
3.35014	0.141901	0.451886	0.442973
3.33439	0.141944	0.460004	0.442319
3.31871	0.141088	0.456487	0.443421
3.30311	0.14399	0.458675	0.445344
3.28758	0.147556	0.461348	0.445824
3.27212	0.147715	0.470291	0.449886
3.25674	0.148427	0.469664	0.451693
3.24143	0.152334	0.468729	0.453837
3.22619	0.151786	0.471461	0.456715
3.21102	0.15493	0.478854	0.458629
3.19592	0.158263	0.475688	0.454857
3.1809	0.161527	0.480405	0.458944
3.16594	0.159769	0.476932	0.461878
3.15106	0.164084	0.474474	0.45708
3.13624	0.169487	0.476834	0.453972
3.10682	0.173377	0.474358	0.454683
3.09222	0.173159	0.479354	0.453927
3.07768	0.179239	0.477549	0.451542
3.06321	0.181494	0.47353	0.452985
3.04881	0.183121	0.469328	0.452437
3.03447	0.183217	0.473635	0.452315
3.02021	0.187224	0.467876	0.450892
3.00601	0.182827	0.472721	0.449276
2.99187	0.18084	0.469787	0.447377
2.97781	0.181678	0.460601	0.442888
2.96381	0.179449	0.461325	0.441172
2.94987	0.176058	0.460231	0.43909
2.93601	0.176314	0.460614	0.443914
2.9222	0.172802	0.458308	0.441784
2.90846	0.171735	0.458503	0.442026
2.89479	0.167446	0.455248	0.442436
2.88118	0.16684	0.455026	0.443281
2.86763	0.166575	0.451419	0.440816
2.85415	0.167418	0.457026	0.43646
2.84073	0.166311	0.454462	0.43851
2.82738	0.166824	0.455087	0.43644
2.81408	0.166419	0.454232	0.43567
2.80085	0.164711	0.457401	0.431323
2.78769	0.162794	0.446408	0.430969
2.77458	0.166593	0.44831	0.430894
2.76154	0.167331	0.444554	0.426618
2.74855	0.165772	0.446902	0.428562
2.73563	0.165359	0.444902	0.422713
2.72277	0.168332	0.449974	0.425821
2.70997	0.165168	0.449987	0.427064
2.69723	0.164349	0.444652	0.42362
2.68455	0.168049	0.448186	0.426378
2.67193	0.164129	0.447719	0.424283
2.65936	0.165359	0.444062	0.422086
2.64686	0.163738	0.446148	0.421668
2.63442	0.164111	0.44832	0.425921
2.62203	0.163582	0.450252	0.422148
2.6097	0.162971	0.444777	0.42298
2.59743	0.161695	0.443433	0.418765
2.58522	0.165178	0.442615	0.418446
2.57307	0.164621	0.441875	0.418024
2.56097	0.164398	0.44195	0.412096
2.54893	0.164138	0.443982	0.411404
2.53695	0.165718	0.439519	0.408495
2.52502	0.166245	0.440888	0.407593
2.51315	0.166342	0.438428	0.404771
2.50133	0.16702	0.438187	0.401991
2.48957	0.164683	0.433575	0.397601
2.47787	0.164412	0.433702	0.398331
2.46622	0.160357	0.432131	0.395622
2.45462	0.165098	0.428008	0.394492
2.44308	0.16001	0.422711	0.384974
2.4316	0.156383	0.424829	0.389272
2.42017	0.155857	0.417874	0.387954
2.40879	0.154252	0.425783	0.384843
2.39746	0.150145	0.42152	0.38754
2.38619	0.150818	0.41203	0.384323
2.37497	0.145581	0.415243	0.383471
2.36381	0.14808	0.417734	0.378106
2.35269	0.143127	0.410171	0.380929
2.34163	0.141916	0.414276	0.381223
2.33062	0.141981	0.410163	0.378962
2.31967	0.141445	0.413849	0.378137
2.30876	0.142179	0.418369	0.376601
2.29791	0.139818	0.41413	0.381436
2.2871	0.139668	0.413871	0.380281
2.27635	0.14221	0.413515	0.38216
2.26565	0.140556	0.413044	0.380139
2.255	0.136831	0.414965	0.378636
2.24439	0.141965	0.417359	0.379509
2.23384	0.140541	0.413589	0.380314
2.22334	0.139316	0.410344	0.374249
2.21289	0.141917	0.407538	0.371144
2.20248	0.143838	0.408189	0.373389
2.19213	0.145457	0.406516	0.371003
2.18182	0.149054	0.400598	0.375636
2.17156	0.150053	0.400835	0.371269
2.16135	0.150066	0.399823	0.365067
2.15119	0.151614	0.39589	0.361772
2.14108	0.153138	0.399292	0.360373
2.13101	0.152483	0.394556	0.360977
2.12099	0.151865	0.390704	0.351755
2.11102	0.152654	0.387435	0.353357
2.1011	0.153698	0.386763	0.349167
2.09122	0.154025	0.378058	0.348298
2.08139	0.153749	0.374577	0.347284
2.0716	0.152848	0.375411	0.345558
2.06186	0.152587	0.371025	0.348447
2.05217	0.149371	0.370224	0.345663
2.04252	0.147819	0.371386	0.34592
2.03292	0.147994	0.368109	0.342256
2.02336	0.146416	0.363263	0.339896
2.01385	0.142981	0.360999	0.346635
Supp. Fig 1I:
90th Percentil				10th Percentil
MW (Kbp)				MW (Kbp)
WT	tert-/- no Cre	tert-/- + Cre		WT	tert-/- no Cre	tert-/- + Cre
16.17	13.49	15.39		6.05	4.77	5.12
16.36	13.87	14.37		5.72	4.76	4.71
16.71	14.4	15.06		6.75	4.85	4.94
16.87	15.28	14.44		6.53	5.14	4.91
16.95	14	14.66		5.95	4.77	5.1
17.15	14.61	14.07		5.32	5.22	4.9
15.72	14.3	13.64		6.48	4.94	4.77
Supp. Fig 1J:
Mean telomere length (Kb)
WT	tert-/- no Cre	tert-/- + Cre
8.33	6.23	7.05
7.98	6.14	6.14
8.92	6.34	6.69
8.96	7.04	6.54
8.3	6.3	6.88
7.54	7.1	6.52
8.67	6.49	6.22
Supp. Fig 1K:
Relative telomerase activity
Hela cells	WT	tert-/- no Cre	tert-/- + Cre
1.00627	0.00397238	0.00010509	0.00205647
0.114913	0.0783567	0.00081057	0.00100937
1	0.00112461	0.0004718	1.129e-06
	0.0376565
	0.00158758
	0.0347294
Supp. Fig 1M:
	Signal intensity
MW (Kb)	WT	tert-/- no Cre	tert-/- + Cre
24.8976	0.252595	0.0876753	0.0992867
24.768	0.247831	0.0813344	0.0937291
24.639	0.252711	0.0928995	0.0931524
24.5108	0.252318	0.110377	0.101122
24.3832	0.255412	0.109881	0.113953
24.2563	0.256633	0.0874184	0.11482
24.13	0.264871	0.0986697	0.10976
24.0044	0.267855	0.100717	0.108224
23.8794	0.275029	0.110619	0.110265
23.7551	0.269473	0.099724	0.107149
23.6314	0.271582	0.109299	0.108675
23.5084	0.283886	0.102543	0.110274
23.3861	0.288762	0.10677	0.102585
23.2643	0.288877	0.108972	0.111429
23.1432	0.291469	0.10688	0.10786
23.0227	0.302811	0.117654	0.118772
22.9029	0.303878	0.123437	0.113133
22.7837	0.31011	0.117564	0.117048
22.6651	0.317661	0.121482	0.117649
22.5471	0.31832	0.117093	0.112648
22.4297	0.326737	0.118674	0.116063
22.3129	0.333438	0.113394	0.118072
22.1968	0.341123	0.0992775	0.127254
22.0812	0.345886	0.118752	0.134036
21.9663	0.35387	0.123288	0.128601
21.852	0.355829	0.125226	0.127063
21.7382	0.363877	0.126431	0.124526
21.625	0.371587	0.136927	0.119988
21.5125	0.379618	0.126614	0.107171
21.4005	0.388021	0.12972	0.123091
21.2891	0.397294	0.139304	0.128414
21.1783	0.401199	0.126373	0.130754
21.068	0.406043	0.131074	0.124852
20.9583	0.416903	0.134856	0.131204
20.8492	0.431624	0.139622	0.123809
20.7407	0.441671	0.134492	0.140318
20.6327	0.450224	0.147913	0.131692
20.5253	0.455953	0.133915	0.125659
20.4185	0.468163	0.143018	0.130423
20.3122	0.46982	0.144837	0.144545
20.2065	0.488631	0.142231	0.139459
20.1013	0.502894	0.135133	0.132598
19.9966	0.509555	0.151037	0.140343
19.8925	0.521511	0.151344	0.13643
19.789	0.537449	0.156895	0.146629
19.686	0.552709	0.161761	0.152285
19.5835	0.555743	0.160041	0.14377
19.4815	0.573488	0.148319	0.15199
19.3801	0.590178	0.174966	0.157797
19.2792	0.608444	0.170642	0.16094
19.1789	0.620806	0.175525	0.160351
19.079	0.633685	0.170731	0.160351
18.9797	0.649367	0.173588	0.165242
18.8809	0.663173	0.170615	0.170043
18.7826	0.67689	0.168516	0.169952
18.6849	0.688829	0.182417	0.170856
18.5876	0.705263	0.183381	0.177887
18.4908	0.711447	0.175943	0.183746
18.3946	0.729369	0.183247	0.18104
18.2988	0.744907	0.183164	0.18756
18.2036	0.75489	0.201965	0.196726
18.1088	0.772134	0.198017	0.203756
18.0145	0.786967	0.195117	0.20362
17.9208	0.79651	0.208943	0.209808
17.8275	0.811651	0.202219	0.214758
17.7347	0.828068	0.207403	0.231421
17.6424	0.845613	0.219777	0.219582
17.5505	0.851596	0.219232	0.234556
17.4592	0.86807	0.217766	0.224124
17.3683	0.880466	0.226438	0.233365
17.2779	0.883748	0.241481	0.242646
17.1879	0.895327	0.238656	0.241572
17.0984	0.900265	0.250496	0.255195
17.0094	0.916664	0.262802	0.253226
16.9209	0.927151	0.250432	0.260699
16.8328	0.931515	0.257827	0.264753
16.7452	0.933511	0.264831	0.275655
16.658	0.932664	0.277013	0.275549
16.5713	0.936033	0.273951	0.290688
16.485	0.94399	0.289066	0.283286
16.3992	0.943741	0.299171	0.284865
16.3139	0.936859	0.313413	0.283791
16.2289	0.939502	0.315909	0.289511
16.1444	0.932094	0.332013	0.288262
16.0604	0.934526	0.325405	0.297792
15.9768	0.936255	0.343776	0.31381
15.8936	0.937546	0.353324	0.315454
15.8109	0.928519	0.37364	0.310056
15.7286	0.925785	0.366895	0.324255
15.6467	0.920673	0.374375	0.329567
15.5653	0.915657	0.385921	0.319782
15.4842	0.914031	0.401841	0.341729
15.4036	0.903183	0.407623	0.340042
15.3234	0.894111	0.406467	0.35349
15.2437	0.886053	0.426151	0.347583
15.1643	0.879571	0.428755	0.357493
15.0854	0.87103	0.437792	0.3711
15.0069	0.858504	0.443313	0.378791
14.7737	0.849882	0.458511	0.380122
14.6968	0.839551	0.465233	0.396817
14.6203	0.830482	0.463039	0.400283
14.5442	0.822657	0.465062	0.425621
14.4685	0.812193	0.468675	0.426518
14.3932	0.803525	0.472022	0.431791
14.3182	0.798096	0.473193	0.44194
14.2437	0.791628	0.487662	0.451476
14.1696	0.782911	0.497944	0.471338
14.0958	0.773304	0.49429	0.464851
14.0224	0.761061	0.500593	0.471869
13.9494	0.752579	0.519634	0.47854
13.8768	0.740295	0.534693	0.484512
13.8046	0.735999	0.552486	0.476541
13.7327	0.724108	0.561149	0.478232
13.6612	0.717057	0.565782	0.475043
13.5901	0.706149	0.564249	0.480977
13.5194	0.69813	0.575665	0.501522
13.449	0.687652	0.579932	0.506618
13.379	0.680004	0.583893	0.510783
13.3093	0.66776	0.598256	0.521091
13.2401	0.660309	0.604803	0.534534
13.1711	0.652545	0.601544	0.53622
13.2401	0.636255	0.61017	0.537613
13.1711	0.633408	0.622751	0.553162
13.1026	0.623368	0.625652	0.560937
13.0344	0.613123	0.632612	0.57453
12.9665	0.608541	0.62426	0.57153
12.899	0.596851	0.619519	0.579624
12.8319	0.58685	0.638852	0.572757
12.7651	0.576378	0.624932	0.575064
12.6986	0.571971	0.627788	0.575936
12.6325	0.561895	0.625088	0.56035
12.5667	0.547059	0.626631	0.567507
12.5013	0.544775	0.629774	0.565371
12.4363	0.542498	0.63352	0.564497
12.3715	0.535873	0.623108	0.560124
12.3071	0.533408	0.614501	0.555108
12.243	0.526344	0.634555	0.553536
12.1793	0.523716	0.639409	0.549502
12.1159	0.520988	0.64427	0.565903
12.0528	0.512853	0.651742	0.558301
11.9901	0.518179	0.649092	0.563873
11.9277	0.510039	0.656746	0.56238
11.8656	0.51299	0.667065	0.563519
11.8038	0.507318	0.6656	0.567068
11.7424	0.502473	0.679543	0.56661
11.6813	0.491815	0.674037	0.576013
11.6204	0.494745	0.672904	0.580065
11.56	0.493682	0.670337	0.573633
11.4998	0.494484	0.682394	0.576327
11.4399	0.494058	0.67146	0.591143
11.3804	0.495538	0.681667	0.60327
11.3211	0.497176	0.676403	0.608765
11.2622	0.491152	0.687691	0.620997
11.2036	0.480165	0.671404	0.634289
11.1452	0.485524	0.672556	0.63132
11.0872	0.482264	0.680029	0.638812
11.0295	0.4869	0.683551	0.650036
10.9721	0.486796	0.703703	0.656708
10.915	0.484743	0.697182	0.66924
10.8582	0.480645	0.700804	0.675013
10.8016	0.48582	0.699993	0.683158
10.7454	0.48829	0.703508	0.695441
10.6895	0.480514	0.725241	0.698119
10.6338	0.482599	0.72776	0.708262
10.5785	0.483471	0.742811	0.720006
10.5234	0.482696	0.743841	0.730225
10.4686	0.481589	0.764724	0.741211
10.4141	0.474123	0.767593	0.758817
10.3599	0.479388	0.773496	0.758727
10.306	0.476854	0.790191	0.777384
10.2523	0.469096	0.794329	0.788412
10.199	0.472582	0.801962	0.796283
10.1459	0.483101	0.818148	0.797898
10.0931	0.473006	0.819464	0.819301
10.0405	0.476288	0.825676	0.829443
9.98825	0.473506	0.849376	0.844747
9.93625	0.474744	0.853784	0.843786
9.88453	0.47316	0.862894	0.85062
9.83307	0.477096	0.865778	0.860526
9.78189	0.468608	0.86218	0.861284
9.73097	0.472333	0.871486	0.866913
9.68031	0.469911	0.879707	0.879655
9.62992	0.468114	0.891548	0.880565
9.57979	0.466373	0.897159	0.887931
9.52992	0.466271	0.895274	0.896372
9.48031	0.463269	0.902901	0.905141
9.43096	0.46896	0.898069	0.906869
9.38187	0.467488	0.915963	0.909463
9.33303	0.467114	0.923591	0.918144
9.28444	0.462257	0.934421	0.9302
9.23611	0.46249	0.926121	0.930656
9.18803	0.463904	0.926574	0.931974
9.1402	0.461771	0.943	0.934862
9.09262	0.457021	0.950537	0.942947
9.04529	0.458886	0.939625	0.949875
8.9982	0.458144	0.936566	0.94416
8.95136	0.451891	0.953904	0.9395
8.90477	0.449917	0.946821	0.941485
8.85841	0.445558	0.951797	0.948413
8.8123	0.447597	0.943261	0.93965
8.76642	0.441891	0.953293	0.947851
8.72079	0.442936	0.950283	0.944804
8.67539	0.436049	0.954677	0.93558
8.63023	0.439211	0.959323	0.939976
8.58531	0.430982	0.967165	0.952895
8.54061	0.42555	0.956767	0.951841
8.49616	0.420378	0.951662	0.9556
8.45193	0.416424	0.962045	0.949835
8.40793	0.414934	0.968756	0.956571
8.36416	0.412593	0.963451	0.947187
8.32062	0.407455	0.95569	0.95161
8.27731	0.407249	0.962431	0.9477
8.23422	0.402324	0.950888	0.939275
8.19136	0.400061	0.961953	0.938068
8.14871	0.396778	0.957642	0.932042
8.10629	0.394433	0.951366	0.924491
8.0641	0.389037	0.950232	0.924599
8.02212	0.386284	0.945275	0.917667
7.98036	0.382849	0.947155	0.918957
7.93882	0.383355	0.93131	0.91538
7.89749	0.378998	0.939042	0.909955
7.85638	0.368345	0.92415	0.914696
7.81548	0.375766	0.929432	0.91504
7.7748	0.367311	0.910103	0.905785
7.73432	0.363738	0.907469	0.89573
7.69406	0.355245	0.900809	0.903826
7.65401	0.346254	0.898402	0.892426
7.61417	0.347642	0.881959	0.892917
7.57453	0.344918	0.897171	0.892753
7.5351	0.342567	0.877754	0.890279
7.49587	0.344246	0.859984	0.892267
7.45685	0.336828	0.860373	0.880645
7.41804	0.333806	0.855815	0.868062
7.37942	0.329765	0.8419	0.86134
7.34101	0.326169	0.837447	0.861852
7.30279	0.329662	0.819992	0.847082
7.26478	0.325059	0.819875	0.83927
7.22696	0.328706	0.804964	0.836255
7.18934	0.321025	0.796188	0.814552
7.15191	0.316313	0.781869	0.818679
7.11468	0.321126	0.778602	0.821422
7.07765	0.309489	0.768419	0.817942
7.0408	0.301073	0.777211	0.801822
7.00415	0.307375	0.769128	0.79788
6.96769	0.299344	0.752812	0.784504
6.93142	0.302611	0.753555	0.778364
6.89534	0.29989	0.741643	0.773829
6.85944	0.300683	0.743229	0.773472
6.82374	0.295754	0.740788	0.767769
6.78821	0.294199	0.730373	0.760019
6.75288	0.286066	0.725139	0.759521
6.71772	0.284579	0.709902	0.74545
6.68275	0.280791	0.725055	0.73789
6.64797	0.279682	0.713187	0.744441
6.61336	0.281166	0.700769	0.737342
6.57893	0.279403	0.704581	0.738842
6.54469	0.271001	0.696934	0.73322
6.51062	0.266078	0.679265	0.727314
6.47673	0.267051	0.685525	0.719124
6.44301	0.266784	0.675983	0.708148
6.40947	0.265453	0.665763	0.713605
6.37611	0.255651	0.653197	0.709889
6.34291	0.262798	0.650731	0.703612
6.30989	0.251446	0.645741	0.695755
6.27705	0.24429	0.645492	0.686821
6.24437	0.238612	0.621056	0.682814
6.21187	0.238137	0.617082	0.675794
6.17953	0.240825	0.623776	0.667257
6.14736	0.234147	0.613598	0.659698
6.11536	0.236184	0.611138	0.649494
6.08353	0.235373	0.592986	0.66079
6.05186	0.228366	0.59935	0.647632
6.02035	0.22537	0.579198	0.635808
5.98901	0.221088	0.567084	0.63496
5.95784	0.220195	0.573282	0.610499
5.92682	0.212183	0.551415	0.622168
5.89597	0.213206	0.554833	0.618751
5.86528	0.208865	0.544215	0.602182
5.83475	0.208082	0.539177	0.611472
5.80437	0.204116	0.530999	0.607783
5.77416	0.199395	0.526524	0.591103
5.7441	0.197171	0.509494	0.582578
5.7142	0.198466	0.506512	0.575776
5.68445	0.198143	0.510303	0.575318
5.65486	0.197955	0.494204	0.563636
5.62542	0.188667	0.490748	0.556864
5.59614	0.192482	0.488125	0.554211
5.56701	0.19052	0.49076	0.539123
5.53803	0.185185	0.477745	0.535012
5.5092	0.186776	0.465577	0.531213
5.48052	0.188198	0.459706	0.518066
5.45199	0.186189	0.434176	0.516696
5.42361	0.180515	0.452454	0.50975
5.39538	0.181586	0.437568	0.496629
5.36729	0.179754	0.429875	0.495838
5.33935	0.177235	0.427392	0.486141
5.31156	0.17508	0.425308	0.484341
5.28391	0.174341	0.409915	0.487463
5.2564	0.17125	0.404365	0.474785
5.22904	0.166644	0.398374	0.471122
5.20182	0.167611	0.396169	0.471259
5.17474	0.162079	0.385158	0.46984
5.1478	0.149935	0.3792	0.463491
5.12101	0.155114	0.367682	0.465077
5.09435	0.15929	0.371271	0.449469
5.06783	0.15852	0.373201	0.446602
5.04145	0.153083	0.369984	0.452093
5.0152	0.156607	0.364792	0.43213
4.9891	0.152433	0.344951	0.431567
4.96312	0.149273	0.35739	0.430014
4.93729	0.152657	0.334455	0.421266
4.91159	0.146549	0.332924	0.413626
4.88602	0.142501	0.326373	0.411431
4.86058	0.142005	0.313897	0.406318
4.83528	0.144377	0.323273	0.407762
4.81011	0.1428	0.313132	0.411152
4.78507	0.140033	0.310372	0.395907
4.76016	0.138218	0.307819	0.401968
4.73538	0.138206	0.294728	0.400122
4.71073	0.134889	0.29102	0.382412
4.68621	0.132998	0.279286	0.391938
4.66182	0.133553	0.274648	0.385532
4.63755	0.128322	0.275249	0.375987
4.61341	0.13231	0.280054	0.383734
4.58939	0.135891	0.262817	0.373052
4.5655	0.130634	0.261711	0.370795
4.54173	0.130402	0.259064	0.363617
4.51809	0.129932	0.263276	0.359607
4.49457	0.116955	0.243233	0.358336
4.47118	0.123391	0.251589	0.348573
4.4479	0.118487	0.233104	0.356142
4.42475	0.121745	0.243609	0.349023
4.40171	0.115334	0.224348	0.35089
4.3788	0.118226	0.22158	0.349017
4.356	0.116387	0.229723	0.33361
4.33333	0.114402	0.217879	0.324553
4.31077	0.118744	0.205666	0.331039
4.28833	0.118718	0.20826	0.322651
4.26601	0.117055	0.205156	0.321074
4.2438	0.115141	0.197278	0.316081
4.22171	0.114764	0.205081	0.323729
4.19973	0.112956	0.190485	0.323575
4.17787	0.114904	0.191227	0.307764
4.15612	0.109314	0.196036	0.310705
4.13449	0.113112	0.18	0.29993
4.11296	0.106329	0.176953	0.301984
4.09155	0.112535	0.189161	0.299934
4.07025	0.113752	0.159784	0.305816
4.04907	0.108531	0.172011	0.305225
4.02799	0.112148	0.165293	0.299485
4.00702	0.108539	0.170777	0.305522
3.98616	0.10351	0.160122	0.308286
3.96541	0.104232	0.160635	0.303018
3.94477	0.109524	0.15817	0.298901
3.92423	0.106229	0.1573	0.294557
3.90381	0.104563	0.152313	0.288516
3.88348	0.106702	0.156553	0.288273
3.86327	0.104853	0.160949	0.283191
3.84316	0.110744	0.165055	0.289633
3.82315	0.108952	0.162939	0.290863
3.80325	0.111675	0.160429	0.28362
3.78345	0.105964	0.176064	0.291824
3.76376	0.111168	0.156952	0.28766
3.74416	0.10696	0.16284	0.292021
3.72467	0.113143	0.165559	0.298507
3.70528	0.116407	0.164733	0.289854
3.686	0.115431	0.161392	0.291561
3.66681	0.118395	0.162015	0.282951
3.64772	0.116419	0.166426	0.29982
3.62873	0.111605	0.171831	0.292295
3.60984	0.1124	0.167357	0.294228
3.59105	0.121132	0.169808	0.30253
3.57236	0.129209	0.168275	0.303555
3.55376	0.129716	0.163697	0.319261
3.53526	0.127329	0.171699	0.307779
3.51686	0.131396	0.164799	0.301036
3.49855	0.131865	0.156404	0.308371
3.48034	0.122746	0.1616	0.309096
3.46222	0.130048	0.16815	0.316702
3.4442	0.133479	0.170204	0.328993
3.42627	0.13341	0.162343	0.326158
3.40843	0.135291	0.179455	0.334546
3.39069	0.140539	0.167457	0.335507
3.37304	0.138399	0.167466	0.333333
3.35548	0.138262	0.168571	0.331088
3.33801	0.137102	0.175483	0.339397
3.32064	0.137893	0.167715	0.340957
3.30335	0.139114	0.167993	0.335628
3.28615	0.132749	0.169942	0.343868
3.26905	0.143431	0.174423	0.339419
3.25203	0.143673	0.177991	0.334075
3.2351	0.142398	0.167648	0.348035
3.21826	0.142264	0.164402	0.350494
3.20151	0.140131	0.159507	0.345525
3.18484	0.142153	0.170036	0.34902
3.16826	0.141039	0.176968	0.349402
2.96043	0.14508	0.169378	0.35172
2.94502	0.142258	0.174432	0.353083
2.92969	0.143992	0.162567	0.349024
2.91444	0.141571	0.166187	0.354502
2.89926	0.144488	0.167955	0.354852
2.88417	0.148522	0.158718	0.356096
2.86916	0.149905	0.163526	0.35106
2.85422	0.143944	0.172634	0.365074
2.83936	0.144898	0.177717	0.367828
2.82458	0.143693	0.186404	0.366021
2.80988	0.143906	0.184306	0.356169
2.79525	0.144649	0.17148	0.362851
2.7807	0.143988	0.175937	0.368176
2.76623	0.146526	0.179498	0.363908
2.75183	0.149966	0.182482	0.369366
2.7375	0.147419	0.189366	0.372234
2.72325	0.147282	0.178831	0.363927
2.70908	0.14519	0.172613	0.355371
2.69497	0.143599	0.152321	0.356128
2.68094	0.139413	0.160838	0.349391
2.66699	0.137719	0.160125	0.346081
2.65311	0.14092	0.156645	0.339652
2.63929	0.13959	0.162403	0.348162
2.62555	0.140513	0.165047	0.332561
2.61189	0.138092	0.156948	0.332529
2.59829	0.137383	0.156762	0.324347
2.58477	0.132004	0.140502	0.32335
2.57131	0.134863	0.154748	0.315353
2.55792	0.131688	0.149345	0.315682
2.54461	0.132374	0.13486	0.318762
2.53136	0.134137	0.133081	0.317506
2.51819	0.12325	0.134955	0.313093
2.50508	0.138352	0.13063	0.313206
2.49204	0.12802	0.134674	0.314065
2.47906	0.127427	0.127526	0.314885
2.46616	0.122525	0.142213	0.304754
2.45332	0.1203	0.131102	0.304655
2.44055	0.123293	0.148007	0.291999
2.42785	0.124319	0.12999	0.303143
2.41521	0.12282	0.120043	0.287128
2.40263	0.120591	0.125054	0.282097
2.39013	0.11909	0.119654	0.286922
2.37769	0.115378	0.109573	0.276498
2.36531	0.11762	0.111055	0.281459
2.35299	0.115976	0.110654	0.292916
2.34075	0.11035	0.116607	0.280328
2.32856	0.109757	0.105401	0.274708
2.31644	0.107806	0.106819	0.271472
2.30438	0.107691	0.11166	0.262605
2.29239	0.102004	0.107062	0.274975
2.28045	0.108803	0.103739	0.267371
2.26858	0.101942	0.111431	0.262092
2.25677	0.101583	0.102052	0.260938
2.24502	0.104342	0.10152	0.253507
2.23334	0.099921	0.109399	0.259051
2.22171	0.0968427	0.0955626	0.245332
2.21015	0.0963122	0.100323	0.243455
2.19864	0.0966702	0.0823577	0.239105
2.1872	0.092192	0.0810075	0.233509
2.17581	0.0943886	0.0830175	0.232049
2.16448	0.0906269	0.0729712	0.227861
2.15322	0.0856144	0.0685902	0.225683
2.14201	0.0893677	0.071055	0.225022
2.13086	0.0902969	0.0751256	0.220149
2.11976	0.0851976	0.0683488	0.215142
2.10873	0.0901614	0.0628834	0.209064
2.09775	0.0774632	0.0619515	0.212946
2.08683	0.0802352	0.0600478	0.208123
Supp. Fig 1N:
90th Percentil				10th Percentil
MW (Kbp)				MW (Kbp)
WT	tert-/- no Cre	tert-/- + Cre		WT	tert-/- no Cre	tert-/- + Cre
22.96	15.89	16.36		7.63	5.6	5.73
22.08	16.4	15.49		6.84	5.67	5.17
23.08	16.14	18.2		6.93	5.55	5.3
23.2	15.65	16.36		6.7	5.6	5.4
21.46	16.36	15.2		6.68	5.41	5.35
20	15.98	15.24		5.96	6.23	5.23
20.85	15.98	15.53		6.91	5.42	5.48
Supp. Fig 1O:
Mean telomere length (Kb)
WT	tert-/- no Cre	tert-/- + Cre
12.45	8.32	8.86
11.6	8.76	7.93
11.92	8.61	8.53
11.8	8.46	8.26
11.41	8.44	7.97
10.1	9.22	7.95
11.31	8.3	8.21
Supp. Fig 1P:
Relative telomerase activity
Hela cells	WT	tert-/- no Cre	tert-/- + Cre
0.988174	0.235054	0.210062	0.200318
1.01197	0.185104	0.237652	0.200542
	0.414527	0.158079	0.154502
	0.591912
	0.46163
	0.720327
