# Supplementary material for: Gut-specific telomerase expression counteracts systemic aging in telomerase-deficient zebrafish
Source: Nat Aging. 2023 May 4;3(5):567–84. doi: 10.1038/s43587-023-00401-5 (PMC10191862; doi:10.1038/s43587-023-00401-5)
Supplement: Source Data Extended Data Fig. 2 — Statistical source data. [file 43587_2023_401_MOESM13_ESM.xlsx]

## Sheet: Feuil1
Supplementary Figure 2: Source Data
Supp. Fig 2A:
TUNEL positive cells per villus
WT	tert-/- no Cre	tert-/- + Cre
3.01667	2.85	5.36923
4.59583	5.5	4.82601
6.16667	5.0119	5.47436
5.53431	6.07407	3.88889
6.06818	5.29545	3.77778
	5.86167	5.13333
		4.375
Supp. Fig 2B:
TUNEL positive cells (%)
WT	tert-/- no Cre	tert-/- + Cre
13.2419	12.6965	15.8051
11.159	18.6697	13.8006
15.4738	14.8381	11.5141
18.335	16.1777	8.77327
9.66956	9.38029	11.283
10.5754	12.4984	10.5331
	11.0877	8.38804
Supp. Fig 2C:
TUNEL positive cells (%)
WT	tert-/- no Cre	tert-/- + Cre
7.93446	4.94253	8.51486
9.97279	10.1766	6.88175
8.09278	5.35588	5.74827
6.65314	9.89559	11.188
6.17148	9.3974	5.21861
6.81206	7.14105	7.75291
	10.0187
