# Supplementary material for: Gut-specific telomerase expression counteracts systemic aging in telomerase-deficient zebrafish
Source: Nat Aging. 2023 May 4;3(5):567–84. doi: 10.1038/s43587-023-00401-5 (PMC10191862; doi:10.1038/s43587-023-00401-5)
Supplement: Source Data Extended Data Fig. 3 — Statistical source data. [file 43587_2023_401_MOESM14_ESM.xlsx]

## Sheet: Feuil1
Supplementary Figure 3: Source Data
Supp. Fig 3A:
	PCNA positive cells per intervillus
	WT						tert-/- no Cre						tert-/- + Cre
Lamina propria width (µm)	Sample 1	Sample 2	Sample 3	Sample 4	Sample 5	Sample 6	Sample 1	Sample 2	Sample 3	Sample 4	Sample 5	Sample 6	Sample 1	Sample 2	Sample 3	Sample 4	Sample 5	Sample 6
9.31997							6
16.6931							1
17.576							2
12.7222							8
11.7961							6
11.2288							9
10.4012							3
16.5946							0
19.0824							0
17.8382							0
16.574							2
27.9354							0
13.2001							5
15.21							5
26.1908							2
19.7161							0
11.6197							4
13.3553							2
18.3327							2
15.7651							4
23.6438							2
14.9878							0
11.5231							2
20.9596								3
17.4975								5
14.9363								6
13.9046								2
17.33								2
19.4263								1
22.7049								2
17.4434								2
15.7651								2
10.0309								4
15.7651								2
10.3684								5
12.198								3
10.2435								4
12.3307								3
20.4232								2
10.8147								3
16.1799								0
14.9363								1
18.7043								1
20.8856								1
14.5692								1
10.0992								0
13.5407								0
13.4583								0
13.023								0
15.0284								0
9.31997								0
11.6126								0
10.3684								0
13.023								0
15.0966								0
7.08722								0
13.2001								0
9.13385								0
12.0917								0
9.18086								1
10.0309								0
29.1674								1
24.8043								0
18.22								2
9.09586								11
8.34624								6
15.3903									3
8.78802									2
7.86904									6
16.8412									2
12.9167									2
14.9595									1
12.0917									3
13.9046									2
11.2056									5
15.2499									4
18.3327									1
9.13385									5
11.3885									2
8.18009									7
5.31107									5
9.31997									2
9.98844									2
6.90239									3
4.14736									7
7.09946									6
4.72889									8
7.41888									4
6.34404									5
7.03828									3
9.20856									1
9.45714									4
9.4668									4
11.3885									3
15.7928									0
11.6197									0
9.18086									3
8.26381									2
11.1592									3
15.76									0
9.61943									1
13.2522									2
12.9637									5
12.4769													5
8.29472													6
7.47684													4
7.61337													3
7.03828													9
12.0557													1
15.6505													3
5.6408													8
3.56776													6
10.9493													2
4.69218													6
9.13385													1
12.8839													2
4.69218													8
5.39157													7
9.97105													8
10.4012													5
12.8633													6
20.0194													3
18.3707													4
9.67352													8
7.7924													9
10.9493													3
6.55785													6
9.09586													6
8.18009													8
10.4012													3
10.8862													5
10.8862													8
10.2435													3
6.80193														6
7.62496														6
12.3307														0
10.0992														2
6.22104														8
9.31997														5
8.05258														4
7.47684														3
3.42028														12
2.93278														6
7.47684														4
4.46678														10
5.98147														3
4.33026														17
5.01096														8
5.57962														9
5.27887														10
6.6873														2
5.56416														5
4.16797														10
6.1238														4
5.06248														4
13.6798														1
4.4861														2
9.96204														6
5.89453														2
5.24602														3
8.01007														2
7.56829														1
4.85447														6
18.3096															4
10.3684															9
9.13385															9
7.06275															5
8.45894															5
10.7831															5
11.2822															2
10.5738															7
21.3499															4
25.411															3
18.2909															3
11.6197															3
7.96692															3
7.6475															2
10.3021															3
12.0917															4
20.988															4
16.6564															10
14.7276															5
10.0309															7
11.4413															5
6.86504															10
8.54974															4
11.2056															3
13.9413															6
11.8837															3
10.957															3
8.81765															3
10.0992															8
7.89093															14
14.5216	1
9.53893	5
9.61943	3
9.2736	4
8.01007	4
9.31997	3
9.6819	7
9.78816	5
8.63024	10
13.3746	3
16.0034	2
10.957	3
9.89313	4
9.67352	5
11.2822	6
16.5894	4
12.661	6
17.265	2
4.83644		8
5.39157		9
8.45894		6
9.47582		5
6.6873		8
7.47684		7
6.16566		17
7.47684		5
7.25466		8
8.30502		16
6.7517		13
8.30502		5
8.18009		5
6.27578		5
5.57962		7
6.23456		4
14.034		3
6.6873		4
5.1301		8
5.82112		9
8.39776		5
4.08489		10
9.54794		5
11.6789			6
5.1301			5
6.63578			4
6.43871			5
7.87998			3
6.23456			4
7.7924			3
9.4024			2
8.34624			4
7.82524			3
11.5012										3
11.941										2
13.1743										3
12.4421										2
13.8112										3
13.1807										2
22.7049										3
15.1875										1
11.3885										4
19.8468										0
10.3768										2
12.8034										3
13.6927										4
12.0917										3
8.63024										2
12.6952										2
9.12419										3
6.83992										9
6.16566										6
8.90459										1
12.198										2
7.25466										4
8.87561										4
10.91										2
10.0908										3
8.23225										4
12.3307										4
7.33774										5
15.429										1
10.7033										0
11.3202										1
14.186											4
12.9038											3
21.7092											3
28.4481											2
16.1322											7
19.6027											4
34.0489											1
19.7727											4
16.6564											3
12.6887											4
27.0854											1
22.4492											1
22.9419											3
13.0165											4
14.4269											1
21.5663											2
22.2959											1
19.1184											6
18.933											3
16.8876											5
15.0335											3
14.2826											5
19.2395											1
17.2502											1
14.803											4
16.6976											3
14.698											2
20.8566											2
16.1052												0
17.7177												0
7.15935												4
14.5866												0
12.0917												0
12.0917												1
15.9609												2
5.40767																6
5.98147																9
6.47864																12
7.34933																10
10.201																9
8.39776																12
7.13552																12
9.31997																6
15.4959																0
7.97787																3
8.70946																4
5.31107																7
6.22104																2
7.09946																4
5.57962																10
9.57499																5
12.254																4
14.3007																5
12.4492																7
12.4421																7
13.278																6
12.4698																7
18.7552																10
11.0201																4
11.6867																4
9.4024																7
7.41888																	3
7.86904																	4
6.43871																	6
3.93484																	6
8.14853																	6
6.16566																	9
5.45468																	8
7.6475																	4
6.6873																	5
8.14853																	3
7.97787																	2
8.70946																	3
8.62187																	7
8.26381																	6
9.2736																	5
13.1807																	9
8.54974																	6
10.5738																	7
9.4668																	5
14.034																	2
11.0201																	1
15.2499																	7
13.3553																	3
12.8633																	2
11.7305																	3
12.0557																	6
10.0309																		3
6.16566																		8
10.4676																		3
6.16566																		8
7.62496																		2
7.33774																		2
9.98844																		3
12.0557																		2
7.87998																		4
5.82112																		6
7.05051																		3
8.34624																		4
5.45468																		7
5.53325																		8
7.46525																		7
13.9909																		5
15.0226																		3
4.99422																		8
9.2736																		7
10.4431																		11
6.34404																		14
15.0966																		5
8.39776																		7
																		6
5.93832																		14
11.167																		5
8.74874																		9
7.24307																		10
7.25466																		4
12.0557																		1
7.62496																		6
7.62496																		8
5.45468				7
3.56776				3
2.48842				3
7.51097				3
5.19644				3
5.89453				6
6.03879				6
6.63578				5
9.67352				4
5.45468				6
2.99074				9
4.72889				6
3.15882				8
5.76187				6
9.96204				4
3.31789				8
7.15935				4
5.86555				4
10.3935					2
11.328					3
11.2288					4
6.70018					6
6.7517					5
10.201					5
12.7763					4
10.9493					6
7.92378					10
7.25466					5
7.24307					7
7.25466					8
7.24307					9
6.70018					6
11.7086					4
7.71448						9
4.99422						5
11.167						6
7.61337						10
4.08489						8
5.6408						6
5.6408						14
						8
5.06248						5
7.06275						3
7.41888						4
5.86555						6
7.97787						4
5.93832						7
10.0226						3
10.201						3
5.56416						5
10.0309						3
5.04574						5
10.0226						3
4.72889						10
Supp. Fig 3B:
	PCNA positive cells per intervillus
	WT						tert-/- no Cre						tert-/- + Cre
Lamina propria width (µm)	Sample 1	Sample 2	Sample 3	Sample 4	Sample 5	Sample 6	Sample 1	Sample 2	Sample 3	Sample 4	Sample 5	Sample 6	Sample 1	Sample 2	Sample 3	Sample 4	Sample 5	Sample 6
16.14							2.61111
14.47								2.31296
10.59									3.33125
9.795													5.49375
6.657														6.4875
12.16															5.49074
11.45	4.52778
7.242		7.38889
7.736			4.03333
11.65										2.61111
18.85											3.03476
13.67												1
9.781																6.28125
9.34																	5.28333
8.665																		6.00417
5.603				5.33333
9.044					5.30556
7.09						6.00833
