# Supplementary material for: Gut-specific telomerase expression counteracts systemic aging in telomerase-deficient zebrafish
Source: Nat Aging. 2023 May 4;3(5):567–84. doi: 10.1038/s43587-023-00401-5 (PMC10191862; doi:10.1038/s43587-023-00401-5)
Supplement: Source Data Extended Data Fig. 5 — Statistical source data. [file 43587_2023_401_MOESM15_ESM.xlsx]

## Sheet: Feuil1
Supplementary Figure 5: Source Data
Supp. Fig 5C:
Anaerobic glycolysis:
Glucose				G6P				Fructose 1,6 bisP				G3P				Pyruvate				Lactacte
WT	tert-/- no Cre	tert-/- + Cre		WT	tert-/- no Cre	tert-/- + Cre		WT	tert-/- no Cre	tert-/- + Cre		WT	tert-/- no Cre	tert-/- + Cre		WT	tert-/- no Cre	tert-/- + Cre		WT	tert-/- no Cre	tert-/- + Cre
10400000	6.26256e+06	13000000		3.16498e+06	2.34544e+06	3.63388e+06		1.22924e+06	281625	1.93488e+06		368617	338293	378829		4.91639e+06	16300000	4.97194e+06		215000000	379000000	146000000
6752691	11100000	12800000		2.73836e+06	2345070	2749519		1.25369e+06	879235	1.07738e+06		364493	372321	483350		4290516	7361364	3.16317e+06		213000000	338000000	204000000
10300000	9763171	6.00563e+06		4881925	2.04752e+06	2.78507e+06		1.41954e+06	348816	1420799		382853	316860	368781		2144663	10000000	5451645		192000000	289000000	196000000
6.29117e+06	10500000	7607101		3744570	2.15476e+06	2.41498e+06		2.13953e+06	292384	817297		371933	328875	354454		4477797	5.61674e+06	5.72693e+06		187000000	331000000	241000000
9094214	7.31265e+06	5.779e+06		2.9372e+06	1.96483e+06	1.95051e+06		1.84633e+06	181047	482325		426077	397197	368319		3.3538e+06	9449619	4.73963e+06		192000000	285000000	172000000
7047539	8085770	9244205		2.29217e+06	1.22973e+06	2.73872e+06		1.11146e+06	254674	926543		461803	381445	389412		3.66143e+06	7.56996e+06	8.10931e+06		267000000	256000000	195000000
8921290	7848990	8782401		3.73822e+06	2474184	3580833		1.52122e+06	677595	1.52632e+06		394599	356870	371140		4.1557e+06	6.17226e+06	2705502		316000000	295000000	251000000
10300000	6109927	7.76325e+06		2.94585e+06	1958577	2.79008e+06		2.26265e+06	413136	1.62555e+06		399336	367938	372975		4249994	6.18809e+06	6.88481e+06		234000000	172000000	242000000
		8385159				2.57397e+06				2.39729e+06				338267				4.53492e+06				241000000
Supp. Fig 5D:
Pentose shunt pathway:
G6P				Ribose-5-P				Sedoheptulose 7-phosphate(2-)				G3P				Erythrose-4-P
WT	tert-/- no Cre	tert-/- + Cre		WT	tert-/- no Cre	tert-/- + Cre		WT	tert-/- no Cre	tert-/- + Cre		WT	tert-/- no Cre	tert-/- + Cre		WT	tert-/- no Cre	tert-/- + Cre
3.16498e+06	2.34544e+06	3.63388e+06		321372	651181	358768		4154010	3.51634e+06	2847842		368617	338293	378829		873575	970364	758367
2.73836e+06	2345070	2749519		306930	508556	284856		4.24279e+06	4.37996e+06	3.85169e+06		364493	372321	483350		862227	1.09932e+06	826013
4881925	2.04752e+06	2.78507e+06		251762	935453	544979		3.48839e+06	3.99008e+06	3.6524e+06		382853	316860	368781		773902	1367494	717441
3744570	2.15476e+06	2.41498e+06		729989	1.00527e+06	539380		3.99561e+06	4.18035e+06	4432003		371933	328875	354454		1.06707e+06	1.02887e+06	746463
2.9372e+06	1.96483e+06	1.95051e+06		290190	1282463	844279		4200005	4966517	3.64554e+06		426077	397197	368319		821389	1.00243e+06	763436
2.29217e+06	1.22973e+06	2.73872e+06		600594	1.07189e+06	578490		4.2222e+06	3647246	4.57977e+06		461803	381445	389412		854365	910899	856162
3.73822e+06	2474184	3580833		659311	526020	776997		3.62388e+06	3.28616e+06	4.03365e+06		394599	356870	371140		859050	1.12209e+06	766166
2.94585e+06	1958577	2.79008e+06		782344	1.09791e+06	964155		3728746	2.75137e+06	4.27413e+06		399336	367938	372975		715194	911322	639469
		2.57397e+06				937926				3.16425e+06				338267				774160
