# Supplementary material for: Gut-specific telomerase expression counteracts systemic aging in telomerase-deficient zebrafish
Source: Nat Aging. 2023 May 4;3(5):567–84. doi: 10.1038/s43587-023-00401-5 (PMC10191862; doi:10.1038/s43587-023-00401-5)
Supplement: Source Data Extended Data Fig. 6 — Statistical source data. [file 43587_2023_401_MOESM16_ESM.xlsx]

## Sheet: Feuil1
Supplementary Figure 6: Source Data
Supp. Fig 6A:
Citric Acid Cycle
Pyruvate				CoA				Citrate				Cis-Aconitate				Succinate				Fumarate
WT	tert-/- no Cre	tert-/- + Cre		WT	tert-/- no Cre	tert-/- + Cre		WT	tert-/- no Cre	tert-/- + Cre		WT	tert-/- no Cre	tert-/- + Cre		WT	tert-/- no Cre	tert-/- + Cre		WT	tert-/- no Cre	tert-/- + Cre
4.91639e+06	16300000	4.97194e+06		453417	0	179064		134617184	109662208	146890448		4333883	56000000	10100000		23200000	93200000	16500000		8958574	22600000	5245116
4290516	7361364	3.16317e+06		350673	0	321689		135309424	130885072	121238360		4.31845e+06	32600000	4.84345e+06		19500000	22300000	21400000		8859502	13700000	7.01295e+06
2144663	10000000	5451645		161245	26619.7	353474		134430384	123019816	95816376		4858238	28300000	11600000		16200000	25700000	18000000		6.58089e+06	12000000	7343105
4477797	5.61674e+06	5.72693e+06		136331	39218.7	321986		120813456	106994296	112737952		13600000	33500000	9984733		13600000	27600000	24700000		8427532	16100000	11200000
3.3538e+06	9449619	4.73963e+06		546147	29490.3	137807		133744584	155204192	81275632		10600000	24800000	11000000		19700000	20100000	11500000		10600000	15800000	5.6832e+06
3.66143e+06	7.56996e+06	8.10931e+06		118714	31963.9	229322		129230640	93092632	140706368		7569340	12400000	5708891		14400000	24200000	24300000		8851533	8471072	9443973
4.1557e+06	6.17226e+06	2705502		359461	182872	145114		142381392	105192688	139578336		21300000	5.38795e+06	6.96998e+06		17900000	24900000	19300000		11000000	12100000	11400000
4249994	6.18809e+06	6.88481e+06		97716.7	111150	230402		135982496	57328388	98799952		22700000	7.00144e+06	4.37925e+06		16400000	12700000	17600000		10700000	6522344	9871826
		4.53492e+06				175192				107729608				12500000				23600000				9710388
Supp. Fig 6B:
Steroid metabolism:
Cortisol				Estradiol				16-Oxoestrone				Androstenedione				Testosterone glucuronide				androsterone-glucuronide
WT	tert-/- no Cre	tert-/- + Cre		WT	tert-/- no Cre	tert-/- + Cre		WT	tert-/- no Cre	tert-/- + Cre		WT	tert-/- no Cre	tert-/- + Cre		WT	tert-/- no Cre	tert-/- + Cre		WT	tert-/- no Cre	tert-/- + Cre
1.08698e+06	2.35285e+06	576693		129513	298486	223011		1.3797e+06	1962246	1.0539e+06		155632	600084	281038		2.18335e+06	11100000	3.04134e+06		260807	591041	571805
1.10743e+06	2.77038e+06	1.82341e+06		214668	430309	153178		1.7223e+06	5.40663e+06	1.75374e+06		269756	426005	212391		3.28492e+06	7193114	3.96723e+06		294505	1.1892e+06	391929
520160	1.57906e+06	789443		297724	315599	153840		1.84086e+06	8827094	2.01154e+06		438534	390056	167719		2.61091e+06	5.78619e+06	2.29476e+06		354570	602486	366762
445941	2.64733e+06	1.19991e+06		141137	243416	148410		1.25778e+06	7108220	1532969		60821.2	216020	173829		2.05592e+06	7.17068e+06	4762992		400741	878753	561472
1.77501e+06	856730	563798		108116	236741	64178		1.54151e+06	3.64099e+06	2413088		107009	291684	63281.5		6232889	4228629	7.58941e+06		547370	615207	209505
456626	3402028	780202		16841.7	162832	59045.9		1.23251e+06	4.26306e+06	1.81999e+06		29738.6	373682	59417.5		3.62921e+06	7.41386e+06	3.82698e+06		210610	748329	459032
1359629	3.28727e+06	451454		106045	220470	116978		1.19517e+06	2.80596e+06	1.27892e+06		165012	146820	111988		5.03185e+06	8598268	5.07969e+06		664746	1.53589e+06	311283
1.07019e+06	1.12049e+06	701847		79914.7	124687	51865.6		1.80247e+06	2.89864e+06	1.35613e+06		146748	153697	55375.7		5814150	8836209	6236366		853283	456975	431952
		744931				117741				1.11695e+06				146099				3.94634e+06				760448
