# Supplementary material for: Gut-specific telomerase expression counteracts systemic aging in telomerase-deficient zebrafish
Source: Nat Aging. 2023 May 4;3(5):567–84. doi: 10.1038/s43587-023-00401-5 (PMC10191862; doi:10.1038/s43587-023-00401-5)
Supplement: Source Data Extended Data Fig. 7 — Statistical source data. [file 43587_2023_401_MOESM17_ESM.xlsx]

## Sheet: Feuil1
Supplementary Figure 7: Source Data
Supp. Fig 7A:
c_Alphaproteobacteria				c_Planctomycetes				c_Gammaproteobacteria				c_Bacteroidia				c_Fibrobacteria
WT	tert-/- no Cre	tert-/- + Cre		WT	tert-/- no Cre	tert-/- + Cre		WT	tert-/- no Cre	tert-/- + Cre		WT	tert-/- no Cre	tert-/- + Cre		WT	tert-/- no Cre	tert-/- + Cre
0.122458	0.0800965	0.0509023		0	0.0017688	8.93e-05		0.387279	0.830266	0.873664		0.00693229	0.00741469	0.00441308		0	3.57e-05	0
0.0206897	0.0467572	0.0850098		3.57e-05	0.00028587	0.00067894		0.846972	0.898053	0.820279		0.00909416	0.00973736	0.0116491		0	0	0
0.0408076	0.0371806	0.037002		0.00187601	0.0004288	8.93e-05		0.876773	0.775398	0.898053		0.00484188	0.0120064	0.013811		0	3.57e-05	0
0.0352153	0.0156155	0.021047		0.0001072	0.00014293	3.57e-05		0.789959	0.961444	0.916741		0.020243	0.00289441	0.00321601		0	0	0
0.0151867	0.0285689	0.472592		7.15e-05	0.00023227	0.0758442		0.914508	0.895247	0.356977		0.00655708	0.00368054	0.00332321		3.57e-05	0	0
0.112006	0.0393604	0.102376		7.15e-05	0	0.0140432		0.789119	0.848222	0.813579		0.0105235	0.0257102	0.00294801		0	0	0
0.213114	0.088476	0.790906		0	3.57e-05	3.57e-05		0.761837	0.801161	0.101912		0.00387708	0.0182598	0.00434161		1.79e-05	0	0
0.0295694	0.0425585	0.46541		1.79e-05	0.00060747	0.0017152		0.912757	0.797749	0.374915		0.00103627	0.0114347	0.0394497		0	0	0
0.0901018	0.176237	0.0529391		7.15e-05	0.00030373	0.000268		0.825889	0.68978	0.898285		0.0171878	0.0200643	0.00153654		0	0	0
0.206843	0.0831696	0.0330891		0.00142934	0.00312668	0.00126854		0.703216	0.837931	0.865428		0.00285867	0.00167947	0.0447919		0	1.79e-05	0
0.0322494	0.0239593	0.169644		0.00153654	0.0001608	0.00611042		0.914043	0.884527	0.614008		0.00212614	0.0461497	0.0392174		0	0.00012507	0
0.600286	0.00405574	0.311774		0.0341254	3.57e-05	0.0105771		0.042898	0.914472	0.487029		0.00196534	0.029087	0.00253707		0	5.36e-05	0
0.280311	0.171199	0.511363		0.0157763	0.00705735	0.0289083		0.54288	0.5742	0.09196		0.00119707	0.0321244	0.00125067		0	0	0
0.0401108	0.0157406	0.483116		0.0018224	0.00025013	0.0832768		0.913293	0.889852	0.233554		0.00580668	0.0536895	0.00255494		0	0	0
0.597088	0.0196891			0.0274433	0.0003216			0.207522	0.819314			0.00130427	0.0392174			0	1.79e-05
Supp. Fig 7B:
g_Aeromonas				g_Shewanella				g_Bacteroides				g_Reyranella				g_Defluviimonas
WT	tert-/- no Cre	tert-/- + Cre		WT	tert-/- no Cre	tert-/- + Cre		WT	tert-/- no Cre	tert-/- + Cre		WT	tert-/- no Cre	tert-/- + Cre		WT	tert-/- no Cre	tert-/- + Cre
0.14447	0.66055	0.547936		0.00775415	0.0169198	0.00210827		0.00373414	0.00371628	0.00230481		0.0011256	0.00400214	0.0001608		0.00135787	0.00189387	0.00055387
0.219653	0.840986	0.162194		0.00369841	0.00330534	0.0015008		0.00827229	0.0009112	0.00337681		0.00257281	0.00402001	0.0003752		0.0002144	0.00510988	0.00071467
0.163498	0.470609	0.645775		0.00293014	0.185885	0.043291		0.00167947	0.00587815	0.00396641		0.00353761	0.00455601	0.00169734		0.00736109	0.00353761	0.00130427
0.203287	0.910327	0.863748		0.00514561	0.0210291	0.00275147		0.00628908	0.000268	0.00237627		0.00244774	0.00162587	0.00092907		0.00287654	0.00134	0.00484188
0.689494	0.770806	0.235984		0.0317313	0.0107915	0.00185814		0.00217974	0.00241201	0.0017152		0.0009648	0.00762909	0.206343		0.00105414	0.0006432	0.164517
0.506021	0.644577	0.718599		0.0146507	0.0603002	0.00078614		0.00521708	0.0170091	0.0004824		0.00092907	0.00209041	0.0251921		0.00764695	0.00046453	0.00939789
0.00591388	0.358978	0.0800965		5.36e-05	0.00996963	0.00046453		0	0.00639628	0.00012507		1.79e-05	0.0009648	0		0.0001072	0.00041093	0.00269787
0.0920851	0.687047	0.120761		0.0014472	0.00584242	0.00612828		0.00062534	0.00280507	0.0102734		0.0009648	0.00468108	0.00198321		0.000268	0.00443095	0.0005896
0.0979811	0.317634	0.286368		0.00557441	0.0478471	0.0005896		0.00898696	0.0100947	0.00012507		0.00028587	0.00904056	0.0177238		0.00073254	0.00552081	0.0100232
0.673128	0.81206	0.855119		0.00232267	0.00566375	0.00159014		3.57e-05	0	0.0117742		0.00823656	0.0196355	0.0103448		0.00507415	0.00357334	0.00148294
0.905628	0.866768	0.597963		0.00287654	0.00391281	0.00071467		0.0001072	0.0126496	0.00675362		0.0127747	0.00877256	0.0499553		0.00130427	0.00060747	0.0186171
0.0305521	0.83107	0.463695		0.00060747	0.0686082	0.00255494		0	0.00868322	3.57e-05		0.140325	0.00092907	0.244917		0.0299803	0.00025013	0.00698589
0.490638	0.520172	0.0316777		0.0241558	0.027747	0.00066107		0	0.00905842	0		0.163284	0.0407004	0.241022		0.00870109	0.00462748	0.0175273
0.895748	0.836037	0.202805		0.0112918	0.0452207	0.00067894		0.00266214	0.013132	3.57e-05		0.0244059	0.00293014	0.149723		0.00039307	0.00076827	0.0127032
0.189745	0.788011			0.00593175	0.0121672			0	0.0104699			0.226264	0.0104699			0.0425764	0.00082187
Supp. Fig 7C:
s_Aeromonas_veronii				s_Bacteroides_uniformis				s_Parabacteroides_merdae				s_Bacteroides_ovatus
WT	tert-/- no Cre	tert-/- + Cre		WT	tert-/- no Cre	tert-/- + Cre		WT	tert-/- no Cre	tert-/- + Cre		WT	tert-/- no Cre	tert-/- + Cre
0.134608	0.614275	0.513204		0.00073254	0.00162587	0.0005896		0.00055387	0.00033947	0.00044667		7.15e-05	1.79e-05	0.00012507
0.203127	0.826818	0.141004		0.00051813	3.57e-05	0		3.57e-05	1.79e-05	0		0.00017867	5.36e-05	3.57e-05
0.143041	0.190209	0.612632		0.00082187	0.00173307	8.93e-05		0.00033947	0.00033947	0		7.15e-05	0.0001072	8.93e-05
0.156727	0.87404	0.835019		0.001608	5.36e-05	0.00025013		7.15e-05	3.57e-05	3.57e-05		0.00051813	0	0.00014293
0.376755	0.751295	0.228426		0.000268	0.00057173	7.15e-05		0.00017867	0.00055387	0		3.57e-05	5.36e-05	0.00019653
0.251688	0.582491	0.677274		7.15e-05	0.00189387	0.00019653		7.15e-05	0.00014293	5.36e-05		0.00014293	0.00098267	5.36e-05
0.00209041	0.32362	0.0220297		0	0.0017152	0		0	0.00060747	0		0	0.00017867	0
0.0833482	0.632285	0.091692		0.0001608	0.00023227	0.0013936		0.00028587	0	0.00019653		0	0.00041093	0.00012507
0.081901	0.143291	0.27077		7.15e-05	0.00146507	0		5.36e-05	7.15e-05	3.57e-05		0.00044667	0.00019653	0
0.62605	0.810345	0.8526		0	0	0.00087547		0	0	0.000804		0	0	0.00164374
0.902358	0.865285	0.595533		0	0.00083974	0.0003216		0	0.00103627	0.00035733		0.0001072	0.00180454	0.0004824
0.0294979	0.829587	0.44933		0	0.00051813	0		0	0.0006432	0		0	0.00130427	0
0.485957	0.518832	0.0312846		0	0.00083974	0		0	0.0006432	0		0	0.0012328	0
0.893389	0.833357	0.199714		0.00014293	0.00105414	0		8.93e-05	0.00076827	0		0.00028587	0.00189387	0
0.185188	0.786439			0	0.00089334			0	0.000536			0	0.00153654
